# Supplementary material for: Diversity and Ecology of Caudoviricetes Phages with Genome Terminal Repeats in Fecal Metagenomes from Four Dutch Cohorts
Source: Viruses. 2022 Oct 20;14(10):2305. doi: 10.3390/v14102305 (PMC9610469; doi:10.3390/v14102305)
Supplement: Supplementary file 1 [file viruses-14-02305-s001.zip › Table_S1.xlsx]

## Sheet: Table S1
vOTU representative	vOTU member
	ID	Length, nt	GC content, %	Predicted genetic code	Terminal repeats	Prophage (Cenote-Taker2)	Source	ID in Gulyaeva et al. 2022	Virus family in Benler et al. 2021	RefSeq taxonomy
MGV-GENOME-0312075	NL_vir035160	55050	60.81	11		yes	This study, LLD follow-up cohort
MGV-GENOME-0312075	OFLZ01000231.1	51234	61.35	11	DTR		Benler et al. 2021
MGV-GENOME-0312075	MGV-GENOME-0313326	51168	61.09	11	DTR		Nayfach et al. 2021
MGV-GENOME-0312075	MGV-GENOME-0312914	51001	61.12	11	DTR		Nayfach et al. 2021
MGV-GENOME-0312075	MGV-GENOME-0312862	50985	61.27	11	DTR		Nayfach et al. 2021
MGV-GENOME-0312075	MGV-GENOME-0312471	50835	61.26	11	DTR		Nayfach et al. 2021
MGV-GENOME-0312075	NL_vir017830	50791	61.26	11			This study, LLD cohort
MGV-GENOME-0312075	MGV-GENOME-0312210	50730	61.29	11	DTR		Nayfach et al. 2021
MGV-GENOME-0312075	MGV-GENOME-0312213	50730	61.3	11	DTR		Nayfach et al. 2021
MGV-GENOME-0312075	MGV-GENOME-0312205	50728	61.2	11	DTR		Nayfach et al. 2021
MGV-GENOME-0312075	uvig_282030	50706	61.25	11	DTR		Camarillo-Guerrero et al. 2021
MGV-GENOME-0312075	MGV-GENOME-0312091	50688	61.3	11	DTR		Nayfach et al. 2021
MGV-GENOME-0312075	NL_vir036748	50687	61.26	11	DTR		This study, LLD follow-up cohort
MGV-GENOME-0312075	MGV-GENOME-0312083	50687	61.28	11	DTR		Nayfach et al. 2021
MGV-GENOME-0312075	MGV-GENOME-4425161	50686	61.31	11	DTR		Nayfach et al. 2021
MGV-GENOME-0312075	SRS415869_NODE_39_length_50686_cov_23.809465	50686	61.28	11	DTR		Soto-Perez et al. 2019
MGV-GENOME-0312075	SRS415870_NODE_37_length_50686_cov_20.511465	50686	61.3	11	DTR		Soto-Perez et al. 2019
MGV-GENOME-0312075	MGV-GENOME-0312075	50685	61.25	11	DTR		Nayfach et al. 2021
MGV-GENOME-0312075	MGV-GENOME-4425158	50682	61.32	11	DTR		Nayfach et al. 2021
MGV-GENOME-0312075	MGV-GENOME-0311945	50637	61.03	11	DTR		Nayfach et al. 2021
MGV-GENOME-0312075	uvig_504441	50637	61.04	11	DTR		Camarillo-Guerrero et al. 2021
MGV-GENOME-0312075	MGV-GENOME-0311726	50549	61.3	11	DTR		Nayfach et al. 2021
MGV-GENOME-0312075	MGV-GENOME-0311580	50496	61.13	11	DTR		Nayfach et al. 2021
MGV-GENOME-0312075	MGV-GENOME-0311581	50496	61.13	11	DTR		Nayfach et al. 2021
MGV-GENOME-0312075	MGV-GENOME-0311544	50482	61.23	11	DTR		Nayfach et al. 2021
MGV-GENOME-0312075	MGV-GENOME-0311441	50445	61.06	11	DTR		Nayfach et al. 2021
MGV-GENOME-0312075	MGV-GENOME-0311236	50358	61.22	11	DTR		Nayfach et al. 2021
MGV-GENOME-0312075	MGV-GENOME-0310987	50261	61.19	11	DTR		Nayfach et al. 2021
MGV-GENOME-0312075	MGV-GENOME-0309957	49928	61.28	11	DTR		Nayfach et al. 2021
MGV-GENOME-0312075	uvig_507391	49928	61.28	11	DTR		Camarillo-Guerrero et al. 2021
MGV-GENOME-0312075	NL_vir031078	49694	61.39	11			This study, LLD follow-up cohort
MGV-GENOME-0312075	uvig_456755	48593	61.34	11	DTR		Camarillo-Guerrero et al. 2021
MGV-GENOME-0312075	MGV-GENOME-0303552	47708	61.41	11	DTR		Nayfach et al. 2021
MGV-GENOME-0312075	NL_vir013156	40283	61.22	11			This study, LLD cohort
MGV-GENOME-0312075	NL_vir029661	38585	61.23	11			This study, LLD follow-up cohort
MGV-GENOME-0312075	NL_vir042181	34600	61.23	11		yes	This study, 300OB cohort
MGV-GENOME-0312075	NL_vir030268	33139	61.63	11			This study, LLD follow-up cohort
MGV-GENOME-0312075	NL_vir026324	32511	61.24	11			This study, LLD cohort
MGV-GENOME-0312075	NL_vir051345	30737	61.24	11			This study, IBD cohort
MGV-GENOME-0312075	NL_vir046732	30099	60.64	11			This study, 300OB cohort
MGV-GENOME-0312075	NL_vir011198	15768	60.65	11			This study, LLD cohort
MGV-GENOME-0312075	NL_vir039553	14140	61.1	11			This study, 300OB cohort
MGV-GENOME-0312075	NL_vir035053	12515	60.57	11			This study, LLD follow-up cohort
MGV-GENOME-0312075	NL_vir011343	12208	60.63	11			This study, LLD cohort
OHGK01000149.1	NL_vir031748	74350	58.9	11		yes	This study, LLD follow-up cohort
OHGK01000149.1	MGV-GENOME-0312468	50834	59.41	11	DTR		Nayfach et al. 2021
OHGK01000149.1	uvig_544261	50806	59.35	11	DTR		Camarillo-Guerrero et al. 2021
OHGK01000149.1	MGV-GENOME-0312305	50764	59.41	11	DTR		Nayfach et al. 2021
OHGK01000149.1	MGV-GENOME-0312201	50727	59.33	11	DTR		Nayfach et al. 2021
OHGK01000149.1	MGV-GENOME-0312182	50721	59.33	11	DTR		Nayfach et al. 2021
OHGK01000149.1	OHGK01000149.1	50720	59.34	11	DTR		Benler et al. 2021
OHGK01000149.1	MGV-GENOME-0312174	50719	59.37	11	DTR		Nayfach et al. 2021
OHGK01000149.1	MGV-GENOME-0312166	50718	59.38	11	DTR		Nayfach et al. 2021
OHGK01000149.1	uvig_504265	50717	59.38	11	DTR		Camarillo-Guerrero et al. 2021
OHGK01000149.1	MGV-GENOME-0312157	50715	59.37	11	DTR		Nayfach et al. 2021
OHGK01000149.1	NL_vir014280	33734	59.24	11			This study, LLD cohort
OHGK01000149.1	NL_vir012557	24226	59.31	11			This study, LLD cohort
OHGK01000149.1	NL_vir018312	22453	59.79	11			This study, LLD cohort
OHGK01000149.1	NL_vir007871	20000	59.49	11			This study, LLD cohort
OHGK01000149.1	NL_vir001173	19991	59.37	11			This study, LLD cohort
OHGK01000149.1	NL_vir038591	15272	59.27	11			This study, LLD follow-up cohort
OHGK01000149.1	NL_vir053525	15056	59.15	11			This study, IBD cohort
OHGK01000149.1	NL_vir044537	14071	59.8	11			This study, 300OB cohort
OHGK01000149.1	NL_vir003594	12986	59.09	11			This study, LLD cohort
OHGK01000149.1	NL_vir051897	11111	59.65	11			This study, IBD cohort
OHGK01000149.1	NL_vir036047	10781	58.91	11			This study, LLD follow-up cohort
OHGK01000149.1	NL_vir017402	10543	59.19	11			This study, LLD cohort
OIWM01000893.1	MGV-GENOME-0277760	41785	50.21	11	DTR		Nayfach et al. 2021
OIWM01000893.1	OIWM01000893.1	33089	51.26	11	DTR		Benler et al. 2021
OIWM01000893.1	uvig_281086	33089	51.26	11	DTR		Camarillo-Guerrero et al. 2021
NL_vir042063	NL_vir042063	46026	38.45	11	DTR		This study, 300OB cohort
NL_vir026559	NL_vir026559	47285	38.77	11	DTR		This study, LLD cohort
MGV-GENOME-0300433	MGV-GENOME-0302032	47239	38.72	11	DTR		Nayfach et al. 2021
MGV-GENOME-0300433	MGV-GENOME-0301074	46932	38.83	11	DTR		Nayfach et al. 2021
MGV-GENOME-0300433	uvig_336683	46898	38.82	11	DTR		Camarillo-Guerrero et al. 2021
MGV-GENOME-0300433	MGV-GENOME-0300788	46844	38.62	11	DTR		Nayfach et al. 2021
MGV-GENOME-0300433	uvig_334995	46826	38.63	11	DTR		Camarillo-Guerrero et al. 2021
MGV-GENOME-0300433	MGV-GENOME-0300493	46761	38.69	11	DTR		Nayfach et al. 2021
MGV-GENOME-0300433	MGV-GENOME-0300494	46761	38.69	11	DTR		Nayfach et al. 2021
MGV-GENOME-0300433	MGV-GENOME-0300433	46746	38.7	11	DTR		Nayfach et al. 2021
MGV-GENOME-0300433	MGV-GENOME-0300182	46671	38.55	11	DTR		Nayfach et al. 2021
MGV-GENOME-0300433	uvig_241009	46671	38.55	11	DTR		Camarillo-Guerrero et al. 2021
MGV-GENOME-0300433	MGV-GENOME-0298467	46214	38.79	11	DTR		Nayfach et al. 2021
MGV-GENOME-0300433	uvig_560931	45776	38.68	11	DTR		Camarillo-Guerrero et al. 2021
MGV-GENOME-0300433	MGV-GENOME-0294018	45167	38.8	11	DTR		Nayfach et al. 2021
MGV-GENOME-0300433	OGOL01000476.1	45143	38.69	11	DTR		Benler et al. 2021
MGV-GENOME-0300433	uvig_110958	45143	38.69	11	DTR		Camarillo-Guerrero et al. 2021
MGV-GENOME-0300433	NL_vir048454	27173	39.43	11			This study, IBD cohort
MGV-GENOME-0300433	NL_vir054471	11440	39.62	11			This study, IBD cohort
NL_vir012370	NL_vir012370	40725	44.23	11	DTR		This study, LLD cohort
NL_vir007107	NL_vir007107	35518	46.23	15	DTR		This study, LLD cohort
MGV-GENOME-0286314	MGV-GENOME-0294866	45357	36.99	11	DTR		Nayfach et al. 2021
MGV-GENOME-0286314	MGV-GENOME-0288249	43879	36.99	11	DTR		Nayfach et al. 2021
MGV-GENOME-0286314	MGV-GENOME-0286314	43457	36.18	11	DTR		Nayfach et al. 2021
MGV-GENOME-0286314	MGV-GENOME-0281216	42477	36.82	11	DTR		Nayfach et al. 2021
MGV-GENOME-0286314	uvig_212474	42460	36.46	11	DTR		Camarillo-Guerrero et al. 2021
MGV-GENOME-0286314	NL_vir034303	25364	37.4	11			This study, LLD follow-up cohort
MGV-GENOME-0286314	NL_vir014910	22274	37.05	11			This study, LLD cohort
MGV-GENOME-0279357	MGV-GENOME-0285348	43243	33.6	11	DTR		Nayfach et al. 2021
MGV-GENOME-0279357	MGV-GENOME-0279357	42105	33.2	11	DTR		Nayfach et al. 2021
MGV-GENOME-0279357	MGV-GENOME-0256682	37878	33	11	DTR		Nayfach et al. 2021
MGV-GENOME-0279357	uvig_38175	37878	33	11	DTR		Camarillo-Guerrero et al. 2021
MGV-GENOME-0279357	NL_vir026971	14763	34.64	11			This study, LLD follow-up cohort
NL_vir010606	NL_vir010606	43979	43.2	15	DTR		This study, LLD cohort
NL_vir036862	MGV-GENOME-0294553	45285	45.68	15	DTR		Nayfach et al. 2021
NL_vir036862	NL_vir036862	41311	46.5	11	DTR		This study, LLD follow-up cohort
NL_vir032695	NL_vir032695	45204	43.33	15	DTR		This study, LLD follow-up cohort
NL_vir020042	MGV-GENOME-0269193	40116	44.91	11	DTR		Nayfach et al. 2021
NL_vir020042	NL_vir020042	37293	45.46	11	DTR		This study, LLD cohort
NL_vir020042	NL_vir006323	10668	45.88	11			This study, LLD cohort
MGV-GENOME-0281580	MGV-GENOME-0281580	42550	39.41	11	DTR		Nayfach et al. 2021
uvig_192395	MGV-GENOME-0295093	45409	39.58	11	DTR		Nayfach et al. 2021
uvig_192395	MGV-GENOME-0293636	45080	38.8	11	DTR		Nayfach et al. 2021
uvig_192395	uvig_330909	44962	38.78	11	DTR		Camarillo-Guerrero et al. 2021
uvig_192395	Ma_2019_SRR413714_NODE_510_length_44884_cov_37.839568	44884	38.75	11	DTR		Gregory et al. 2020
uvig_192395	MGV-GENOME-0292339	44809	38.45	11	DTR		Nayfach et al. 2021
uvig_192395	MGV-GENOME-0292036	44746	39.37	11	DTR		Nayfach et al. 2021
uvig_192395	MGV-GENOME-0292020	44743	38.7	11	DTR		Nayfach et al. 2021
uvig_192395	MGV-GENOME-0291618	44654	38.63	11	DTR		Nayfach et al. 2021
uvig_192395	MGV-GENOME-0291307	44580	39.2	11	DTR		Nayfach et al. 2021
uvig_192395	uvig_92128	44580	39.2	11	DTR		Camarillo-Guerrero et al. 2021
uvig_192395	MGV-GENOME-0291010	44510	39.31	11	DTR		Nayfach et al. 2021
uvig_192395	uvig_23279	44510	39.31	11	DTR		Camarillo-Guerrero et al. 2021
uvig_192395	MGV-GENOME-0290797	44460	39.37	11	DTR		Nayfach et al. 2021
uvig_192395	MGV-GENOME-0290523	44398	38.59	11	DTR		Nayfach et al. 2021
uvig_192395	MGV-GENOME-0290480	44387	38.58	11	DTR		Nayfach et al. 2021
uvig_192395	MGV-GENOME-0289677	44208	38.45	11	DTR		Nayfach et al. 2021
uvig_192395	uvig_143845	44208	38.45	11	DTR		Camarillo-Guerrero et al. 2021
uvig_192395	uvig_181231	44159	39.36	11	DTR		Camarillo-Guerrero et al. 2021
uvig_192395	uvig_208537	44112	39.09	11	DTR		Camarillo-Guerrero et al. 2021
uvig_192395	uvig_308066	44110	39.66	11	DTR		Camarillo-Guerrero et al. 2021
uvig_192395	MGV-GENOME-0288176	43864	39.39	11	DTR		Nayfach et al. 2021
uvig_192395	uvig_233670	43864	39.39	11	DTR		Camarillo-Guerrero et al. 2021
uvig_192395	MGV-GENOME-0287945	43812	39.56	11	DTR		Nayfach et al. 2021
uvig_192395	MGV-GENOME-0287816	43781	39.28	11	DTR		Nayfach et al. 2021
uvig_192395	MGV-GENOME-0287786	43775	38.85	11	DTR		Nayfach et al. 2021
uvig_192395	MGV-GENOME-0287456	43703	38.96	11	DTR		Nayfach et al. 2021
uvig_192395	uvig_17322	43703	38.96	11	DTR		Camarillo-Guerrero et al. 2021
uvig_192395	uvig_253882	43647	38.36	11	DTR		Camarillo-Guerrero et al. 2021
uvig_192395	MGV-GENOME-0287026	43611	38.63	11	DTR		Nayfach et al. 2021
uvig_192395	MGV-GENOME-0286999	43606	38.43	11	DTR		Nayfach et al. 2021
uvig_192395	uvig_329770	43588	38.73	11	DTR		Camarillo-Guerrero et al. 2021
uvig_192395	MGV-GENOME-0286907	43587	38.73	11	DTR		Nayfach et al. 2021
uvig_192395	MGV-GENOME-0286815	43569	39.38	11	DTR		Nayfach et al. 2021
uvig_192395	MGV-GENOME-0286713	43547	39.17	11	DTR		Nayfach et al. 2021
uvig_192395	uvig_16891	43547	39.17	11	DTR		Camarillo-Guerrero et al. 2021
uvig_192395	NL_vir038270	43325	38.33	11			This study, LLD follow-up cohort
uvig_192395	uvig_518572	43307	39.29	11	DTR		Camarillo-Guerrero et al. 2021
uvig_192395	uvig_195811	43301	39.47	11	DTR		Camarillo-Guerrero et al. 2021
uvig_192395	MGV-GENOME-0285383	43251	39.01	11	DTR		Nayfach et al. 2021
uvig_192395	MGV-GENOME-0285342	43241	38.59	11	DTR		Nayfach et al. 2021
uvig_192395	MGV-GENOME-0285140	43199	39.27	11	DTR		Nayfach et al. 2021
uvig_192395	uvig_230643	43199	39.27	11	DTR		Camarillo-Guerrero et al. 2021
uvig_192395	MGV-GENOME-0284763	43127	38.83	11	DTR		Nayfach et al. 2021
uvig_192395	MGV-GENOME-0284275	43031	38.32	11	DTR		Nayfach et al. 2021
uvig_192395	uvig_224301	43031	38.32	11	DTR		Camarillo-Guerrero et al. 2021
uvig_192395	MGV-GENOME-0284216	43023	38.88	11	DTR		Nayfach et al. 2021
uvig_192395	MGV-GENOME-0283992	42978	39.41	11	DTR		Nayfach et al. 2021
uvig_192395	MGV-GENOME-0283811	42947	39.03	11	DTR		Nayfach et al. 2021
uvig_192395	uvig_140822	42947	39.03	11	DTR		Camarillo-Guerrero et al. 2021
uvig_192395	MGV-GENOME-0283660	42925	38.99	11	DTR		Nayfach et al. 2021
uvig_192395	uvig_192395	42913	39.3	11	DTR		Camarillo-Guerrero et al. 2021
uvig_192395	uvig_292278	42826	38.9	11	DTR		Camarillo-Guerrero et al. 2021
uvig_192395	MGV-GENOME-0282948	42819	39.21	11	DTR		Nayfach et al. 2021
uvig_192395	uvig_50497	42819	39.21	11	DTR		Camarillo-Guerrero et al. 2021
uvig_192395	MGV-GENOME-0282506	42736	39.66	11	DTR		Nayfach et al. 2021
uvig_192395	uvig_571286	42736	39.66	11	DTR		Camarillo-Guerrero et al. 2021
uvig_192395	MGV-GENOME-0282502	42735	39.19	11	DTR		Nayfach et al. 2021
uvig_192395	uvig_429157	42714	38.5	11	DTR		Camarillo-Guerrero et al. 2021
uvig_192395	MGV-GENOME-0282310	42699	39.13	11	DTR		Nayfach et al. 2021
uvig_192395	MGV-GENOME-0282248	42688	39.2	11	DTR		Nayfach et al. 2021
uvig_192395	uvig_570661	42688	39.2	11	DTR		Camarillo-Guerrero et al. 2021
uvig_192395	MGV-GENOME-0281517	42538	39.27	11	DTR		Nayfach et al. 2021
uvig_192395	MGV-GENOME-0280997	42432	38.75	11	DTR		Nayfach et al. 2021
uvig_192395	uvig_70656	42432	38.75	11	DTR		Camarillo-Guerrero et al. 2021
uvig_192395	MGV-GENOME-0280839	42401	38.89	11	DTR		Nayfach et al. 2021
uvig_192395	uvig_472312	42401	38.89	11	DTR		Camarillo-Guerrero et al. 2021
uvig_192395	NL_vir018366	42371	39.16	11			This study, LLD cohort
uvig_192395	uvig_543347	42204	38.79	11	DTR		Camarillo-Guerrero et al. 2021
uvig_192395	MGV-GENOME-0279775	42188	39.72	11	DTR		Nayfach et al. 2021
uvig_192395	uvig_328705	42188	39.72	11	DTR		Camarillo-Guerrero et al. 2021
uvig_192395	MGV-GENOME-0279585	42150	38.38	11	DTR		Nayfach et al. 2021
uvig_192395	NL_vir027429	42146	38.88	11			This study, LLD follow-up cohort
uvig_192395	MGV-GENOME-0279492	42133	38.4	11	DTR		Nayfach et al. 2021
uvig_192395	uvig_95270	42133	38.57	11	DTR		Camarillo-Guerrero et al. 2021
uvig_192395	uvig_97470	42133	38.56	11	DTR		Camarillo-Guerrero et al. 2021
uvig_192395	MGV-GENOME-0279385	42111	38.67	11	DTR		Nayfach et al. 2021
uvig_192395	MGV-GENOME-0279282	42091	38.56	11	DTR		Nayfach et al. 2021
uvig_192395	NL_vir016403	41982	39.08	11			This study, LLD cohort
uvig_192395	MGV-GENOME-0278305	41900	38.71	11	DTR		Nayfach et al. 2021
uvig_192395	uvig_130528	41900	38.71	11	DTR		Camarillo-Guerrero et al. 2021
uvig_192395	MGV-GENOME-0277407	41713	39	11	DTR		Nayfach et al. 2021
uvig_192395	NL_vir041001	41608	38.98	11	DTR		This study, 300OB cohort
uvig_192395	uvig_173982	41570	38.8	11	DTR		Camarillo-Guerrero et al. 2021
uvig_192395	MGV-GENOME-0276115	41450	38.95	11	DTR		Nayfach et al. 2021
uvig_192395	MGV-GENOME-0276013	41429	38.99	11	DTR		Nayfach et al. 2021
uvig_192395	uvig_78329	41429	38.99	11	DTR		Camarillo-Guerrero et al. 2021
uvig_192395	MGV-GENOME-0275943	41413	39.19	11	DTR		Nayfach et al. 2021
uvig_192395	uvig_444261	41410	38.95	11	DTR		Camarillo-Guerrero et al. 2021
uvig_192395	MGV-GENOME-0275291	41287	38.67	11	DTR		Nayfach et al. 2021
uvig_192395	MGV-GENOME-0275225	41275	38.76	11	DTR		Nayfach et al. 2021
uvig_192395	MGV-GENOME-0275026	41236	38.71	11	DTR		Nayfach et al. 2021
uvig_192395	uvig_76999	41236	38.71	11	DTR		Camarillo-Guerrero et al. 2021
uvig_192395	MGV-GENOME-0274935	41216	38.94	11	DTR		Nayfach et al. 2021
uvig_192395	MGV-GENOME-0274747	41181	38.39	11	DTR		Nayfach et al. 2021
uvig_192395	OLOY01000328.1	41106	39.07	11	DTR		Benler et al. 2021
uvig_192395	uvig_135431	41102	39	11	DTR		Camarillo-Guerrero et al. 2021
uvig_192395	NL_vir042955	41093	38.98	11			This study, 300OB cohort
uvig_192395	uvig_161200	41082	39.14	11	DTR		Camarillo-Guerrero et al. 2021
uvig_192395	uvig_249715	40557	38.78	11	DTR		Camarillo-Guerrero et al. 2021
uvig_192395	NL_vir024797	40544	39.11	11			This study, LLD cohort
uvig_192395	uvig_382958	40380	38.86	11	DTR		Camarillo-Guerrero et al. 2021
uvig_192395	NL_vir006675	40331	39.02	11			This study, LLD cohort
uvig_192395	MGV-GENOME-0268899	40065	38.64	11	DTR		Nayfach et al. 2021
uvig_192395	NL_vir007358	39728	38.95	11			This study, LLD cohort
uvig_192395	MGV-GENOME-0262258	38851	39.16	11	DTR		Nayfach et al. 2021
uvig_192395	uvig_320258	38851	39.19	11	DTR		Camarillo-Guerrero et al. 2021
uvig_192395	NL_vir042792	38805	39.23	11			This study, 300OB cohort
uvig_192395	MGV-GENOME-0258703	38216	39.27	11	DTR		Nayfach et al. 2021
uvig_192395	NL_vir054891	36678	38.99	11			This study, IBD cohort
uvig_192395	NL_vir040353	32488	39.7	11			This study, 300OB cohort
uvig_192395	NL_vir033728	32473	39.77	11			This study, LLD follow-up cohort
uvig_192395	NL_vir036135	32421	39.26	11			This study, LLD follow-up cohort
uvig_192395	NL_vir008225	32345	39.69	11			This study, LLD cohort
uvig_192395	NL_vir004286	32302	39.6	11			This study, LLD cohort
uvig_192395	NL_vir008469	32161	39.8	11			This study, LLD cohort
uvig_192395	NL_vir039214	31647	39.7	11			This study, 300OB cohort
uvig_192395	NL_vir007928	31629	39.78	11			This study, LLD cohort
uvig_192395	NL_vir057898	31406	39.78	11			This study, IBD cohort
uvig_192395	NL_vir024111	30571	39.68	11			This study, LLD cohort
uvig_192395	NL_vir047044	30250	39.53	11			This study, 300OB cohort
uvig_192395	NL_vir012150	29925	39.68	11			This study, LLD cohort
uvig_192395	NL_vir050641	29841	39.59	11			This study, IBD cohort
uvig_192395	NL_vir038451	29563	39.7	11			This study, LLD follow-up cohort
uvig_192395	NL_vir032471	29517	40.1	11			This study, LLD follow-up cohort
uvig_192395	NL_vir002820	28287	39.75	11			This study, LLD cohort
uvig_192395	NL_vir033005	27219	40.43	11			This study, LLD follow-up cohort
uvig_192395	NL_vir046174	26827	39.65	11			This study, 300OB cohort
uvig_192395	NL_vir013138	26569	39.92	11			This study, LLD cohort
uvig_192395	NL_vir022201	24375	39.58	11			This study, LLD cohort
uvig_192395	NL_vir027338	24332	38.95	11			This study, LLD follow-up cohort
uvig_192395	NL_vir034986	24206	39.98	11			This study, LLD follow-up cohort
uvig_192395	NL_vir004327	23883	40.13	11			This study, LLD cohort
uvig_192395	NL_vir029714	21010	39.41	11			This study, LLD follow-up cohort
uvig_192395	NL_vir023374	20048	39.44	11			This study, LLD cohort
uvig_192395	NL_vir015211	20004	39.7	11			This study, LLD cohort
uvig_192395	NL_vir024435	19997	39.7	11			This study, LLD cohort
uvig_192395	NL_vir022424	19901	40.63	11			This study, LLD cohort
uvig_192395	NL_vir055966	18747	40.8	11			This study, IBD cohort
uvig_192395	NL_vir025843	18046	39.95	11			This study, LLD cohort
uvig_192395	NL_vir033847	17552	39.06	11			This study, LLD follow-up cohort
uvig_192395	NL_vir010104	17310	40.45	11			This study, LLD cohort
uvig_192395	NL_vir013300	17267	39.28	11			This study, LLD cohort
uvig_192395	NL_vir055555	16652	41.38	11			This study, IBD cohort
uvig_192395	NL_vir037165	16432	40.46	11			This study, LLD follow-up cohort
uvig_192395	NL_vir016054	14497	40.45	11			This study, LLD cohort
uvig_192395	NL_vir046908	14305	38.67	11			This study, 300OB cohort
uvig_192395	NL_vir047482	13952	40.6	11			This study, 300OB cohort
uvig_192395	NL_vir041678	13177	39.71	11			This study, 300OB cohort
uvig_192395	NL_vir021441	13012	41.52	11			This study, LLD cohort
uvig_192395	NL_vir020050	12895	38.89	11			This study, LLD cohort
uvig_192395	NL_vir043909	12670	41.01	11			This study, 300OB cohort
uvig_192395	NL_vir003713	12338	41.22	11			This study, LLD cohort
MGV-GENOME-0312376	NL_vir054094	52203	40.63	11			This study, IBD cohort
MGV-GENOME-0312376	MGV-GENOME-0313154	51103	40.59	11	DTR		Nayfach et al. 2021
MGV-GENOME-0312376	MGV-GENOME-0312376	50797	40.57	15	DTR		Nayfach et al. 2021
MGV-GENOME-0312376	NL_vir050570	34679	41.28	15			This study, IBD cohort
MGV-GENOME-0312376	NL_vir037510	13891	40.96	11			This study, LLD follow-up cohort
MGV-GENOME-0316598	MGV-GENOME-0316598	52599	49.31	15	DTR		Nayfach et al. 2021
ERS698811_NODE_10_length_51005_cov_10.305908	Norman_159_NODE_10_length_51005_cov_10.812463	51005	40.47	11	DTR		Gregory et al. 2020
ERS698811_NODE_10_length_51005_cov_10.305908	ERS698811_NODE_10_length_51005_cov_10.305908	51005	40.47	11	DTR		Soto-Perez et al. 2019
ERS698811_NODE_10_length_51005_cov_10.305908	NL_vir040968	51001	40.63	11			This study, 300OB cohort
MGV-GENOME-0313320	MGV-GENOME-0313465	51231	41.73	15	DTR		Nayfach et al. 2021
MGV-GENOME-0313320	MGV-GENOME-0313320	51167	41.52	15	DTR		Nayfach et al. 2021
MGV-GENOME-0313320	NL_vir050837	15559	42.28	11			This study, IBD cohort
MGV-GENOME-0312551	NL_vir044777	61267	44.53	15			This study, 300OB cohort
MGV-GENOME-0312551	MGV-GENOME-0313090	51076	44.32	15	DTR		Nayfach et al. 2021
MGV-GENOME-0312551	MGV-GENOME-0313049	51061	44.41	15	DTR		Nayfach et al. 2021
MGV-GENOME-0312551	uvig_3488	51061	44.41	15	DTR		Camarillo-Guerrero et al. 2021
MGV-GENOME-0312551	MGV-GENOME-0312551	50873	44.35	15	DTR		Nayfach et al. 2021
MGV-GENOME-0312551	MGV-GENOME-0312368	50793	44.26	15	DTR		Nayfach et al. 2021
MGV-GENOME-0312551	uvig_54252	50793	44.26	15	DTR		Camarillo-Guerrero et al. 2021
MGV-GENOME-0312551	NL_vir029875	40033	44.37	15			This study, LLD follow-up cohort
MGV-GENOME-0312551	OHCP01000138.1	37419	44.91	11	DTR		Benler et al. 2021
MGV-GENOME-0312551	NL_vir034817	25600	44.79	15		yes	This study, LLD follow-up cohort
MGV-GENOME-0312551	NL_vir050710	23855	44.01	15			This study, IBD cohort
MGV-GENOME-0312551	NL_vir043813	21900	45.17	15		yes	This study, 300OB cohort
MGV-GENOME-0312551	NL_vir015929	20855	44.74	15			This study, LLD cohort
MGV-GENOME-0312551	NL_vir020703	16519	45.34	11			This study, LLD cohort
MGV-GENOME-4425630	MGV-GENOME-0341000	66464	46.52	15	ITR		Nayfach et al. 2021
MGV-GENOME-4425630	MGV-GENOME-4425630	51731	46.81	15	DTR		Nayfach et al. 2021
MGV-GENOME-4425630	MGV-GENOME-0313085	51075	46.99	15	DTR		Nayfach et al. 2021
MGV-GENOME-4425630	uvig_586152	50911	46.85	15	DTR		Camarillo-Guerrero et al. 2021
MGV-GENOME-4425630	NL_vir017480	46304	46.83	15			This study, LLD cohort
MGV-GENOME-4425630	NL_vir011104	39531	46.87	15			This study, LLD cohort
MGV-GENOME-4425630	NL_vir039969	32791	47.1	15			This study, 300OB cohort
MGV-GENOME-4425630	NL_vir028009	28264	46.96	15			This study, LLD follow-up cohort
MGV-GENOME-4425630	NL_vir035966	14307	46.75	11			This study, LLD follow-up cohort
MGV-GENOME-4425630	NL_vir021606	11446	46.27	11			This study, LLD cohort
MGV-GENOME-4425630	NL_vir043363	10358	46.99	11			This study, 300OB cohort
SRS415869_NODE_44_length_48678_cov_35.592065	uvig_311272	110333	46.52	11	ITR		Camarillo-Guerrero et al. 2021
SRS415869_NODE_44_length_48678_cov_35.592065	NL_vir035309	52944	48.51	11			This study, LLD follow-up cohort
SRS415869_NODE_44_length_48678_cov_35.592065	NL_vir041558	52761	48.66	11			This study, 300OB cohort
SRS415869_NODE_44_length_48678_cov_35.592065	NL_vir012593	52300	48.36	11		yes	This study, LLD cohort
SRS415869_NODE_44_length_48678_cov_35.592065	NL_vir041378	51200	47.51	11		yes	This study, 300OB cohort
SRS415869_NODE_44_length_48678_cov_35.592065	MGV-GENOME-0310109	49977	47.32	11	DTR		Nayfach et al. 2021
SRS415869_NODE_44_length_48678_cov_35.592065	NL_vir047113	49617	47.46	11			This study, 300OB cohort
SRS415869_NODE_44_length_48678_cov_35.592065	MGV-GENOME-0309169	49612	47.26	11	DTR		Nayfach et al. 2021
SRS415869_NODE_44_length_48678_cov_35.592065	MGV-GENOME-0307205	48932	47.39	11	DTR		Nayfach et al. 2021
SRS415869_NODE_44_length_48678_cov_35.592065	uvig_233104	48932	47.39	11	DTR		Camarillo-Guerrero et al. 2021
SRS415869_NODE_44_length_48678_cov_35.592065	NL_vir056293	48835	47.45	11			This study, IBD cohort
SRS415869_NODE_44_length_48678_cov_35.592065	uvig_509041	48795	47.64	11	DTR		Camarillo-Guerrero et al. 2021
SRS415869_NODE_44_length_48678_cov_35.592065	MGV-GENOME-0306580	48733	47.47	11	DTR		Nayfach et al. 2021
SRS415869_NODE_44_length_48678_cov_35.592065	uvig_380548	48726	47.33	11	DTR		Camarillo-Guerrero et al. 2021
SRS415869_NODE_44_length_48678_cov_35.592065	OBJJ01000032.1	48678	47.52	11	DTR		Benler et al. 2021
SRS415869_NODE_44_length_48678_cov_35.592065	SRS415869_NODE_44_length_48678_cov_35.592065	48678	47.51	11	DTR		Soto-Perez et al. 2019
SRS415869_NODE_44_length_48678_cov_35.592065	SRS415870_NODE_42_length_48678_cov_28.096333	48678	47.5	11	DTR		Soto-Perez et al. 2019
SRS415869_NODE_44_length_48678_cov_35.592065	SRS415872_NODE_19_length_48678_cov_11.863048	48678	47.51	11	DTR		Soto-Perez et al. 2019
SRS415869_NODE_44_length_48678_cov_35.592065	NL_vir027926	48633	47.46	11			This study, LLD follow-up cohort
SRS415869_NODE_44_length_48678_cov_35.592065	NL_vir010555	48583	47.41	11	DTR		This study, LLD cohort
SRS415869_NODE_44_length_48678_cov_35.592065	MGV-GENOME-0306109	48583	47.42	11	DTR		Nayfach et al. 2021
SRS415869_NODE_44_length_48678_cov_35.592065	MGV-GENOME-4423991	48583	47.42	11	DTR		Nayfach et al. 2021
SRS415869_NODE_44_length_48678_cov_35.592065	MGV-GENOME-0305631	48429	47.29	11	DTR		Nayfach et al. 2021
SRS415869_NODE_44_length_48678_cov_35.592065	NL_vir035792	47307	47.42	11			This study, LLD follow-up cohort
SRS415869_NODE_44_length_48678_cov_35.592065	NL_vir046132	46678	48.78	11			This study, 300OB cohort
SRS415869_NODE_44_length_48678_cov_35.592065	MGV-GENOME-0295462	45496	47.64	11	DTR		Nayfach et al. 2021
SRS415869_NODE_44_length_48678_cov_35.592065	uvig_44555	45496	47.64	11	DTR		Camarillo-Guerrero et al. 2021
SRS415869_NODE_44_length_48678_cov_35.592065	NL_vir016336	44291	47.16	11			This study, LLD cohort
SRS415869_NODE_44_length_48678_cov_35.592065	NL_vir041014	43505	47.73	11			This study, 300OB cohort
SRS415869_NODE_44_length_48678_cov_35.592065	NL_vir004010	43260	47.35	11			This study, LLD cohort
SRS415869_NODE_44_length_48678_cov_35.592065	NL_vir004453	42800	47.71	11		yes	This study, LLD cohort
SRS415869_NODE_44_length_48678_cov_35.592065	NL_vir030413	42218	47.48	11			This study, LLD follow-up cohort
SRS415869_NODE_44_length_48678_cov_35.592065	NL_vir001122	40424	47.61	11			This study, LLD cohort
SRS415869_NODE_44_length_48678_cov_35.592065	NL_vir037404	39897	47.62	11			This study, LLD follow-up cohort
SRS415869_NODE_44_length_48678_cov_35.592065	NL_vir046514	38533	47.56	11			This study, 300OB cohort
SRS415869_NODE_44_length_48678_cov_35.592065	NL_vir032340	38050	47.81	11		yes	This study, LLD follow-up cohort
SRS415869_NODE_44_length_48678_cov_35.592065	NL_vir056632	37304	46.98	11			This study, IBD cohort
SRS415869_NODE_44_length_48678_cov_35.592065	NL_vir040077	32733	48.24	11			This study, 300OB cohort
SRS415869_NODE_44_length_48678_cov_35.592065	NL_vir057058	31800	48.55	11		yes	This study, IBD cohort
SRS415869_NODE_44_length_48678_cov_35.592065	NL_vir029257	29677	47.95	11			This study, LLD follow-up cohort
SRS415869_NODE_44_length_48678_cov_35.592065	NL_vir049330	29325	46.85	11			This study, IBD cohort
SRS415869_NODE_44_length_48678_cov_35.592065	NL_vir034736	29296	46.91	15			This study, LLD follow-up cohort
SRS415869_NODE_44_length_48678_cov_35.592065	NL_vir031874	29256	46.72	11			This study, LLD follow-up cohort
SRS415869_NODE_44_length_48678_cov_35.592065	NL_vir031250	29224	47.08	11			This study, LLD follow-up cohort
SRS415869_NODE_44_length_48678_cov_35.592065	NL_vir036742	27625	47.56	15			This study, LLD follow-up cohort
SRS415869_NODE_44_length_48678_cov_35.592065	NL_vir023020	25728	47.91	11			This study, LLD cohort
SRS415869_NODE_44_length_48678_cov_35.592065	NL_vir027066	25129	46.84	11			This study, LLD follow-up cohort
SRS415869_NODE_44_length_48678_cov_35.592065	NL_vir022209	24938	48	11			This study, LLD cohort
SRS415869_NODE_44_length_48678_cov_35.592065	NL_vir038522	24725	48.17	11			This study, LLD follow-up cohort
SRS415869_NODE_44_length_48678_cov_35.592065	NL_vir038455	24044	48.07	11			This study, LLD follow-up cohort
SRS415869_NODE_44_length_48678_cov_35.592065	NL_vir001575	23753	47.03	15			This study, LLD cohort
SRS415869_NODE_44_length_48678_cov_35.592065	NL_vir037882	23738	46.96	15			This study, LLD follow-up cohort
SRS415869_NODE_44_length_48678_cov_35.592065	NL_vir018739	22633	47.06	15			This study, LLD cohort
SRS415869_NODE_44_length_48678_cov_35.592065	NL_vir003775	19836	48.35	11			This study, LLD cohort
SRS415869_NODE_44_length_48678_cov_35.592065	NL_vir037308	19741	48.45	11			This study, LLD follow-up cohort
SRS415869_NODE_44_length_48678_cov_35.592065	NL_vir023963	19723	48.36	11			This study, LLD cohort
SRS415869_NODE_44_length_48678_cov_35.592065	NL_vir033616	19692	48.24	11			This study, LLD follow-up cohort
SRS415869_NODE_44_length_48678_cov_35.592065	NL_vir036460	19278	48.26	11			This study, LLD follow-up cohort
SRS415869_NODE_44_length_48678_cov_35.592065	NL_vir012321	19235	48.25	11			This study, LLD cohort
SRS415869_NODE_44_length_48678_cov_35.592065	NL_vir012290	19231	47.95	11			This study, LLD cohort
SRS415869_NODE_44_length_48678_cov_35.592065	NL_vir032334	18800	47.01	11			This study, LLD follow-up cohort
SRS415869_NODE_44_length_48678_cov_35.592065	NL_vir025180	18438	47.8	11			This study, LLD cohort
SRS415869_NODE_44_length_48678_cov_35.592065	NL_vir036916	18290	48.27	11			This study, LLD follow-up cohort
SRS415869_NODE_44_length_48678_cov_35.592065	NL_vir044067	16594	46.98	11			This study, 300OB cohort
SRS415869_NODE_44_length_48678_cov_35.592065	NL_vir029801	15921	48.21	11			This study, LLD follow-up cohort
SRS415869_NODE_44_length_48678_cov_35.592065	NL_vir038840	14393	47.46	11			This study, LLD follow-up cohort
SRS415869_NODE_44_length_48678_cov_35.592065	NL_vir003937	14154	47.29	11			This study, LLD cohort
SRS415869_NODE_44_length_48678_cov_35.592065	NL_vir046285	13901	48.29	11			This study, 300OB cohort
SRS415869_NODE_44_length_48678_cov_35.592065	NL_vir027619	13760	47.91	11			This study, LLD follow-up cohort
SRS415869_NODE_44_length_48678_cov_35.592065	NL_vir032226	13664	47.52	11			This study, LLD follow-up cohort
SRS415869_NODE_44_length_48678_cov_35.592065	NL_vir002480	13490	47.18	11			This study, LLD cohort
SRS415869_NODE_44_length_48678_cov_35.592065	NL_vir030968	13455	48.78	11			This study, LLD follow-up cohort
SRS415869_NODE_44_length_48678_cov_35.592065	NL_vir045221	12608	48.49	11			This study, 300OB cohort
SRS415869_NODE_44_length_48678_cov_35.592065	NL_vir045289	12581	47.75	11			This study, 300OB cohort
SRS415869_NODE_44_length_48678_cov_35.592065	NL_vir037283	12115	48.06	11			This study, LLD follow-up cohort
SRS415869_NODE_44_length_48678_cov_35.592065	NL_vir033574	12055	49.69	11			This study, LLD follow-up cohort
SRS415869_NODE_44_length_48678_cov_35.592065	NL_vir049241	11816	48.03	11			This study, IBD cohort
SRS415869_NODE_44_length_48678_cov_35.592065	NL_vir028240	11692	47.32	11			This study, LLD follow-up cohort
SRS415869_NODE_44_length_48678_cov_35.592065	NL_vir028641	11362	47.03	11			This study, LLD follow-up cohort
SRS415869_NODE_44_length_48678_cov_35.592065	NL_vir034039	11297	47.85	11			This study, LLD follow-up cohort
SRS415869_NODE_44_length_48678_cov_35.592065	NL_vir046938	10651	47.21	11			This study, 300OB cohort
SRS415869_NODE_44_length_48678_cov_35.592065	NL_vir044871	10495	47.99	11			This study, 300OB cohort
SRS415869_NODE_44_length_48678_cov_35.592065	NL_vir056302	10332	47.85	11			This study, IBD cohort
SRS415869_NODE_44_length_48678_cov_35.592065	NL_vir038747	10091	47.98	11			This study, LLD follow-up cohort
SRS415869_NODE_44_length_48678_cov_35.592065	NL_vir006231	10046	48.3	11			This study, LLD cohort
MGV-GENOME-0329029	MGV-GENOME-0329026	58533	47.5	15	DTR		Nayfach et al. 2021
MGV-GENOME-0329029	MGV-GENOME-0329029	58533	47.52	15	DTR		Nayfach et al. 2021
MGV-GENOME-0329029	NL_vir030458	43638	46.83	15	DTR		This study, LLD follow-up cohort
NL_vir022601	NL_vir022601	58111	47.06	15	DTR		This study, LLD cohort
uvig_251258	uvig_188731	58663	47.55	11	DTR		Camarillo-Guerrero et al. 2021
uvig_251258	MGV-GENOME-0326981	57538	47.62	11	DTR		Nayfach et al. 2021
uvig_251258	uvig_54406	57538	47.62	11	DTR		Camarillo-Guerrero et al. 2021
uvig_251258	uvig_251258	56906	47.27	11	DTR		Camarillo-Guerrero et al. 2021
uvig_251258	MGV-GENOME-0294776	45340	47.71	11	DTR		Nayfach et al. 2021
uvig_251258	MGV-GENOME-0294635	45307	47.68	11	DTR		Nayfach et al. 2021
uvig_251258	NL_vir055678	45142	47.65	11	DTR		This study, IBD cohort
uvig_251258	NL_vir017920	43329	48.25	11			This study, LLD cohort
uvig_251258	NL_vir037101	41089	47.47	11			This study, LLD follow-up cohort
uvig_251258	NL_vir052967	41024	48.02	15			This study, IBD cohort
uvig_251258	NL_vir048426	35277	48.32	11			This study, IBD cohort
uvig_251258	NL_vir030682	32018	46.98	11			This study, LLD follow-up cohort
uvig_251258	NL_vir028330	31370	47.53	11			This study, LLD follow-up cohort
uvig_251258	NL_vir044289	26669	45.24	15			This study, 300OB cohort
MGV-GENOME-0294424	MGV-GENOME-0294424	45256	47.81	11	DTR		Nayfach et al. 2021
NL_vir035278	MGV-GENOME-0330551	59346	47.48	11	DTR		Nayfach et al. 2021
NL_vir035278	OLRP01000138.1	59271	47.45	11	DTR		Benler et al. 2021
NL_vir035278	uvig_169486	59271	47.45	11	DTR		Camarillo-Guerrero et al. 2021
NL_vir035278	NL_vir035278	52201	47.6	11	DTR		This study, LLD follow-up cohort
NL_vir035278	MGV-GENOME-0291734	44678	48.18	11	DTR		Nayfach et al. 2021
NL_vir035278	uvig_53509	44678	48.18	11	DTR		Camarillo-Guerrero et al. 2021
NL_vir035278	NL_vir029753	24780	46.53	15			This study, LLD follow-up cohort
NL_vir035278	NL_vir033359	18453	46.07	11			This study, LLD follow-up cohort
NL_vir035278	NL_vir048537	17493	45.36	11			This study, IBD cohort
NL_vir035278	NL_vir015999	16753	45.75	11			This study, LLD cohort
NL_vir035278	NL_vir026435	14287	47.21	11			This study, LLD cohort
NL_vir035278	NL_vir037593	13335	47.9	11			This study, LLD follow-up cohort
NL_vir035278	NL_vir051159	12919	47.16	11			This study, IBD cohort
NL_vir035278	NL_vir040196	11800	47.08	11			This study, 300OB cohort
NL_vir035278	NL_vir048068	10560	48.39	11			This study, IBD cohort
MGV-GENOME-0300732	uvig_5298	46882	43.08	11	DTR		Camarillo-Guerrero et al. 2021
MGV-GENOME-0300732	MGV-GENOME-0300737	46827	43.06	11	DTR		Nayfach et al. 2021
MGV-GENOME-0300732	MGV-GENOME-0300732	46824	43.07	11	DTR		Nayfach et al. 2021
MGV-GENOME-0300732	MGV-GENOME-0300035	46634	43.03	11	DTR		Nayfach et al. 2021
MGV-GENOME-0300732	uvig_16462	46634	43.03	11	DTR		Camarillo-Guerrero et al. 2021
uvig_68298	MGV-GENOME-0317937	53187	37.18	11	DTR		Nayfach et al. 2021
uvig_68298	MGV-GENOME-0317866	53157	37.17	11	DTR		Nayfach et al. 2021
uvig_68298	MGV-GENOME-0317867	53157	37.19	11	DTR		Nayfach et al. 2021
uvig_68298	uvig_68298	53157	37.17	11	DTR		Camarillo-Guerrero et al. 2021
uvig_68298	MGV-GENOME-0312242	50742	37.12	11	DTR		Nayfach et al. 2021
uvig_68298	uvig_226910	50742	37.12	11	DTR		Camarillo-Guerrero et al. 2021
uvig_68298	MGV-GENOME-0310798	50187	37.11	11	DTR		Nayfach et al. 2021
uvig_68298	uvig_82851	50187	37.11	11	DTR		Camarillo-Guerrero et al. 2021
uvig_80639	MGV-GENOME-0308793	49481	33.35	11	DTR		Nayfach et al. 2021
uvig_80639	uvig_80639	49139	33.36	11	DTR		Camarillo-Guerrero et al. 2021
NL_vir058164	Han_2018_ERR1398258_NODE_340_length_54185_cov_156.535563	54185	34.57	11	DTR		Gregory et al. 2020
NL_vir058164	uvig_247549	53723	34.58	11	DTR		Camarillo-Guerrero et al. 2021
NL_vir058164	OGZD01000349.1	53688	34.51	11	DTR		Benler et al. 2021
NL_vir058164	uvig_216023	53688	34.51	11	DTR		Camarillo-Guerrero et al. 2021
NL_vir058164	MGV-GENOME-0318968	53660	34.5	11	DTR		Nayfach et al. 2021
NL_vir058164	uvig_309909	53587	34.47	11	DTR		Camarillo-Guerrero et al. 2021
NL_vir058164	uvig_250354	53165	34.61	11	DTR		Camarillo-Guerrero et al. 2021
NL_vir058164	MGV-GENOME-0317375	52951	34.48	11	DTR		Nayfach et al. 2021
NL_vir058164	NL_vir058164	52907	34.26	11	DTR		This study, IBD cohort
NL_vir058164	uvig_337379	52660	34.53	11	DTR		Camarillo-Guerrero et al. 2021
NL_vir058164	uvig_328083	51553	34.63	11	DTR		Camarillo-Guerrero et al. 2021
NL_vir058164	MGV-GENOME-0314146	51525	34.62	11	DTR		Nayfach et al. 2021
NL_vir058164	MGV-GENOME-0313391	51196	34.33	11	DTR		Nayfach et al. 2021
NL_vir058164	uvig_236849	51196	34.33	11	DTR		Camarillo-Guerrero et al. 2021
NL_vir058164	MGV-GENOME-0312573	50879	34.4	11	DTR		Nayfach et al. 2021
NL_vir058164	MGV-GENOME-0312015	50660	34.39	11	DTR		Nayfach et al. 2021
NL_vir058164	uvig_337300	50660	34.39	11	DTR		Camarillo-Guerrero et al. 2021
NL_vir038923	MGV-GENOME-0350650	78226	42.27	11	DTR		Nayfach et al. 2021
NL_vir038923	NL_vir038923	76897	42.04	11	DTR		This study, LLD follow-up cohort
MGV-GENOME-0318955	MGV-GENOME-0319988	54165	51.64	11	DTR		Nayfach et al. 2021
MGV-GENOME-0318955	MGV-GENOME-0318955	53654	51.72	11	DTR		Nayfach et al. 2021
uvig_42113	NL_vir035838	56165	50.38	11		yes	This study, LLD follow-up cohort
uvig_42113	MGV-GENOME-0319253	53806	50.62	11	DTR		Nayfach et al. 2021
uvig_42113	MGV-GENOME-0319202	53781	51.01	11	DTR		Nayfach et al. 2021
uvig_42113	MGV-GENOME-0319206	53781	51.02	11	DTR		Nayfach et al. 2021
uvig_42113	uvig_42113	53781	51.02	11	DTR		Camarillo-Guerrero et al. 2021
uvig_42113	MGV-GENOME-0318715	53540	50.43	11	DTR		Nayfach et al. 2021
uvig_42113	MGV-GENOME-0315440	52097	50.9	11	DTR		Nayfach et al. 2021
uvig_42113	NL_vir005255	43220	51	11			This study, LLD cohort
uvig_42113	NL_vir041122	33195	50.81	11			This study, 300OB cohort
MGV-GENOME-0320812	SRS2267592_NODE_3_length_55261_cov_351.837282	55261	47.49	11	DTR		Soto-Perez et al. 2019
MGV-GENOME-0320812	MGV-GENOME-0320812	54569	47.44	11	DTR		Nayfach et al. 2021
MGV-GENOME-0320812	MGV-GENOME-0318571	53473	47.67	11	DTR		Nayfach et al. 2021
MGV-GENOME-0320812	uvig_236577	53473	47.67	11	DTR		Camarillo-Guerrero et al. 2021
MGV-GENOME-0320812	NL_vir036680	37032	46.68	11			This study, LLD follow-up cohort
MGV-GENOME-0320812	NL_vir002849	35800	48.77	11		yes	This study, LLD cohort
MGV-GENOME-0320812	NL_vir023286	22576	46.29	11			This study, LLD cohort
MGV-GENOME-0320812	NL_vir044427	20703	48.67	11			This study, 300OB cohort
MGV-GENOME-0320812	NL_vir032327	19500	45.5	11		yes	This study, LLD follow-up cohort
MGV-GENOME-0320812	NL_vir052667	18626	44.92	11			This study, IBD cohort
MGV-GENOME-0320812	NL_vir043827	17603	44.87	11			This study, 300OB cohort
MGV-GENOME-0320812	NL_vir027062	17129	44.91	11			This study, LLD follow-up cohort
MGV-GENOME-0320812	NL_vir040125	16752	44.7	11			This study, 300OB cohort
Ma_2019_SRR413623_NODE_118_length_103961_cov_13.000289	Ma_2019_SRR413623_NODE_118_length_103961_cov_13.000289	103961	48.14	11	ITR		Gregory et al. 2020
Ma_2019_SRR413623_NODE_118_length_103961_cov_13.000289	NL_vir005292	35357	45.11	15			This study, LLD cohort
Ma_2019_SRR413623_NODE_118_length_103961_cov_13.000289	NL_vir038133	35143	43.85	11		yes	This study, LLD follow-up cohort
Ma_2019_SRR413623_NODE_118_length_103961_cov_13.000289	NL_vir012429	35050	43.84	11		yes	This study, LLD cohort
Ma_2019_SRR413623_NODE_118_length_103961_cov_13.000289	NL_vir027655	35033	43.86	11		yes	This study, LLD follow-up cohort
Ma_2019_SRR413623_NODE_118_length_103961_cov_13.000289	NL_vir042038	34900	43.81	15		yes	This study, 300OB cohort
Ma_2019_SRR413623_NODE_118_length_103961_cov_13.000289	NL_vir045679	33726	43.96	15		yes	This study, 300OB cohort
Ma_2019_SRR413623_NODE_118_length_103961_cov_13.000289	NL_vir030871	33511	43.98	11		yes	This study, LLD follow-up cohort
Ma_2019_SRR413623_NODE_118_length_103961_cov_13.000289	NL_vir036000	33370	43.99	15		yes	This study, LLD follow-up cohort
Ma_2019_SRR413623_NODE_118_length_103961_cov_13.000289	NL_vir027320	33250	44.1	15		yes	This study, LLD follow-up cohort
Ma_2019_SRR413623_NODE_118_length_103961_cov_13.000289	NL_vir037604	32950	44.21	15		yes	This study, LLD follow-up cohort
Ma_2019_SRR413623_NODE_118_length_103961_cov_13.000289	NL_vir044989	32950	43.51	11		yes	This study, 300OB cohort
Ma_2019_SRR413623_NODE_118_length_103961_cov_13.000289	NL_vir038755	32824	44.28	15			This study, LLD follow-up cohort
Ma_2019_SRR413623_NODE_118_length_103961_cov_13.000289	NL_vir027533	32805	44.27	15			This study, LLD follow-up cohort
Ma_2019_SRR413623_NODE_118_length_103961_cov_13.000289	NL_vir026944	32633	44.36	15			This study, LLD follow-up cohort
Ma_2019_SRR413623_NODE_118_length_103961_cov_13.000289	NL_vir049184	32400	44.48	15		yes	This study, IBD cohort
Ma_2019_SRR413623_NODE_118_length_103961_cov_13.000289	NL_vir056567	31250	43.78	15		yes	This study, IBD cohort
Ma_2019_SRR413623_NODE_118_length_103961_cov_13.000289	NL_vir027654	31200	43.64	11		yes	This study, LLD follow-up cohort
Ma_2019_SRR413623_NODE_118_length_103961_cov_13.000289	NL_vir045526	30360	46.07	15			This study, 300OB cohort
Ma_2019_SRR413623_NODE_118_length_103961_cov_13.000289	NL_vir052519	29550	48.72	11		yes	This study, IBD cohort
Ma_2019_SRR413623_NODE_118_length_103961_cov_13.000289	NL_vir037395	29236	45.48	15			This study, LLD follow-up cohort
Ma_2019_SRR413623_NODE_118_length_103961_cov_13.000289	NL_vir007785	28900	44.35	15		yes	This study, LLD cohort
Ma_2019_SRR413623_NODE_118_length_103961_cov_13.000289	NL_vir037732	28876	45.59	15			This study, LLD follow-up cohort
Ma_2019_SRR413623_NODE_118_length_103961_cov_13.000289	NL_vir034403	28580	44.43	15			This study, LLD follow-up cohort
Ma_2019_SRR413623_NODE_118_length_103961_cov_13.000289	NL_vir033772	27550	48.08	15		yes	This study, LLD follow-up cohort
Ma_2019_SRR413623_NODE_118_length_103961_cov_13.000289	NL_vir028192	27351	43.14	15			This study, LLD follow-up cohort
Ma_2019_SRR413623_NODE_118_length_103961_cov_13.000289	NL_vir039034	25254	43.09	15		yes	This study, LLD follow-up cohort
Ma_2019_SRR413623_NODE_118_length_103961_cov_13.000289	NL_vir031517	25106	43.46	15			This study, LLD follow-up cohort
Ma_2019_SRR413623_NODE_118_length_103961_cov_13.000289	NL_vir045335	24991	43.56	15			This study, 300OB cohort
Ma_2019_SRR413623_NODE_118_length_103961_cov_13.000289	NL_vir032346	24266	43.5	11			This study, LLD follow-up cohort
Ma_2019_SRR413623_NODE_118_length_103961_cov_13.000289	NL_vir029399	22927	46.93	11			This study, LLD follow-up cohort
Ma_2019_SRR413623_NODE_118_length_103961_cov_13.000289	NL_vir032680	22823	46.97	15			This study, LLD follow-up cohort
Ma_2019_SRR413623_NODE_118_length_103961_cov_13.000289	NL_vir011955	22692	44.43	15			This study, LLD cohort
Ma_2019_SRR413623_NODE_118_length_103961_cov_13.000289	NL_vir010127	22305	45.23	15			This study, LLD cohort
Ma_2019_SRR413623_NODE_118_length_103961_cov_13.000289	NL_vir030995	22200	42.45	11		yes	This study, LLD follow-up cohort
Ma_2019_SRR413623_NODE_118_length_103961_cov_13.000289	NL_vir037748	22135	42.64	15			This study, LLD follow-up cohort
Ma_2019_SRR413623_NODE_118_length_103961_cov_13.000289	NL_vir046730	21900	46.21	11		yes	This study, 300OB cohort
Ma_2019_SRR413623_NODE_118_length_103961_cov_13.000289	NL_vir027659	21896	42.61	11			This study, LLD follow-up cohort
Ma_2019_SRR413623_NODE_118_length_103961_cov_13.000289	NL_vir046717	21869	43.2	11			This study, 300OB cohort
Ma_2019_SRR413623_NODE_118_length_103961_cov_13.000289	NL_vir031991	21721	46.41	15		yes	This study, LLD follow-up cohort
Ma_2019_SRR413623_NODE_118_length_103961_cov_13.000289	NL_vir030524	21650	42.74	11		yes	This study, LLD follow-up cohort
Ma_2019_SRR413623_NODE_118_length_103961_cov_13.000289	NL_vir042195	21650	42.74	11		yes	This study, 300OB cohort
Ma_2019_SRR413623_NODE_118_length_103961_cov_13.000289	NL_vir039111	21628	46.31	15			This study, LLD follow-up cohort
Ma_2019_SRR413623_NODE_118_length_103961_cov_13.000289	NL_vir032176	21577	46.49	15			This study, LLD follow-up cohort
Ma_2019_SRR413623_NODE_118_length_103961_cov_13.000289	NL_vir033850	21575	46.38	15			This study, LLD follow-up cohort
Ma_2019_SRR413623_NODE_118_length_103961_cov_13.000289	NL_vir049887	21506	44.62	11			This study, IBD cohort
Ma_2019_SRR413623_NODE_118_length_103961_cov_13.000289	NL_vir042646	21322	49.69	15			This study, 300OB cohort
Ma_2019_SRR413623_NODE_118_length_103961_cov_13.000289	NL_vir039721	20980	46.39	15		yes	This study, 300OB cohort
Ma_2019_SRR413623_NODE_118_length_103961_cov_13.000289	NL_vir057006	20950	48.12	15			This study, IBD cohort
Ma_2019_SRR413623_NODE_118_length_103961_cov_13.000289	NL_vir008528	20270	48.66	11			This study, LLD cohort
Ma_2019_SRR413623_NODE_118_length_103961_cov_13.000289	NL_vir030139	19973	48.32	11			This study, LLD follow-up cohort
Ma_2019_SRR413623_NODE_118_length_103961_cov_13.000289	NL_vir051248	19754	44.08	11			This study, IBD cohort
Ma_2019_SRR413623_NODE_118_length_103961_cov_13.000289	NL_vir052794	19567	44.05	11			This study, IBD cohort
Ma_2019_SRR413623_NODE_118_length_103961_cov_13.000289	NL_vir041926	19283	46.4	11			This study, 300OB cohort
Ma_2019_SRR413623_NODE_118_length_103961_cov_13.000289	NL_vir040416	18961	46.74	11			This study, 300OB cohort
Ma_2019_SRR413623_NODE_118_length_103961_cov_13.000289	NL_vir042574	18300	46.37	11		yes	This study, 300OB cohort
Ma_2019_SRR413623_NODE_118_length_103961_cov_13.000289	NL_vir007546	18292	46.24	11			This study, LLD cohort
Ma_2019_SRR413623_NODE_118_length_103961_cov_13.000289	NL_vir049446	17994	49.85	11			This study, IBD cohort
Ma_2019_SRR413623_NODE_118_length_103961_cov_13.000289	NL_vir036377	17753	47.9	11		yes	This study, LLD follow-up cohort
Ma_2019_SRR413623_NODE_118_length_103961_cov_13.000289	NL_vir006874	17650	46.27	11		yes	This study, LLD cohort
Ma_2019_SRR413623_NODE_118_length_103961_cov_13.000289	NL_vir029254	17584	44.26	11			This study, LLD follow-up cohort
Ma_2019_SRR413623_NODE_118_length_103961_cov_13.000289	NL_vir019899	17506	44.1	11			This study, LLD cohort
Ma_2019_SRR413623_NODE_118_length_103961_cov_13.000289	NL_vir047664	17470	45.99	11			This study, 300OB cohort
Ma_2019_SRR413623_NODE_118_length_103961_cov_13.000289	NL_vir036487	17228	45.02	11			This study, LLD follow-up cohort
Ma_2019_SRR413623_NODE_118_length_103961_cov_13.000289	NL_vir014634	17123	44.89	11			This study, LLD cohort
Ma_2019_SRR413623_NODE_118_length_103961_cov_13.000289	NL_vir042860	16701	47.52	11			This study, 300OB cohort
Ma_2019_SRR413623_NODE_118_length_103961_cov_13.000289	NL_vir003985	16540	48.05	11			This study, LLD cohort
Ma_2019_SRR413623_NODE_118_length_103961_cov_13.000289	NL_vir002588	16405	48.13	11			This study, LLD cohort
Ma_2019_SRR413623_NODE_118_length_103961_cov_13.000289	NL_vir026896	16276	45.37	11			This study, LLD follow-up cohort
Ma_2019_SRR413623_NODE_118_length_103961_cov_13.000289	NL_vir051374	16230	44.92	11			This study, IBD cohort
Ma_2019_SRR413623_NODE_118_length_103961_cov_13.000289	NL_vir030622	15800	47.01	11		yes	This study, LLD follow-up cohort
Ma_2019_SRR413623_NODE_118_length_103961_cov_13.000289	NL_vir029752	15362	48.5	11			This study, LLD follow-up cohort
Ma_2019_SRR413623_NODE_118_length_103961_cov_13.000289	NL_vir014208	15234	46.61	11		yes	This study, LLD cohort
Ma_2019_SRR413623_NODE_118_length_103961_cov_13.000289	NL_vir001046	15136	46.43	11		yes	This study, LLD cohort
Ma_2019_SRR413623_NODE_118_length_103961_cov_13.000289	NL_vir029161	15127	46.9	11		yes	This study, LLD follow-up cohort
Ma_2019_SRR413623_NODE_118_length_103961_cov_13.000289	NL_vir014675	15100	46.39	11		yes	This study, LLD cohort
Ma_2019_SRR413623_NODE_118_length_103961_cov_13.000289	NL_vir052293	15100	46.4	11		yes	This study, IBD cohort
Ma_2019_SRR413623_NODE_118_length_103961_cov_13.000289	NL_vir034544	15050	46.92	11		yes	This study, LLD follow-up cohort
Ma_2019_SRR413623_NODE_118_length_103961_cov_13.000289	NL_vir047544	14983	46.25	11			This study, 300OB cohort
Ma_2019_SRR413623_NODE_118_length_103961_cov_13.000289	NL_vir014481	14964	45.76	11			This study, LLD cohort
Ma_2019_SRR413623_NODE_118_length_103961_cov_13.000289	NL_vir049193	14929	46.94	11			This study, IBD cohort
Ma_2019_SRR413623_NODE_118_length_103961_cov_13.000289	NL_vir046781	14876	47	11			This study, 300OB cohort
Ma_2019_SRR413623_NODE_118_length_103961_cov_13.000289	NL_vir044928	14853	47	11			This study, 300OB cohort
Ma_2019_SRR413623_NODE_118_length_103961_cov_13.000289	NL_vir039396	14690	44.7	11			This study, 300OB cohort
Ma_2019_SRR413623_NODE_118_length_103961_cov_13.000289	NL_vir041239	14420	45.41	11			This study, 300OB cohort
Ma_2019_SRR413623_NODE_118_length_103961_cov_13.000289	NL_vir035791	14394	45.77	11			This study, LLD follow-up cohort
Ma_2019_SRR413623_NODE_118_length_103961_cov_13.000289	NL_vir000197	14167	46.78	11			This study, LLD cohort
Ma_2019_SRR413623_NODE_118_length_103961_cov_13.000289	NL_vir032887	13742	47.03	11			This study, LLD follow-up cohort
Ma_2019_SRR413623_NODE_118_length_103961_cov_13.000289	NL_vir039212	13724	46.64	11			This study, 300OB cohort
Ma_2019_SRR413623_NODE_118_length_103961_cov_13.000289	NL_vir005492	13438	46.15	11			This study, LLD cohort
Ma_2019_SRR413623_NODE_118_length_103961_cov_13.000289	NL_vir004540	13409	47.41	11			This study, LLD cohort
Ma_2019_SRR413623_NODE_118_length_103961_cov_13.000289	NL_vir035655	13400	46.05	11		yes	This study, LLD follow-up cohort
Ma_2019_SRR413623_NODE_118_length_103961_cov_13.000289	NL_vir030203	13250	46.08	11			This study, LLD follow-up cohort
Ma_2019_SRR413623_NODE_118_length_103961_cov_13.000289	NL_vir018779	13164	46.14	11			This study, LLD cohort
Ma_2019_SRR413623_NODE_118_length_103961_cov_13.000289	NL_vir044620	12987	45.76	11			This study, 300OB cohort
Ma_2019_SRR413623_NODE_118_length_103961_cov_13.000289	NL_vir027046	12813	47.55	11		yes	This study, LLD follow-up cohort
Ma_2019_SRR413623_NODE_118_length_103961_cov_13.000289	NL_vir045209	12350	47	11		yes	This study, 300OB cohort
Ma_2019_SRR413623_NODE_118_length_103961_cov_13.000289	NL_vir038775	12291	47	11			This study, LLD follow-up cohort
Ma_2019_SRR413623_NODE_118_length_103961_cov_13.000289	NL_vir037671	12258	47.45	11			This study, LLD follow-up cohort
Ma_2019_SRR413623_NODE_118_length_103961_cov_13.000289	NL_vir041624	12211	46.25	11			This study, 300OB cohort
Ma_2019_SRR413623_NODE_118_length_103961_cov_13.000289	NL_vir036173	12100	47.31	11		yes	This study, LLD follow-up cohort
Ma_2019_SRR413623_NODE_118_length_103961_cov_13.000289	NL_vir035883	12000	46.21	11		yes	This study, LLD follow-up cohort
Ma_2019_SRR413623_NODE_118_length_103961_cov_13.000289	NL_vir037321	11845	46.18	11			This study, LLD follow-up cohort
Ma_2019_SRR413623_NODE_118_length_103961_cov_13.000289	NL_vir051472	11792	46.32	11			This study, IBD cohort
Ma_2019_SRR413623_NODE_118_length_103961_cov_13.000289	NL_vir012738	11588	50.36	11			This study, LLD cohort
Ma_2019_SRR413623_NODE_118_length_103961_cov_13.000289	NL_vir057065	11576	46.7	11		yes	This study, IBD cohort
Ma_2019_SRR413623_NODE_118_length_103961_cov_13.000289	NL_vir036157	11472	46.49	11		yes	This study, LLD follow-up cohort
Ma_2019_SRR413623_NODE_118_length_103961_cov_13.000289	NL_vir049146	11386	46.59	11			This study, IBD cohort
Ma_2019_SRR413623_NODE_118_length_103961_cov_13.000289	NL_vir043584	11342	45.57	11			This study, 300OB cohort
Ma_2019_SRR413623_NODE_118_length_103961_cov_13.000289	NL_vir033147	11301	46.69	11			This study, LLD follow-up cohort
Ma_2019_SRR413623_NODE_118_length_103961_cov_13.000289	NL_vir000451	11297	46.63	11			This study, LLD cohort
Ma_2019_SRR413623_NODE_118_length_103961_cov_13.000289	NL_vir049966	10681	47.43	11			This study, IBD cohort
Ma_2019_SRR413623_NODE_118_length_103961_cov_13.000289	NL_vir041282	10671	45.7	11			This study, 300OB cohort
Ma_2019_SRR413623_NODE_118_length_103961_cov_13.000289	NL_vir029235	10541	45.14	11			This study, LLD follow-up cohort
Ma_2019_SRR413623_NODE_118_length_103961_cov_13.000289	NL_vir040162	10514	46.85	11			This study, 300OB cohort
Ma_2019_SRR413623_NODE_118_length_103961_cov_13.000289	NL_vir030675	10382	46.47	11			This study, LLD follow-up cohort
Ma_2019_SRR413623_NODE_118_length_103961_cov_13.000289	NL_vir031804	10258	46.33	11			This study, LLD follow-up cohort
Ma_2019_SRR413623_NODE_118_length_103961_cov_13.000289	NL_vir038854	10189	46.19	11			This study, LLD follow-up cohort
Ma_2019_SRR413623_NODE_118_length_103961_cov_13.000289	NL_vir050830	10159	46.12	11			This study, IBD cohort
Ma_2019_SRR413623_NODE_118_length_103961_cov_13.000289	NL_vir030717	10136	45.65	11			This study, LLD follow-up cohort
Ma_2019_SRR413623_NODE_118_length_103961_cov_13.000289	NL_vir053302	9550	47.91	11		yes	This study, IBD cohort
Ma_2019_SRR413623_NODE_118_length_103961_cov_13.000289	NL_vir011958	9400	48.07	11		yes	This study, LLD cohort
Ma_2019_SRR413623_NODE_118_length_103961_cov_13.000289	NL_vir054580	9105	47.27	11		yes	This study, IBD cohort
Ma_2019_SRR413623_NODE_118_length_103961_cov_13.000289	NL_vir021808	8969	46.33	11		yes	This study, LLD cohort
Ma_2019_SRR413623_NODE_118_length_103961_cov_13.000289	NL_vir042491	8150	48.1	11		yes	This study, 300OB cohort
Ma_2019_SRR413623_NODE_118_length_103961_cov_13.000289	NL_vir027422	7326	48.05	11		yes	This study, LLD follow-up cohort
Ma_2019_SRR413623_NODE_118_length_103961_cov_13.000289	NL_vir056179	7250	48.25	11		yes	This study, IBD cohort
Ma_2019_SRR413623_NODE_118_length_103961_cov_13.000289	NL_vir018302	7000	48.34	11		yes	This study, LLD cohort
Ma_2019_SRR413623_NODE_118_length_103961_cov_13.000289	NL_vir027125	7000	49.46	11		yes	This study, LLD follow-up cohort
MGV-GENOME-0337135	MGV-GENOME-0337135	63351	37.47	11	DTR		Nayfach et al. 2021
NL_vir021282	NL_vir021282	59811	37.96	11	DTR		This study, LLD cohort
MGV-GENOME-4423896	NL_vir043765	102827	47.72	11		yes	This study, 300OB cohort
MGV-GENOME-4423896	MGV-GENOME-0314881	51848	47.37	11	ITR		Nayfach et al. 2021
MGV-GENOME-4423896	MGV-GENOME-4423896	48367	47.98	11	DTR		Nayfach et al. 2021
MGV-GENOME-4423896	uvig_62376	48367	47.98	11	DTR		Camarillo-Guerrero et al. 2021
MGV-GENOME-4423896	NL_vir028061	48277	48.01	11	DTR		This study, LLD follow-up cohort
MGV-GENOME-4423896	NL_vir039253	31457	47.68	11			This study, 300OB cohort
MGV-GENOME-4423896	NL_vir043884	28704	48.21	11			This study, 300OB cohort
MGV-GENOME-4423896	NL_vir054128	13954	46.93	11			This study, IBD cohort
MGV-GENOME-4423896	NL_vir054805	12998	48.55	11			This study, IBD cohort
OAUX01000129.1	NL_vir014666	50303	46.28	11			This study, LLD cohort
OAUX01000129.1	MGV-GENOME-0309269	49646	46.56	11	DTR		Nayfach et al. 2021
OAUX01000129.1	OAUX01000129.1	49602	46.59	11	DTR		Benler et al. 2021
OAUX01000129.1	uvig_114215	49602	46.59	11	DTR		Camarillo-Guerrero et al. 2021
OAUX01000129.1	MGV-GENOME-4424180	48902	46.25	11	DTR		Nayfach et al. 2021
OAUX01000129.1	NL_vir036491	21325	47.36	11			This study, LLD follow-up cohort
OAUX01000129.1	NL_vir014959	15660	45.52	11			This study, LLD cohort
OAUX01000129.1	NL_vir031849	10182	46.1	11			This study, LLD follow-up cohort
MGV-GENOME-0310331	uvig_105971	141862	42.57	11	ITR		Camarillo-Guerrero et al. 2021
MGV-GENOME-0310331	uvig_512458	60233	44.11	11	ITR		Camarillo-Guerrero et al. 2021
MGV-GENOME-0310331	NL_vir047230	52000	44.82	11		yes	This study, 300OB cohort
MGV-GENOME-0310331	NL_vir015170	51550	44.93	11		yes	This study, LLD cohort
MGV-GENOME-0310331	MGV-GENOME-0311228	50355	44.91	11	DTR		Nayfach et al. 2021
MGV-GENOME-0310331	MGV-GENOME-0310564	50112	45.16	11	DTR		Nayfach et al. 2021
MGV-GENOME-0310331	MGV-GENOME-0310527	50100	45.08	11	DTR		Nayfach et al. 2021
MGV-GENOME-0310331	MGV-GENOME-0310487	50089	45.05	11	DTR		Nayfach et al. 2021
MGV-GENOME-0310331	MGV-GENOME-0310475	50087	45.07	11	DTR		Nayfach et al. 2021
MGV-GENOME-0310331	MGV-GENOME-0310451	50079	45.09	11	DTR		Nayfach et al. 2021
MGV-GENOME-0310331	uvig_359635	50072	45.15	11	DTR		Camarillo-Guerrero et al. 2021
MGV-GENOME-0310331	MGV-GENOME-0310368	50059	44.98	11	DTR		Nayfach et al. 2021
MGV-GENOME-0310331	OHGS01000100.1	50047	45.04	11	DTR		Benler et al. 2021
MGV-GENOME-0310331	MGV-GENOME-0310331	50047	45.07	11	DTR		Nayfach et al. 2021
MGV-GENOME-0310331	MGV-GENOME-0310284	50028	44.99	11	DTR		Nayfach et al. 2021
MGV-GENOME-0310331	NL_vir056863	50008	45.04	11			This study, IBD cohort
MGV-GENOME-0310331	SRS2267499_NODE_7_length_50008_cov_295.496907	50008	45.04	11	DTR		Soto-Perez et al. 2019
MGV-GENOME-0310331	NL_vir042305	47956	45.25	11	DTR		This study, 300OB cohort
MGV-GENOME-0310331	MGV-GENOME-0303636	47731	45.24	11	DTR		Nayfach et al. 2021
MGV-GENOME-0310331	NL_vir052768	41141	45.54	11			This study, IBD cohort
MGV-GENOME-0310331	NL_vir052206	38502	45.44	11			This study, IBD cohort
MGV-GENOME-0310331	NL_vir016548	37526	45.6	11			This study, LLD cohort
MGV-GENOME-0310331	NL_vir054456	37505	45.6	11			This study, IBD cohort
MGV-GENOME-0310331	NL_vir050505	37504	45.6	11			This study, IBD cohort
MGV-GENOME-0310331	NL_vir049188	37498	45.48	11			This study, IBD cohort
MGV-GENOME-0310331	NL_vir038209	37476	45.5	11			This study, LLD follow-up cohort
MGV-GENOME-0310331	NL_vir022748	37453	45.58	11			This study, LLD cohort
MGV-GENOME-0310331	NL_vir035099	35500	45.5	11		yes	This study, LLD follow-up cohort
MGV-GENOME-0310331	NL_vir051314	35064	45.69	11			This study, IBD cohort
MGV-GENOME-0310331	OKWP01000261.1	33985	45.87	11	DTR		Benler et al. 2021
MGV-GENOME-0310331	NL_vir057683	31882	46.05	11			This study, IBD cohort
MGV-GENOME-0310331	NL_vir052291	31562	44.81	11			This study, IBD cohort
MGV-GENOME-0310331	NL_vir032621	30354	45.9	11			This study, LLD follow-up cohort
MGV-GENOME-0310331	NL_vir005217	29153	43.57	15			This study, LLD cohort
MGV-GENOME-0310331	NL_vir046070	28648	43.76	11			This study, 300OB cohort
MGV-GENOME-0310331	NL_vir054421	27350	45.85	11			This study, IBD cohort
MGV-GENOME-0310331	NL_vir052285	26291	44.52	11			This study, IBD cohort
MGV-GENOME-0310331	NL_vir006286	25155	44.07	11			This study, LLD cohort
MGV-GENOME-0310331	NL_vir025206	24954	44.15	11			This study, LLD cohort
MGV-GENOME-0310331	NL_vir054466	24509	47.37	11			This study, IBD cohort
MGV-GENOME-0310331	NL_vir034588	22291	47.05	11		yes	This study, LLD follow-up cohort
MGV-GENOME-0310331	NL_vir000114	21705	47.18	11			This study, LLD cohort
MGV-GENOME-0310331	NL_vir006196	21441	47.12	11			This study, LLD cohort
MGV-GENOME-0310331	NL_vir021529	21430	47.2	11			This study, LLD cohort
MGV-GENOME-0310331	NL_vir052449	21411	47.18	11			This study, IBD cohort
MGV-GENOME-0310331	NL_vir017666	21313	47.14	11			This study, LLD cohort
MGV-GENOME-0310331	NL_vir052697	21295	47.23	11			This study, IBD cohort
MGV-GENOME-0310331	NL_vir023765	21191	47.21	11			This study, LLD cohort
MGV-GENOME-0310331	NL_vir056646	20147	47.18	11			This study, IBD cohort
MGV-GENOME-0310331	NL_vir001717	20125	47.25	11			This study, LLD cohort
MGV-GENOME-0310331	NL_vir040749	18139	47.25	11			This study, 300OB cohort
MGV-GENOME-0310331	NL_vir038070	17751	47.25	11			This study, LLD follow-up cohort
MGV-GENOME-0310331	NL_vir045605	17750	46.78	11		yes	This study, 300OB cohort
MGV-GENOME-0310331	NL_vir048072	17483	47.52	11			This study, IBD cohort
MGV-GENOME-0310331	NL_vir040846	17470	47.45	11			This study, 300OB cohort
MGV-GENOME-0310331	NL_vir010176	17456	47.43	11			This study, LLD cohort
MGV-GENOME-0310331	NL_vir009995	17423	45.54	11			This study, LLD cohort
MGV-GENOME-0310331	NL_vir010575	17392	43.39	11			This study, LLD cohort
MGV-GENOME-0310331	NL_vir056936	16559	47.59	11			This study, IBD cohort
MGV-GENOME-0310331	NL_vir055974	16414	47.24	11			This study, IBD cohort
MGV-GENOME-0310331	NL_vir051086	16367	47.09	11			This study, IBD cohort
MGV-GENOME-0310331	NL_vir005077	16187	46.86	11			This study, LLD cohort
MGV-GENOME-0310331	OIFO01000134.1	16154	43.13	11	DTR		Benler et al. 2021
MGV-GENOME-0310331	OHTK01000604.1	16139	43.32	11	DTR		Benler et al. 2021
MGV-GENOME-0310331	NL_vir032071	16127	43.3	11	DTR		This study, LLD follow-up cohort
MGV-GENOME-0310331	NL_vir038725	16106	43.2	11	DTR		This study, LLD follow-up cohort
MGV-GENOME-0310331	NL_vir036330	16103	43.52	11	DTR		This study, LLD follow-up cohort
MGV-GENOME-0310331	NL_vir051160	16098	43.14	11			This study, IBD cohort
MGV-GENOME-0310331	NL_vir022000	16090	43.51	11			This study, LLD cohort
MGV-GENOME-0310331	NL_vir052240	16084	43.18	11			This study, IBD cohort
MGV-GENOME-0310331	NL_vir057212	16068	43.55	11			This study, IBD cohort
MGV-GENOME-0310331	NL_vir023384	16066	43.53	11			This study, LLD cohort
MGV-GENOME-0310331	NL_vir047177	15216	44.88	11			This study, 300OB cohort
MGV-GENOME-0310331	NL_vir020323	14806	47.61	11			This study, LLD cohort
MGV-GENOME-0310331	NL_vir007910	14523	47.28	11			This study, LLD cohort
MGV-GENOME-0310331	NL_vir015246	14422	47.26	11			This study, LLD cohort
MGV-GENOME-0310331	NL_vir053020	14309	43.51	11			This study, IBD cohort
MGV-GENOME-0310331	NL_vir039635	14036	47.21	11			This study, 300OB cohort
MGV-GENOME-0310331	NL_vir013216	13486	46.47	11			This study, LLD cohort
MGV-GENOME-0310331	NL_vir036435	13343	43.5	11			This study, LLD follow-up cohort
MGV-GENOME-0310331	NL_vir053116	13275	44.23	11			This study, IBD cohort
MGV-GENOME-0310331	NL_vir016791	13256	46.23	11			This study, LLD cohort
MGV-GENOME-0310331	NL_vir056612	13087	43.33	11			This study, IBD cohort
MGV-GENOME-0310331	NL_vir021826	13032	44.45	11			This study, LLD cohort
MGV-GENOME-0310331	NL_vir042296	12874	47.46	11			This study, 300OB cohort
MGV-GENOME-0310331	NL_vir055499	12671	43.77	11			This study, IBD cohort
MGV-GENOME-0310331	NL_vir047557	12626	44.95	11			This study, 300OB cohort
MGV-GENOME-0310331	NL_vir023393	12519	44.52	11			This study, LLD cohort
MGV-GENOME-0310331	NL_vir019024	12380	44.47	11			This study, LLD cohort
MGV-GENOME-0310331	NL_vir033796	11674	47.33	11			This study, LLD follow-up cohort
MGV-GENOME-0310331	NL_vir052504	11637	43.83	11			This study, IBD cohort
MGV-GENOME-0310331	NL_vir018945	10557	46.83	11			This study, LLD cohort
MGV-GENOME-0310331	NL_vir015466	10317	47.43	11			This study, LLD cohort
MGV-GENOME-0310331	NL_vir037690	10293	43.37	11			This study, LLD follow-up cohort
MGV-GENOME-0310331	NL_vir011353	10250	44.44	11			This study, LLD cohort
MGV-GENOME-0327088	MGV-GENOME-0333887	61211	41.9	11	DTR		Nayfach et al. 2021
MGV-GENOME-0327088	MGV-GENOME-0327146	57613	41.89	11	DTR		Nayfach et al. 2021
MGV-GENOME-0327088	MGV-GENOME-0327086	57583	41.86	11	DTR		Nayfach et al. 2021
MGV-GENOME-0327088	MGV-GENOME-0327088	57583	41.86	11	DTR		Nayfach et al. 2021
MGV-GENOME-0327088	uvig_81958	57583	41.86	11	DTR		Camarillo-Guerrero et al. 2021
MGV-GENOME-0327088	MGV-GENOME-0251722	37029	42.81	11	DTR		Nayfach et al. 2021
MGV-GENOME-0327088	NL_vir003232	25033	43.4	11			This study, LLD cohort
MGV-GENOME-0327088	NL_vir002673	10532	42.99	11			This study, LLD cohort
MGV-GENOME-0246192	MGV-GENOME-0246192	36122	46.99	15	DTR		Nayfach et al. 2021
MGV-GENOME-0246192	NL_vir039515	28357	46.68	11			This study, 300OB cohort
MGV-GENOME-0246192	NL_vir045701	10017	48.12	11			This study, 300OB cohort
NL_vir023037	NL_vir023037	37147	46.04	15	DTR		This study, LLD cohort
NL_vir040667	NL_vir040667	43488	43.96	11	DTR		This study, 300OB cohort
uvig_26199	NL_vir009389	39958	42.27	11		yes	This study, LLD cohort
uvig_26199	MGV-GENOME-4413754	37536	42.37	11	DTR		Nayfach et al. 2021
uvig_26199	uvig_26199	37536	42.35	11	DTR		Camarillo-Guerrero et al. 2021
uvig_26199	NL_vir024636	14053	44.08	11			This study, LLD cohort
uvig_471140	MGV-GENOME-0252511	37160	28.58	11	DTR		Nayfach et al. 2021
uvig_471140	uvig_471140	37160	28.58	11	DTR		Camarillo-Guerrero et al. 2021
uvig_471140	NL_vir021816	26510	29.65	11			This study, LLD cohort
uvig_471140	NL_vir018709	21843	29.83	11			This study, LLD cohort
uvig_471140	NL_vir007483	14659	30.02	11			This study, LLD cohort
uvig_471140	NL_vir029854	10602	29.42	11			This study, LLD follow-up cohort
uvig_338435	OIEE01000100.1	36120	47.9	11	DTR		Benler et al. 2021
uvig_338435	uvig_338435	36120	47.9	11	DTR		Camarillo-Guerrero et al. 2021
uvig_338435	NL_vir020945	19976	48.78	11			This study, LLD cohort
MGV-GENOME-0260930	MGV-GENOME-0260930	38615	32.1	11	DTR		Nayfach et al. 2021
MGV-GENOME-0263320	MGV-GENOME-0263320	39036	39.04	11	DTR		Nayfach et al. 2021
MGV-GENOME-0263320	NL_vir024278	27201	39.6	15			This study, LLD cohort
MGV-GENOME-0263320	NL_vir040173	25108	39.21	15			This study, 300OB cohort
MGV-GENOME-0263320	NL_vir024700	17715	39.19	11			This study, LLD cohort
ERS698697_NODE_4_length_35264_cov_38.800676	Norman_45_NODE_3_length_35264_cov_41.217899	35264	44.01	15	DTR		Gregory et al. 2020
ERS698697_NODE_4_length_35264_cov_38.800676	ERS698697_NODE_4_length_35264_cov_38.800676	35264	44.01	15	DTR		Soto-Perez et al. 2019
ERS698697_NODE_4_length_35264_cov_38.800676	NL_vir037691	21555	44.77	11			This study, LLD follow-up cohort
ERS698697_NODE_4_length_35264_cov_38.800676	NL_vir055689	15450	46.18	11		yes	This study, IBD cohort
ERS698697_NODE_4_length_35264_cov_38.800676	NL_vir016642	13658	43.59	11			This study, LLD cohort
ERS698697_NODE_4_length_35264_cov_38.800676	NL_vir048822	10587	45.39	11			This study, IBD cohort
MGV-GENOME-0260710	MGV-GENOME-0260710	38576	53.85	11	DTR		Nayfach et al. 2021
MGV-GENOME-0260710	NL_vir011057	18541	55.42	11			This study, LLD cohort
uvig_381145	uvig_381145	40958	56.09	11	DTR		Camarillo-Guerrero et al. 2021
NL_vir008503	NL_vir008503	38528	56.83	11	DTR		This study, LLD cohort
MGV-GENOME-0228086	MGV-GENOME-0228086	32943	45.22	11	DTR		Nayfach et al. 2021
OAWK01000124.1	MGV-GENOME-0285840	43352	45.62	11	DTR		Nayfach et al. 2021
OAWK01000124.1	OAWK01000124.1	43308	45.59	11	DTR		Benler et al. 2021
OAWK01000124.1	uvig_110167	43308	45.59	11	DTR		Camarillo-Guerrero et al. 2021
uvig_249858	uvig_249858	39263	35.88	11	DTR		Camarillo-Guerrero et al. 2021
MGV-GENOME-0267680	MGV-GENOME-0268387	39974	35.97	11	DTR		Nayfach et al. 2021
MGV-GENOME-0267680	MGV-GENOME-0267680	39842	35.95	11	DTR		Nayfach et al. 2021
SRS415863_NODE_35_length_42291_cov_11.754570	OBJJ01000046.1	42291	36.8	11	DTR		Benler et al. 2021
SRS415863_NODE_35_length_42291_cov_11.754570	Minot_Diet_SRR5088940_NODE_56_length_42291_cov_76.553746	42291	36.8	11	DTR		Gregory et al. 2020
SRS415863_NODE_35_length_42291_cov_11.754570	SRS415862_NODE_39_length_42291_cov_9.096813	42291	36.81	11	DTR		Soto-Perez et al. 2019
SRS415863_NODE_35_length_42291_cov_11.754570	SRS415863_NODE_35_length_42291_cov_11.754570	42291	36.8	11	DTR		Soto-Perez et al. 2019
SRS415863_NODE_35_length_42291_cov_11.754570	SRS415864_NODE_31_length_42291_cov_22.192798	42291	36.81	11	DTR		Soto-Perez et al. 2019
SRS415863_NODE_35_length_42291_cov_11.754570	SRS415865_NODE_29_length_42291_cov_22.165167	42291	36.81	11	DTR		Soto-Perez et al. 2019
SRS415863_NODE_35_length_42291_cov_11.754570	SRS415870_NODE_58_length_42291_cov_10.634648	42291	36.8	11	DTR		Soto-Perez et al. 2019
SRS415863_NODE_35_length_42291_cov_11.754570	SRS415873_NODE_30_length_42291_cov_9.848589	42291	36.8	11	DTR		Soto-Perez et al. 2019
SRS415863_NODE_35_length_42291_cov_11.754570	NL_vir013719	19942	37.16	11			This study, LLD cohort
SRS415863_NODE_35_length_42291_cov_11.754570	NL_vir040180	19894	37.17	11			This study, 300OB cohort
SRS415863_NODE_35_length_42291_cov_11.754570	NL_vir016330	19842	37.18	11			This study, LLD cohort
SRS415863_NODE_35_length_42291_cov_11.754570	NL_vir025341	19194	37.59	11			This study, LLD cohort
SRS415863_NODE_35_length_42291_cov_11.754570	NL_vir041646	14841	37.45	11			This study, 300OB cohort
SRS415863_NODE_35_length_42291_cov_11.754570	NL_vir026240	14190	37.64	11			This study, LLD cohort
SRS415863_NODE_35_length_42291_cov_11.754570	NL_vir017026	13491	37.68	11			This study, LLD cohort
SRS415863_NODE_35_length_42291_cov_11.754570	NL_vir030674	12965	36.9	11			This study, LLD follow-up cohort
SRS415863_NODE_35_length_42291_cov_11.754570	NL_vir002689	10677	37.93	11			This study, LLD cohort
MGV-GENOME-0278294	NL_vir017915	49391	36.07	11		yes	This study, LLD cohort
MGV-GENOME-0278294	NL_vir022904	49047	36.52	11			This study, LLD cohort
MGV-GENOME-0278294	MGV-GENOME-0278992	42031	36.39	11	DTR		Nayfach et al. 2021
MGV-GENOME-0278294	MGV-GENOME-0278294	41897	36.37	11	DTR		Nayfach et al. 2021
MGV-GENOME-0278294	MGV-GENOME-0278267	41892	36.35	11	DTR		Nayfach et al. 2021
MGV-GENOME-0278294	NL_vir037834	39625	36.52	11			This study, LLD follow-up cohort
MGV-GENOME-0278294	NL_vir028391	32453	36.73	11			This study, LLD follow-up cohort
MGV-GENOME-0278294	NL_vir031094	30027	36.54	11			This study, LLD follow-up cohort
MGV-GENOME-0278294	NL_vir028161	28708	36.45	11			This study, LLD follow-up cohort
MGV-GENOME-0278294	NL_vir017188	28250	36.44	11		yes	This study, LLD cohort
MGV-GENOME-0278294	NL_vir011538	27372	36.49	11			This study, LLD cohort
MGV-GENOME-0278294	NL_vir006091	27179	36.51	11			This study, LLD cohort
MGV-GENOME-0278294	NL_vir037037	25275	36.27	11			This study, LLD follow-up cohort
MGV-GENOME-0278294	NL_vir005373	23556	36.92	11			This study, LLD cohort
MGV-GENOME-0278294	NL_vir048174	21402	36.29	11			This study, IBD cohort
MGV-GENOME-0278294	NL_vir027816	21277	36.72	11			This study, LLD follow-up cohort
MGV-GENOME-0278294	NL_vir002148	21074	35.62	11			This study, LLD cohort
MGV-GENOME-0278294	NL_vir005976	20581	36.47	11			This study, LLD cohort
MGV-GENOME-0278294	NL_vir036345	20338	36.05	11			This study, LLD follow-up cohort
MGV-GENOME-0278294	NL_vir017529	19666	36.49	11			This study, LLD cohort
MGV-GENOME-0278294	NL_vir027400	19468	36.79	11			This study, LLD follow-up cohort
MGV-GENOME-0278294	NL_vir025912	19013	36.67	11			This study, LLD cohort
MGV-GENOME-0278294	NL_vir027009	18607	36.85	11			This study, LLD follow-up cohort
MGV-GENOME-0278294	OHRS01000586.1	18417	37.19	11	DTR		Benler et al. 2021
MGV-GENOME-0278294	NL_vir013942	18067	36.89	11			This study, LLD cohort
MGV-GENOME-0278294	NL_vir040972	17958	36.95	11			This study, 300OB cohort
MGV-GENOME-0278294	NL_vir028212	17949	36.96	11			This study, LLD follow-up cohort
MGV-GENOME-0278294	NL_vir003217	17915	37.05	11			This study, LLD cohort
MGV-GENOME-0278294	NL_vir054218	17860	36.94	11			This study, IBD cohort
MGV-GENOME-0278294	NL_vir039026	17761	37.08	11			This study, LLD follow-up cohort
MGV-GENOME-0278294	NL_vir017147	17627	37.06	11			This study, LLD cohort
MGV-GENOME-0278294	NL_vir042724	17440	37.09	11			This study, 300OB cohort
MGV-GENOME-0278294	NL_vir041311	17161	36.43	11			This study, 300OB cohort
MGV-GENOME-0278294	NL_vir030509	16600	36.93	11			This study, LLD follow-up cohort
MGV-GENOME-0278294	NL_vir003382	16562	36.25	11			This study, LLD cohort
MGV-GENOME-0278294	NL_vir012053	15687	37.02	11			This study, LLD cohort
MGV-GENOME-0278294	NL_vir047286	15454	36.76	11			This study, 300OB cohort
MGV-GENOME-0278294	NL_vir051387	15310	36.86	11			This study, IBD cohort
MGV-GENOME-0278294	NL_vir005856	15122	37.08	11			This study, LLD cohort
MGV-GENOME-0278294	NL_vir016210	15015	36.28	11			This study, LLD cohort
MGV-GENOME-0278294	NL_vir010550	14900	36.97	11			This study, LLD cohort
MGV-GENOME-0278294	NL_vir021694	14780	37.07	11			This study, LLD cohort
MGV-GENOME-0278294	NL_vir046461	14563	36.42	11			This study, 300OB cohort
MGV-GENOME-0278294	NL_vir004970	14290	37.13	11			This study, LLD cohort
MGV-GENOME-0278294	NL_vir001602	14281	37.13	11			This study, LLD cohort
MGV-GENOME-0278294	NL_vir007000	13770	37.16	11			This study, LLD cohort
MGV-GENOME-0278294	NL_vir021377	13367	36.4	11			This study, LLD cohort
MGV-GENOME-0278294	NL_vir016294	13362	37.49	11			This study, LLD cohort
MGV-GENOME-0278294	NL_vir017014	13332	36.99	11			This study, LLD cohort
MGV-GENOME-0278294	NL_vir032931	13131	36.51	11			This study, LLD follow-up cohort
MGV-GENOME-0278294	NL_vir026927	12297	37	11			This study, LLD follow-up cohort
MGV-GENOME-0278294	NL_vir039589	11703	37.33	11			This study, 300OB cohort
MGV-GENOME-0278294	NL_vir046191	11644	36.4	11			This study, 300OB cohort
MGV-GENOME-0278294	NL_vir004603	10850	35.76	11			This study, LLD cohort
MGV-GENOME-0278294	NL_vir001126	10584	36.29	11			This study, LLD cohort
MGV-GENOME-0278294	NL_vir035017	10548	36.65	11			This study, LLD follow-up cohort
MGV-GENOME-0278294	NL_vir025235	10259	37.19	11			This study, LLD cohort
MGV-GENOME-0278294	NL_vir018437	10161	36.16	11			This study, LLD cohort
MGV-GENOME-0287333	MGV-GENOME-0287333	43677	28.6	11	DTR		Nayfach et al. 2021
uvig_66066	MGV-GENOME-0288686	43980	27.41	11	DTR		Nayfach et al. 2021
uvig_66066	uvig_66066	43950	27.41	11	DTR		Camarillo-Guerrero et al. 2021
uvig_66066	MGV-GENOME-0287885	43796	27.01	11	DTR		Nayfach et al. 2021
uvig_66066	MGV-GENOME-0287165	43643	27.04	11	DTR		Nayfach et al. 2021
uvig_98955	MGV-GENOME-0293605	45074	44.12	11	DTR		Nayfach et al. 2021
uvig_98955	uvig_98955	44823	44	11	DTR		Camarillo-Guerrero et al. 2021
uvig_98955	NL_vir017393	44786	44.15	15			This study, LLD cohort
uvig_98955	NL_vir042447	42438	43.9	11			This study, 300OB cohort
uvig_98955	NL_vir043323	40056	44.29	11			This study, 300OB cohort
uvig_98955	NL_vir031942	39737	44.4	11			This study, LLD follow-up cohort
uvig_98955	NL_vir030730	37986	44.3	11			This study, LLD follow-up cohort
uvig_98955	NL_vir036276	37054	44.46	11			This study, LLD follow-up cohort
uvig_98955	NL_vir026588	16699	43.38	11			This study, LLD follow-up cohort
uvig_98955	NL_vir038045	12335	43.53	11			This study, LLD follow-up cohort
MGV-GENOME-0294898	NL_vir008394	58400	40.9	11		yes	This study, LLD cohort
MGV-GENOME-0294898	MGV-GENOME-0294996	45389	41.59	11	DTR		Nayfach et al. 2021
MGV-GENOME-0294898	MGV-GENOME-0294934	45375	41.54	11	DTR		Nayfach et al. 2021
MGV-GENOME-0294898	MGV-GENOME-0294898	45365	41.52	11	DTR		Nayfach et al. 2021
MGV-GENOME-0294898	uvig_450201	45360	41.88	11	DTR		Camarillo-Guerrero et al. 2021
MGV-GENOME-0294898	MGV-GENOME-0293207	44990	41.72	11	DTR		Nayfach et al. 2021
MGV-GENOME-0294898	NL_vir058460	43137	41.35	11			This study, IBD cohort
MGV-GENOME-0294898	NL_vir034600	40441	41.51	11			This study, LLD follow-up cohort
MGV-GENOME-0294898	NL_vir044114	40412	41.61	11			This study, 300OB cohort
MGV-GENOME-0294898	NL_vir022255	39922	41.78	11		yes	This study, LLD cohort
MGV-GENOME-0294898	NL_vir025185	39369	41.53	11			This study, LLD cohort
MGV-GENOME-0294898	NL_vir026510	39272	41.75	11			This study, LLD cohort
MGV-GENOME-0294898	NL_vir035066	39050	41.84	11		yes	This study, LLD follow-up cohort
MGV-GENOME-0294898	NL_vir020705	38996	41.74	11			This study, LLD cohort
MGV-GENOME-0294898	NL_vir044387	38857	41.75	11			This study, 300OB cohort
MGV-GENOME-0294898	NL_vir021860	38715	41.69	11			This study, LLD cohort
MGV-GENOME-0294898	NL_vir044609	38677	41.69	11			This study, 300OB cohort
MGV-GENOME-0294898	NL_vir025961	38561	41.92	11			This study, LLD cohort
MGV-GENOME-0294898	NL_vir044778	38554	41.77	11			This study, 300OB cohort
MGV-GENOME-0294898	NL_vir045084	38407	42.15	11			This study, 300OB cohort
MGV-GENOME-0294898	NL_vir044556	38367	41.98	11			This study, 300OB cohort
MGV-GENOME-0294898	NL_vir018347	38072	41.97	11			This study, LLD cohort
MGV-GENOME-0294898	NL_vir056851	38019	42.05	11			This study, IBD cohort
MGV-GENOME-0294898	NL_vir006904	37719	42	11			This study, LLD cohort
MGV-GENOME-0294898	NL_vir011993	37626	41.79	11			This study, LLD cohort
MGV-GENOME-0294898	NL_vir037758	37546	42.23	11			This study, LLD follow-up cohort
MGV-GENOME-0294898	NL_vir001708	35875	41.7	11			This study, LLD cohort
MGV-GENOME-0294898	NL_vir043282	33021	41.9	11			This study, 300OB cohort
MGV-GENOME-0294898	NL_vir055509	32011	41.71	11			This study, IBD cohort
MGV-GENOME-0294898	NL_vir040948	27069	41.84	11			This study, 300OB cohort
MGV-GENOME-0294898	NL_vir012225	27003	42.49	11		yes	This study, LLD cohort
MGV-GENOME-0294898	NL_vir048636	26280	41.9	15			This study, IBD cohort
MGV-GENOME-0294898	NL_vir004401	26087	41.73	11			This study, LLD cohort
MGV-GENOME-0294898	NL_vir007272	25964	42.17	11			This study, LLD cohort
MGV-GENOME-0294898	NL_vir016521	25795	42.26	11			This study, LLD cohort
MGV-GENOME-0294898	NL_vir048948	25734	42.34	11			This study, IBD cohort
MGV-GENOME-0294898	NL_vir010255	25500	42.33	11		yes	This study, LLD cohort
MGV-GENOME-0294898	NL_vir035837	25281	41.56	11			This study, LLD follow-up cohort
MGV-GENOME-0294898	NL_vir051230	25172	42.31	11			This study, IBD cohort
MGV-GENOME-0294898	NL_vir053719	19880	42.21	11			This study, IBD cohort
MGV-GENOME-0294898	NL_vir014589	19611	42.03	11			This study, LLD cohort
MGV-GENOME-0294898	NL_vir016454	19579	42.52	11			This study, LLD cohort
MGV-GENOME-0294898	NL_vir027788	18815	42.12	11			This study, LLD follow-up cohort
MGV-GENOME-0294898	NL_vir032612	16545	42.48	11			This study, LLD follow-up cohort
MGV-GENOME-0294898	NL_vir046670	15003	42.28	11			This study, 300OB cohort
MGV-GENOME-0294898	NL_vir052911	14839	41.94	11			This study, IBD cohort
MGV-GENOME-0294898	NL_vir034692	14471	42.59	11			This study, LLD follow-up cohort
MGV-GENOME-0294898	NL_vir012696	13620	42.53	11			This study, LLD cohort
MGV-GENOME-0294898	NL_vir033152	13414	41.87	11			This study, LLD follow-up cohort
MGV-GENOME-0294898	NL_vir046248	13002	42.92	11			This study, 300OB cohort
MGV-GENOME-0294898	NL_vir045031	12782	42.43	11			This study, 300OB cohort
MGV-GENOME-0294898	NL_vir044835	12738	42.81	11			This study, 300OB cohort
MGV-GENOME-0294898	NL_vir015794	12668	42.05	11			This study, LLD cohort
MGV-GENOME-0294898	NL_vir020096	11751	42.07	11			This study, LLD cohort
MGV-GENOME-0294898	NL_vir008994	11353	42.72	11			This study, LLD cohort
MGV-GENOME-0294898	NL_vir046511	11316	41.43	11			This study, 300OB cohort
MGV-GENOME-0294898	NL_vir015994	11236	41.21	11			This study, LLD cohort
MGV-GENOME-0294898	NL_vir000368	11161	41.69	11			This study, LLD cohort
MGV-GENOME-0294898	NL_vir004710	10793	42.5	11			This study, LLD cohort
MGV-GENOME-0294898	NL_vir046605	10744	42.45	11			This study, 300OB cohort
MGV-GENOME-0294898	NL_vir024860	10622	41.66	11			This study, LLD cohort
MGV-GENOME-0294898	NL_vir032112	10474	41.56	11			This study, LLD follow-up cohort
MGV-GENOME-0294898	NL_vir026569	10406	41.28	11			This study, LLD cohort
MGV-GENOME-0294898	NL_vir042225	10303	42.72	11			This study, 300OB cohort
MGV-GENOME-0294898	NL_vir038703	10250	41.8	11			This study, LLD follow-up cohort
MGV-GENOME-0294898	NL_vir046626	10150	41.54	11			This study, 300OB cohort
OGPV01000139.1	Zuo_2017_SRR5677796_NODE_9_length_57513_cov_50.534860	57513	44.91	15	DTR		Gregory et al. 2020
OGPV01000139.1	OGPV01000139.1	57257	45.29	11	DTR		Benler et al. 2021
OGPV01000139.1	uvig_108905	57257	45.29	15	DTR		Camarillo-Guerrero et al. 2021
OGPV01000139.1	uvig_540320	56936	45.08	11	DTR		Camarillo-Guerrero et al. 2021
OGPV01000139.1	NL_vir021429	32673	46.15	15			This study, LLD cohort
OGPV01000139.1	NL_vir051032	27383	44.01	11		yes	This study, IBD cohort
OGPV01000139.1	NL_vir015185	18482	48.13	11			This study, LLD cohort
OGPV01000139.1	NL_vir057010	18022	47.99	11			This study, IBD cohort
OGPV01000139.1	NL_vir049814	16214	49.24	11			This study, IBD cohort
uvig_397626	NL_vir056473	36066	47.53	15			This study, IBD cohort
uvig_397626	uvig_397626	19287	45.12	11	ITR		Camarillo-Guerrero et al. 2021
uvig_397626	NL_vir004619	12712	45.81	11			This study, LLD cohort
uvig_549778	uvig_549778	55902	38.07	11	DTR		Camarillo-Guerrero et al. 2021
MGV-GENOME-0320609	MGV-GENOME-0320609	54467	38.45	11	DTR		Nayfach et al. 2021
PPYF01102502.1	PPYF01102502.1	57375	40.47	11	DTR		Benler et al. 2021
PPYF01102502.1	NL_vir040677	39824	39.65	11			This study, 300OB cohort
PPYF01102502.1	NL_vir034554	35823	41.83	11		yes	This study, LLD follow-up cohort
PPYF01102502.1	NL_vir058440	32303	40.21	11			This study, IBD cohort
PPYF01102502.1	NL_vir029851	30685	39.72	11			This study, LLD follow-up cohort
PPYF01102502.1	NL_vir014241	30168	40.48	11			This study, LLD cohort
PPYF01102502.1	NL_vir036698	28594	39.75	11			This study, LLD follow-up cohort
PPYF01102502.1	NL_vir054071	27749	42.04	11			This study, IBD cohort
PPYF01102502.1	NL_vir016230	27114	39.93	11			This study, LLD cohort
PPYF01102502.1	NL_vir019757	26325	39.89	11			This study, LLD cohort
PPYF01102502.1	NL_vir002591	20498	39.83	11			This study, LLD cohort
PPYF01102502.1	NL_vir051946	19758	39.88	11			This study, IBD cohort
PPYF01102502.1	NL_vir039567	18348	40.26	11		yes	This study, 300OB cohort
PPYF01102502.1	NL_vir041035	12297	39.81	11			This study, 300OB cohort
PPYF01102502.1	NL_vir053586	10995	40.15	11			This study, IBD cohort
PPYF01102502.1	NL_vir039243	10744	39.59	11			This study, 300OB cohort
PPYF01102502.1	NL_vir021029	10544	39.85	11			This study, LLD cohort
MGV-GENOME-0326402	MGV-GENOME-0326402	57287	39.93	11	DTR		Nayfach et al. 2021
MGV-GENOME-0326402	NL_vir011582	19604	40.3	11			This study, LLD cohort
NL_vir013730	NL_vir013730	59295	39.84	11	DTR		This study, LLD cohort
MGV-GENOME-0326778	NL_vir008591	58086	40.05	11	DTR		This study, LLD cohort
MGV-GENOME-0326778	MGV-GENOME-0326778	57458	40.06	11	DTR		Nayfach et al. 2021
NL_vir027296	NL_vir027296	53253	39.68	11	DTR		This study, LLD follow-up cohort
NL_vir014120	NL_vir014120	59828	39.75	11	DTR		This study, LLD cohort
NL_vir014120	NL_vir049638	42752	39.79	11			This study, IBD cohort
NL_vir014120	NL_vir009457	34770	39.59	11			This study, LLD cohort
NL_vir014120	NL_vir020528	27195	39.72	11			This study, LLD cohort
uvig_7822	MGV-GENOME-0328152	58083	36.26	11	DTR		Nayfach et al. 2021
uvig_7822	uvig_7822	58083	36.26	11	DTR		Camarillo-Guerrero et al. 2021
uvig_7822	MGV-GENOME-0328111	58062	36.27	11	DTR		Nayfach et al. 2021
MGV-GENOME-0327239	MGV-GENOME-0327239	57667	38.34	11	DTR		Nayfach et al. 2021
MGV-GENOME-0327239	NL_vir047442	54259	38.4	11			This study, 300OB cohort
NL_vir031551	NL_vir034732	56590	39.66	11			This study, LLD follow-up cohort
NL_vir031551	NL_vir031551	56538	39.65	11	DTR		This study, LLD follow-up cohort
NL_vir031551	NL_vir029348	33815	40	11			This study, LLD follow-up cohort
MGV-GENOME-0324236	NL_vir055260	57842	39.71	11			This study, IBD cohort
MGV-GENOME-0324236	MGV-GENOME-0324236	56252	39.72	11	DTR		Nayfach et al. 2021
NL_vir013832	NL_vir013832	56633	39.77	11	DTR		This study, LLD cohort
MGV-GENOME-0320135	NL_vir049542	57756	39.83	11			This study, IBD cohort
MGV-GENOME-0320135	MGV-GENOME-0320135	54228	40.06	11	DTR		Nayfach et al. 2021
MGV-GENOME-0320135	NL_vir014899	42908	39.65	11			This study, LLD cohort
MGV-GENOME-0320135	NL_vir002051	16705	39.63	11			This study, LLD cohort
MGV-GENOME-0331190	MGV-GENOME-0331190	59702	40.09	11	DTR		Nayfach et al. 2021
uvig_181232	NL_vir011814	61358	37.75	11			This study, LLD cohort
uvig_181232	uvig_181232	60216	37.85	11	DTR		Camarillo-Guerrero et al. 2021
OGQJ01000231.1	NL_vir014613	62548	37.31	11			This study, LLD cohort
OGQJ01000231.1	NL_vir006627	62068	37.61	11	DTR		This study, LLD cohort
OGQJ01000231.1	NL_vir039510	61567	37.49	11	DTR		This study, 300OB cohort
OGQJ01000231.1	OGQJ01000231.1	60737	37.39	11	DTR		Benler et al. 2021
OGQJ01000231.1	uvig_120937	60737	37.39	11	DTR		Camarillo-Guerrero et al. 2021
OGQJ01000231.1	NL_vir030891	59900	37.71	11	DTR		This study, LLD follow-up cohort
OGQJ01000231.1	NL_vir013814	45655	37.26	11			This study, LLD cohort
NL_vir029283	NL_vir029283	57817	40.47	11	DTR		This study, LLD follow-up cohort
NL_vir023663	NL_vir038709	58170	40.31	11			This study, LLD follow-up cohort
NL_vir023663	NL_vir023663	58120	40.31	11	DTR		This study, LLD cohort
NL_vir023663	NL_vir001806	18976	40.3	11			This study, LLD cohort
NL_vir023663	NL_vir021171	12914	41.16	11			This study, LLD cohort
MGV-GENOME-0300916	MGV-GENOME-0300916	46878	50.59	11	DTR		Nayfach et al. 2021
MGV-GENOME-0300916	NL_vir035798	16391	51.06	11			This study, LLD follow-up cohort
MGV-GENOME-0300916	NL_vir016935	10396	51.38	11			This study, LLD cohort
NL_vir027721	NL_vir027721	44869	50.61	11	DTR		This study, LLD follow-up cohort
MGV-GENOME-0300439	MGV-GENOME-0300439	46747	48.85	11	DTR		Nayfach et al. 2021
MGV-GENOME-0300439	NL_vir029077	46470	48.95	15			This study, LLD follow-up cohort
MGV-GENOME-0300439	NL_vir009494	20000	48.59	15		yes	This study, LLD cohort
MGV-GENOME-0297456	NL_vir032051	53539	53.33	11			This study, LLD follow-up cohort
MGV-GENOME-0297456	MGV-GENOME-0301790	47158	53.13	11	DTR		Nayfach et al. 2021
MGV-GENOME-0297456	MGV-GENOME-0297456	45974	53.6	11	DTR		Nayfach et al. 2021
MGV-GENOME-0297456	MGV-GENOME-0297442	45970	53.59	11	DTR		Nayfach et al. 2021
MGV-GENOME-0297456	NL_vir005928	29140	53.95	11			This study, LLD cohort
MGV-GENOME-0294604	NL_vir038964	46418	54.77	11	DTR		This study, LLD follow-up cohort
MGV-GENOME-0294604	MGV-GENOME-0294692	45323	54.89	11	DTR		Nayfach et al. 2021
MGV-GENOME-0294604	uvig_63001	45323	54.89	11	DTR		Camarillo-Guerrero et al. 2021
MGV-GENOME-0294604	MGV-GENOME-0294604	45299	54.86	11	DTR		Nayfach et al. 2021
MGV-GENOME-0294604	MGV-GENOME-0294481	45269	54.84	11	DTR		Nayfach et al. 2021
MGV-GENOME-0294604	MGV-GENOME-0293801	45121	54.79	11	DTR		Nayfach et al. 2021
MGV-GENOME-0294604	NL_vir043485	11948	54.26	11			This study, 300OB cohort
uvig_72519	MGV-GENOME-0282984	42825	53.47	11	DTR		Nayfach et al. 2021
uvig_72519	MGV-GENOME-0282569	42747	53.49	11	DTR		Nayfach et al. 2021
uvig_72519	uvig_72519	42747	53.49	11	DTR		Camarillo-Guerrero et al. 2021
uvig_72519	MGV-GENOME-0274497	41132	53.32	11	DTR		Nayfach et al. 2021
uvig_72519	uvig_292624	41132	53.32	11	DTR		Camarillo-Guerrero et al. 2021
uvig_72519	NL_vir024345	24180	51.7	15			This study, LLD cohort
NL_vir016574	NL_vir016574	43657	52.14	11	DTR		This study, LLD cohort
NL_vir016574	NL_vir025360	14161	49.77	11			This study, LLD cohort
NL_vir016574	NL_vir027904	12493	49.72	11			This study, LLD follow-up cohort
NL_vir004636	NL_vir004636	44299	54.82	15	DTR		This study, LLD cohort
NL_vir004636	NL_vir015848	17372	55.03	11			This study, LLD cohort
NL_vir026816	NL_vir005677	51902	47.01	11			This study, LLD cohort
NL_vir026816	MGV-GENOME-0297090	45880	45.68	15	DTR		Nayfach et al. 2021
NL_vir026816	uvig_71412	45850	45.66	15	DTR		Camarillo-Guerrero et al. 2021
NL_vir026816	NL_vir005937	45763	45.74	11	DTR		This study, LLD cohort
NL_vir026816	NL_vir029301	45213	45.84	11			This study, LLD follow-up cohort
NL_vir026816	NL_vir026816	45032	45.84	11	DTR		This study, LLD follow-up cohort
NL_vir026816	MGV-GENOME-0293243	44995	45.84	11	DTR		Nayfach et al. 2021
NL_vir026816	uvig_82164	44995	45.84	11	DTR		Camarillo-Guerrero et al. 2021
NL_vir026816	OJOT01000184.1	44715	45.93	11	DTR		Benler et al. 2021
NL_vir026816	MGV-GENOME-0291884	44715	45.93	15	DTR		Nayfach et al. 2021
NL_vir026816	NL_vir030014	43231	45.76	15			This study, LLD follow-up cohort
NL_vir026816	NL_vir029407	39298	45.94	15			This study, LLD follow-up cohort
NL_vir026816	NL_vir001305	35986	46.06	15			This study, LLD cohort
NL_vir026816	NL_vir002027	35131	46.01	15			This study, LLD cohort
NL_vir026816	NL_vir026184	26515	45.31	11			This study, LLD cohort
NL_vir026816	NL_vir057614	24450	45.89	11		yes	This study, IBD cohort
NL_vir026816	NL_vir002936	23640	46.18	15			This study, LLD cohort
NL_vir026816	NL_vir038167	18833	46.24	11			This study, LLD follow-up cohort
NL_vir026816	NL_vir021406	18821	46.66	11			This study, LLD cohort
NL_vir026816	NL_vir018063	17786	46.58	11			This study, LLD cohort
NL_vir026816	NL_vir047590	17038	46.61	11			This study, 300OB cohort
NL_vir026816	NL_vir051717	11902	47.08	11			This study, IBD cohort
OGPK01000415.1	MGV-GENOME-0300644	46802	50.52	11	DTR		Nayfach et al. 2021
OGPK01000415.1	OGPK01000415.1	46758	50.49	11	DTR		Benler et al. 2021
OGPK01000415.1	uvig_108725	46758	50.49	11	DTR		Camarillo-Guerrero et al. 2021
OGPK01000415.1	MGV-GENOME-0299172	46401	50.3	11	DTR		Nayfach et al. 2021
uvig_157827	uvig_157827	47161	41.19	11	DTR		Camarillo-Guerrero et al. 2021
uvig_157827	NL_vir031080	17934	40.49	11			This study, LLD follow-up cohort
MGV-GENOME-0299891	NL_vir053691	50445	43.76	11			This study, IBD cohort
MGV-GENOME-0299891	NL_vir041699	49663	44.06	11			This study, 300OB cohort
MGV-GENOME-0299891	NL_vir050195	49391	44.17	11		yes	This study, IBD cohort
MGV-GENOME-0299891	NL_vir052948	48600	44.3	11		yes	This study, IBD cohort
MGV-GENOME-0299891	NL_vir025486	48489	44.34	11			This study, LLD cohort
MGV-GENOME-0299891	NL_vir039831	48489	44.21	11			This study, 300OB cohort
MGV-GENOME-0299891	NL_vir040282	48255	44.01	11			This study, 300OB cohort
MGV-GENOME-0299891	NL_vir054038	48237	44.03	11			This study, IBD cohort
MGV-GENOME-0299891	NL_vir054233	47664	44.27	11			This study, IBD cohort
MGV-GENOME-0299891	NL_vir032587	47548	44.16	11			This study, LLD follow-up cohort
MGV-GENOME-0299891	NL_vir009554	47467	44.18	11			This study, LLD cohort
MGV-GENOME-0299891	NL_vir039069	47332	44.19	11			This study, LLD follow-up cohort
MGV-GENOME-0299891	NL_vir031742	47276	44.34	11			This study, LLD follow-up cohort
MGV-GENOME-0299891	NL_vir024854	47272	44.38	11			This study, LLD cohort
MGV-GENOME-0299891	NL_vir027498	47245	44.24	11			This study, LLD follow-up cohort
MGV-GENOME-0299891	NL_vir051249	47232	44.2	11			This study, IBD cohort
MGV-GENOME-0299891	NL_vir039595	47159	44.17	11			This study, 300OB cohort
MGV-GENOME-0299891	NL_vir017042	47096	44.22	11			This study, LLD cohort
MGV-GENOME-0299891	NL_vir040639	47085	44.3	11			This study, 300OB cohort
MGV-GENOME-0299891	NL_vir033753	47052	44.3	11			This study, LLD follow-up cohort
MGV-GENOME-0299891	NL_vir004111	47035	44.28	11			This study, LLD cohort
MGV-GENOME-0299891	NL_vir001039	47034	44.31	11			This study, LLD cohort
MGV-GENOME-0299891	MGV-GENOME-0301344	47017	44.36	11	DTR		Nayfach et al. 2021
MGV-GENOME-0299891	MGV-GENOME-0301250	46986	44.32	11	DTR		Nayfach et al. 2021
MGV-GENOME-0299891	OLRS01000482.1	46977	44.39	11	DTR		Benler et al. 2021
MGV-GENOME-0299891	NL_vir034892	46959	44.16	11			This study, LLD follow-up cohort
MGV-GENOME-0299891	MGV-GENOME-0300950	46891	44.3	11	DTR		Nayfach et al. 2021
MGV-GENOME-0299891	uvig_148903	46891	44.3	11	DTR		Camarillo-Guerrero et al. 2021
MGV-GENOME-0299891	NL_vir050619	46880	44.42	11			This study, IBD cohort
MGV-GENOME-0299891	NL_vir011045	46876	44.36	11			This study, LLD cohort
MGV-GENOME-0299891	NL_vir055427	46876	44.4	11			This study, IBD cohort
MGV-GENOME-0299891	NL_vir043549	46853	44.38	11			This study, 300OB cohort
MGV-GENOME-0299891	NL_vir019862	46847	44.37	11			This study, LLD cohort
MGV-GENOME-0299891	NL_vir052465	46736	44.37	11			This study, IBD cohort
MGV-GENOME-0299891	NL_vir011883	46703	44.22	11			This study, LLD cohort
MGV-GENOME-0299891	NL_vir024659	46645	44.34	11			This study, LLD cohort
MGV-GENOME-0299891	MGV-GENOME-0299891	46595	44.29	11	DTR		Nayfach et al. 2021
MGV-GENOME-0299891	NL_vir026433	46532	44.32	11			This study, LLD cohort
MGV-GENOME-0299891	NL_vir025390	46506	44.4	11			This study, LLD cohort
MGV-GENOME-0299891	NL_vir044054	46494	44.27	11			This study, 300OB cohort
MGV-GENOME-0299891	NL_vir038354	46476	44.25	11			This study, LLD follow-up cohort
MGV-GENOME-0299891	NL_vir048138	46468	44.22	11			This study, IBD cohort
MGV-GENOME-0299891	uvig_492370	46445	44.33	11	DTR		Camarillo-Guerrero et al. 2021
MGV-GENOME-0299891	NL_vir033250	46416	44.31	11			This study, LLD follow-up cohort
MGV-GENOME-0299891	NL_vir017345	46383	44.26	11			This study, LLD cohort
MGV-GENOME-0299891	NL_vir029033	46345	44.27	11			This study, LLD follow-up cohort
MGV-GENOME-0299891	MGV-GENOME-4422695	46271	44.38	11	DTR		Nayfach et al. 2021
MGV-GENOME-0299891	NL_vir046746	45919	44.33	11			This study, 300OB cohort
MGV-GENOME-0299891	MGV-GENOME-0296480	45748	43.32	11	DTR		Nayfach et al. 2021
MGV-GENOME-0299891	uvig_149092	45748	43.32	11	DTR		Camarillo-Guerrero et al. 2021
MGV-GENOME-0299891	NL_vir008977	45366	44.25	11			This study, LLD cohort
MGV-GENOME-0299891	uvig_66917	44748	44.06	11	DTR		Camarillo-Guerrero et al. 2021
MGV-GENOME-0299891	NL_vir020975	44625	44.54	15			This study, LLD cohort
MGV-GENOME-0299891	NL_vir026247	44414	44.1	11		yes	This study, LLD cohort
MGV-GENOME-0299891	NL_vir017841	44121	44.35	11			This study, LLD cohort
MGV-GENOME-0299891	NL_vir009306	43737	44.34	11			This study, LLD cohort
MGV-GENOME-0299891	NL_vir015686	43408	44.37	11			This study, LLD cohort
MGV-GENOME-0299891	NL_vir014319	43334	44.24	11			This study, LLD cohort
MGV-GENOME-0299891	NL_vir029013	43167	44.41	11			This study, LLD follow-up cohort
MGV-GENOME-0299891	NL_vir016327	42617	44.43	11			This study, LLD cohort
MGV-GENOME-0299891	NL_vir014838	40634	44.37	15			This study, LLD cohort
MGV-GENOME-0299891	NL_vir042049	40211	44.37	11			This study, 300OB cohort
MGV-GENOME-0299891	NL_vir010671	39149	44.3	11			This study, LLD cohort
MGV-GENOME-0299891	NL_vir003112	38483	44.37	11			This study, LLD cohort
MGV-GENOME-0299891	NL_vir051931	38377	44.53	11			This study, IBD cohort
MGV-GENOME-0299891	NL_vir057963	38130	44.46	11			This study, IBD cohort
MGV-GENOME-0299891	NL_vir020971	34318	44.42	15			This study, LLD cohort
MGV-GENOME-0299891	NL_vir002753	34275	44.38	11			This study, LLD cohort
MGV-GENOME-0299891	NL_vir002864	34269	44.4	11			This study, LLD cohort
MGV-GENOME-0299891	NL_vir011418	33901	44.23	11			This study, LLD cohort
MGV-GENOME-0299891	NL_vir008972	33876	44.46	11			This study, LLD cohort
MGV-GENOME-0299891	NL_vir023556	33803	44.33	11			This study, LLD cohort
MGV-GENOME-0299891	NL_vir041203	33339	44.16	15			This study, 300OB cohort
MGV-GENOME-0299891	NL_vir019074	33301	44.39	11			This study, LLD cohort
MGV-GENOME-0299891	NL_vir020375	31694	44.15	15			This study, LLD cohort
MGV-GENOME-0299891	NL_vir031504	31287	44.59	11			This study, LLD follow-up cohort
MGV-GENOME-0299891	NL_vir023150	31144	44.05	11			This study, LLD cohort
MGV-GENOME-0299891	NL_vir044554	30483	44.4	11			This study, 300OB cohort
MGV-GENOME-0299891	NL_vir017917	29351	43.94	11			This study, LLD cohort
MGV-GENOME-0299891	NL_vir039494	29083	44.12	11			This study, 300OB cohort
MGV-GENOME-0299891	NL_vir000521	29012	43.4	11			This study, LLD cohort
MGV-GENOME-0299891	NL_vir001714	28966	43.71	11			This study, LLD cohort
MGV-GENOME-0299891	NL_vir009015	28385	44.52	15			This study, LLD cohort
MGV-GENOME-0299891	NL_vir053069	27871	43.47	11			This study, IBD cohort
MGV-GENOME-0299891	NL_vir008555	27636	44.17	11			This study, LLD cohort
MGV-GENOME-0299891	NL_vir034819	26745	44.39	11			This study, LLD follow-up cohort
MGV-GENOME-0299891	NL_vir037135	26024	44.43	11			This study, LLD follow-up cohort
MGV-GENOME-0299891	NL_vir017416	25824	44.54	11			This study, LLD cohort
MGV-GENOME-0299891	NL_vir004747	25734	44.38	11			This study, LLD cohort
MGV-GENOME-0299891	NL_vir024319	25426	44.39	11			This study, LLD cohort
MGV-GENOME-0299891	NL_vir019574	24225	44.22	11			This study, LLD cohort
MGV-GENOME-0299891	NL_vir048868	24109	44.38	11			This study, IBD cohort
MGV-GENOME-0299891	NL_vir009251	24039	44.58	15			This study, LLD cohort
MGV-GENOME-0299891	NL_vir039631	23878	44.31	11			This study, 300OB cohort
MGV-GENOME-0299891	NL_vir044751	23257	44.15	11			This study, 300OB cohort
MGV-GENOME-0299891	NL_vir044740	23179	44.39	15			This study, 300OB cohort
MGV-GENOME-0299891	NL_vir033226	23121	43.91	11			This study, LLD follow-up cohort
MGV-GENOME-0299891	NL_vir034320	22835	44.42	11			This study, LLD follow-up cohort
MGV-GENOME-0299891	NL_vir014016	22709	44.25	15			This study, LLD cohort
MGV-GENOME-0299891	NL_vir001508	22584	44.62	11			This study, LLD cohort
MGV-GENOME-0299891	NL_vir029180	22561	44.6	11			This study, LLD follow-up cohort
MGV-GENOME-0299891	NL_vir054614	22168	44.46	11			This study, IBD cohort
MGV-GENOME-0299891	NL_vir043092	21831	44.78	11			This study, 300OB cohort
MGV-GENOME-0299891	NL_vir014346	21094	44.43	15			This study, LLD cohort
MGV-GENOME-0299891	NL_vir040217	20915	44.66	11			This study, 300OB cohort
MGV-GENOME-0299891	NL_vir046651	20361	44.23	11			This study, 300OB cohort
MGV-GENOME-0299891	NL_vir004436	20308	44.37	11			This study, LLD cohort
MGV-GENOME-0299891	NL_vir020404	20093	44.41	11			This study, LLD cohort
MGV-GENOME-0299891	NL_vir047660	19911	44.86	11			This study, 300OB cohort
MGV-GENOME-0299891	NL_vir002097	19656	44.4	11			This study, LLD cohort
MGV-GENOME-0299891	NL_vir037935	19641	44.25	11			This study, LLD follow-up cohort
MGV-GENOME-0299891	NL_vir025700	19390	44.66	11			This study, LLD cohort
MGV-GENOME-0299891	NL_vir018980	19316	44.77	11			This study, LLD cohort
MGV-GENOME-0299891	NL_vir004053	19306	43.91	11			This study, LLD cohort
MGV-GENOME-0299891	NL_vir049203	19238	44.75	11			This study, IBD cohort
MGV-GENOME-0299891	NL_vir045538	18522	44.86	11			This study, 300OB cohort
MGV-GENOME-0299891	NL_vir042202	18182	44.19	11			This study, 300OB cohort
MGV-GENOME-0299891	NL_vir032077	17939	43.9	11			This study, LLD follow-up cohort
MGV-GENOME-0299891	NL_vir046463	17795	44.89	11			This study, 300OB cohort
MGV-GENOME-0299891	NL_vir014451	17780	44.16	11			This study, LLD cohort
MGV-GENOME-0299891	NL_vir053324	17237	44.09	11			This study, IBD cohort
MGV-GENOME-0299891	NL_vir033774	16927	44.71	11			This study, LLD follow-up cohort
MGV-GENOME-0299891	NL_vir037272	16864	44.46	11			This study, LLD follow-up cohort
MGV-GENOME-0299891	NL_vir044840	16768	44.57	11			This study, 300OB cohort
MGV-GENOME-0299891	NL_vir028186	16522	44.89	11			This study, LLD follow-up cohort
MGV-GENOME-0299891	NL_vir058306	16194	44.53	11			This study, IBD cohort
MGV-GENOME-0299891	NL_vir009905	16102	44.29	11			This study, LLD cohort
MGV-GENOME-0299891	NL_vir018662	15909	44.08	11			This study, LLD cohort
MGV-GENOME-0299891	NL_vir045418	15611	44.74	11			This study, 300OB cohort
MGV-GENOME-0299891	NL_vir022360	15352	44.41	11			This study, LLD cohort
MGV-GENOME-0299891	NL_vir019139	15257	44.59	11			This study, LLD cohort
MGV-GENOME-0299891	NL_vir009221	15187	44.54	11			This study, LLD cohort
MGV-GENOME-0299891	NL_vir023213	15086	44.54	11			This study, LLD cohort
MGV-GENOME-0299891	NL_vir028944	14899	44.76	11			This study, LLD follow-up cohort
MGV-GENOME-0299891	NL_vir002383	14445	44.85	11			This study, LLD cohort
MGV-GENOME-0299891	NL_vir045140	14417	43.75	11			This study, 300OB cohort
MGV-GENOME-0299891	NL_vir005392	13979	44.07	11			This study, LLD cohort
MGV-GENOME-0299891	NL_vir045730	13720	44.72	11			This study, 300OB cohort
MGV-GENOME-0299891	NL_vir013759	13416	44.99	11			This study, LLD cohort
MGV-GENOME-0299891	NL_vir039097	12988	44.25	11			This study, LLD follow-up cohort
MGV-GENOME-0299891	NL_vir043663	12924	44.71	11			This study, 300OB cohort
MGV-GENOME-0299891	NL_vir039803	12785	44.57	11			This study, 300OB cohort
MGV-GENOME-0299891	NL_vir020694	12528	44.92	11			This study, LLD cohort
MGV-GENOME-0299891	NL_vir019163	12511	44.29	11			This study, LLD cohort
MGV-GENOME-0299891	NL_vir039023	12511	45	11			This study, LLD follow-up cohort
MGV-GENOME-0299891	NL_vir015498	12460	44.59	11			This study, LLD cohort
MGV-GENOME-0299891	NL_vir017612	12450	44.18	11			This study, LLD cohort
MGV-GENOME-0299891	NL_vir020640	12254	44.29	11			This study, LLD cohort
MGV-GENOME-0299891	NL_vir010947	12213	43.42	11			This study, LLD cohort
MGV-GENOME-0299891	NL_vir000806	12172	44.54	11			This study, LLD cohort
MGV-GENOME-0299891	NL_vir057736	11990	44.25	11			This study, IBD cohort
MGV-GENOME-0299891	NL_vir042809	11925	44.34	11			This study, 300OB cohort
MGV-GENOME-0299891	NL_vir025622	11569	44.28	11			This study, LLD cohort
MGV-GENOME-0299891	NL_vir005560	11429	44.49	11			This study, LLD cohort
MGV-GENOME-0299891	NL_vir055724	11114	44.31	11			This study, IBD cohort
MGV-GENOME-0299891	NL_vir047776	10959	44.76	11			This study, 300OB cohort
MGV-GENOME-0299891	NL_vir036355	10832	45.17	11			This study, LLD follow-up cohort
MGV-GENOME-0299891	NL_vir025068	10719	44.2	11			This study, LLD cohort
MGV-GENOME-0299891	NL_vir017742	10541	44.97	11			This study, LLD cohort
MGV-GENOME-0326868	MGV-GENOME-0326868	57492	29.97	11	DTR		Nayfach et al. 2021
MGV-GENOME-0326868	NL_vir036577	10728	32.35	11			This study, LLD follow-up cohort
NL_vir018791	NL_vir018791	44419	51.15	11	DTR		This study, LLD cohort
MGV-GENOME-0290448	MGV-GENOME-0290448	44379	52.47	11	DTR		Nayfach et al. 2021
MGV-GENOME-0290448	NL_vir041637	12267	51.35	11			This study, 300OB cohort
MGV-GENOME-0290448	NL_vir044799	11745	52.01	11			This study, 300OB cohort
NL_vir039340	NL_vir039340	53721	48.18	11	DTR		This study, 300OB cohort
uvig_40472	MGV-GENOME-0331229	59724	48.92	11	DTR		Nayfach et al. 2021
uvig_40472	uvig_40472	59724	48.92	11	DTR		Camarillo-Guerrero et al. 2021
uvig_40472	NL_vir015526	37931	48.88	15			This study, LLD cohort
uvig_40472	NL_vir018111	15418	49.31	11			This study, LLD cohort
NL_vir007375	MGV-GENOME-0328707	58361	48.09	11	DTR		Nayfach et al. 2021
NL_vir007375	NL_vir007375	58341	48.09	11	DTR		This study, LLD cohort
NL_vir007375	NL_vir006831	58340	48.1	11	DTR		This study, LLD cohort
NL_vir007375	MGV-GENOME-0327881	57952	47.86	15	DTR		Nayfach et al. 2021
NL_vir007375	NL_vir033764	37392	49.22	15			This study, LLD follow-up cohort
NL_vir007375	NL_vir031171	14224	46.48	11			This study, LLD follow-up cohort
NL_vir016993	NL_vir016993	56826	48.46	11	DTR		This study, LLD cohort
MGV-GENOME-0312805	NL_vir012581	54881	47.97	15			This study, LLD cohort
MGV-GENOME-0312805	MGV-GENOME-0312805	50968	48.02	11	DTR		Nayfach et al. 2021
NL_vir020678	NL_vir020678	57671	48.83	11	DTR		This study, LLD cohort
MGV-GENOME-0325667	MGV-GENOME-0326816	57475	48.91	11	DTR		Nayfach et al. 2021
MGV-GENOME-0325667	MGV-GENOME-0325667	56932	48.71	11	DTR		Nayfach et al. 2021
MGV-GENOME-0325667	uvig_64058	56902	48.76	11	DTR		Camarillo-Guerrero et al. 2021
NL_vir040131	NL_vir040131	58203	49.79	11	DTR		This study, 300OB cohort
uvig_198310	MGV-GENOME-0330796	59484	49.62	11	DTR		Nayfach et al. 2021
uvig_198310	uvig_198310	59484	49.62	11	DTR		Camarillo-Guerrero et al. 2021
uvig_198310	NL_vir008161	57795	49.12	11	DTR		This study, LLD cohort
uvig_33311	MGV-GENOME-0330908	59546	48.76	11	DTR		Nayfach et al. 2021
uvig_33311	uvig_33311	59546	48.76	11	DTR		Camarillo-Guerrero et al. 2021
NL_vir029888	NL_vir029888	57549	48.77	11	DTR		This study, LLD follow-up cohort
MGV-GENOME-0326279	NL_vir028112	59241	48.36	11	DTR		This study, LLD follow-up cohort
MGV-GENOME-0326279	MGV-GENOME-0326279	57223	48.55	11	DTR		Nayfach et al. 2021
MGV-GENOME-0326279	MGV-GENOME-0326269	57218	48.56	11	DTR		Nayfach et al. 2021
MGV-GENOME-0326279	MGV-GENOME-0326185	57179	48.56	11	DTR		Nayfach et al. 2021
MGV-GENOME-0326279	NL_vir010654	52816	48.06	11			This study, LLD cohort
NL_vir035097	MGV-GENOME-0328541	58277	48.39	11	DTR		Nayfach et al. 2021
NL_vir035097	NL_vir035097	56422	48.22	11	DTR		This study, LLD follow-up cohort
NL_vir024044	NL_vir032876	59105	49.05	15	DTR		This study, LLD follow-up cohort
NL_vir024044	NL_vir024044	58516	48.96	15	DTR		This study, LLD cohort
NL_vir024044	MGV-GENOME-0328531	58273	48.93	11	DTR		Nayfach et al. 2021
NL_vir024044	uvig_55060	58266	49.01	15	DTR		Camarillo-Guerrero et al. 2021
NL_vir024044	NL_vir006148	16521	50.53	11			This study, LLD cohort
NL_vir024044	NL_vir019734	15938	49.84	11			This study, LLD cohort
uvig_149697	uvig_149697	48032	40.37	11	DTR		Camarillo-Guerrero et al. 2021
MGV-GENOME-0353975	MGV-GENOME-0353975	82973	37.3	11	DTR		Nayfach et al. 2021
MGV-GENOME-0353975	NL_vir048049	82834	37.39	11			This study, IBD cohort
MGV-GENOME-0353975	NL_vir025163	54072	37.64	11			This study, LLD cohort
NL_vir008218	NL_vir008218	81388	37.94	11	DTR		This study, LLD cohort
NL_vir004551	NL_vir004551	83921	37.44	11	DTR		This study, LLD cohort
NL_vir004551	NL_vir023907	26304	38.48	15			This study, LLD cohort
NL_vir004551	NL_vir035568	19744	38.7	11			This study, LLD follow-up cohort
NL_vir004551	NL_vir009382	13963	38.27	11			This study, LLD cohort
NL_vir004551	NL_vir006502	10799	38.11	11			This study, LLD cohort
uvig_561848	MGV-GENOME-0325215	56718	40.92	11	DTR		Nayfach et al. 2021
uvig_561848	NL_vir001818	55707	41.06	11			This study, LLD cohort
uvig_561848	MGV-GENOME-0321879	55123	41.44	11	DTR		Nayfach et al. 2021
uvig_561848	MGV-GENOME-0320442	54392	41.08	11	DTR		Nayfach et al. 2021
uvig_561848	uvig_58350	54392	41.08	11	DTR		Camarillo-Guerrero et al. 2021
uvig_561848	uvig_561848	54323	41.18	11	DTR		Camarillo-Guerrero et al. 2021
uvig_561848	uvig_563894	54299	41.15	11	DTR		Camarillo-Guerrero et al. 2021
uvig_561848	MGV-GENOME-0319727	54054	41.38	15	DTR		Nayfach et al. 2021
uvig_561848	uvig_204102	51252	41.39	15	DTR		Camarillo-Guerrero et al. 2021
uvig_561848	MGV-GENOME-0313485	51237	41.39	15	DTR		Nayfach et al. 2021
uvig_561848	NL_vir032018	33204	42.06	11			This study, LLD follow-up cohort
uvig_561848	NL_vir014344	23731	42.82	15			This study, LLD cohort
uvig_561848	NL_vir047095	12929	40.89	11			This study, 300OB cohort
OGRF01000196.1	MGV-GENOME-4428029	58285	40.32	11	DTR		Nayfach et al. 2021
OGRF01000196.1	OGRF01000196.1	58266	40.29	11	DTR		Benler et al. 2021
OGRF01000196.1	uvig_121514	58266	40.29	11	DTR		Camarillo-Guerrero et al. 2021
OGRF01000196.1	NL_vir024907	48587	40.18	11			This study, LLD cohort
NL_vir007229	NL_vir007229	59006	40.18	11	DTR		This study, LLD cohort
uvig_160553	OLND01000359.1	58160	40.13	11	DTR		Benler et al. 2021
uvig_160553	uvig_160553	58160	40.13	11	DTR		Camarillo-Guerrero et al. 2021
uvig_160553	NL_vir037877	58159	40.13	11	DTR		This study, LLD follow-up cohort
uvig_160553	NL_vir036779	55874	40.2	11			This study, LLD follow-up cohort
uvig_160553	NL_vir033831	33035	40.5	11			This study, LLD follow-up cohort
uvig_160553	NL_vir005748	18212	40.71	11			This study, LLD cohort
uvig_160553	NL_vir036999	12623	39.11	11			This study, LLD follow-up cohort
MGV-GENOME-0318769	NL_vir054249	57000	40.44	11		yes	This study, IBD cohort
MGV-GENOME-0318769	NL_vir049326	54714	40.29	11	DTR		This study, IBD cohort
MGV-GENOME-0318769	MGV-GENOME-0318769	53567	40.5	11	DTR		Nayfach et al. 2021
MGV-GENOME-0318769	NL_vir008250	29836	40.57	11			This study, LLD cohort
uvig_502286	uvig_502286	57704	40	11	DTR		Camarillo-Guerrero et al. 2021
NL_vir039192	ViralSequence226	55881	39.96	11	DTR		Van Espen et al. 2021
NL_vir039192	NL_vir039192	55859	39.96	11	DTR		This study, 300OB cohort
NL_vir039192	MGV-GENOME-0323392	55859	39.97	11	DTR		Nayfach et al. 2021
NL_vir039192	uvig_491342	55859	39.97	11	DTR		Camarillo-Guerrero et al. 2021
NL_vir039192	NL_vir038571	34953	40.51	11			This study, LLD follow-up cohort
NL_vir004809	NL_vir004809	55257	40.24	11	DTR		This study, LLD cohort
NL_vir003386	NL_vir024369	58226	40.16	11	DTR		This study, LLD cohort
NL_vir003386	NL_vir003386	56287	40.37	11	DTR		This study, LLD cohort
NL_vir003386	NL_vir012008	17461	41.09	11			This study, LLD cohort
uvig_72704	MGV-GENOME-0334855	61766	39.62	11	DTR		Nayfach et al. 2021
uvig_72704	uvig_72704	61736	39.65	11	DTR		Camarillo-Guerrero et al. 2021
uvig_72704	NL_vir011529	59025	39.69	11	DTR		This study, LLD cohort
uvig_72704	NL_vir045170	56971	39.66	11	DTR		This study, 300OB cohort
NL_vir007234	NL_vir007234	57891	40.21	11	DTR		This study, LLD cohort
NL_vir014403	NL_vir014403	57187	40.39	11	DTR		This study, LLD cohort
NL_vir001561	MGV-GENOME-0328988	58511	39.88	11	DTR		Nayfach et al. 2021
NL_vir001561	NL_vir001561	56911	39.83	11	DTR		This study, LLD cohort
MGV-GENOME-0327162	NL_vir046806	61370	40.34	11			This study, 300OB cohort
MGV-GENOME-0327162	MGV-GENOME-0327162	57620	40.16	11	DTR		Nayfach et al. 2021
MGV-GENOME-0327162	NL_vir007509	36499	40.68	11			This study, LLD cohort
MGV-GENOME-0327162	NL_vir018787	27683	40.74	11			This study, LLD cohort
MGV-GENOME-0327162	NL_vir032878	19976	40.86	11			This study, LLD follow-up cohort
NL_vir020495	NL_vir020495	56397	40.03	11	DTR		This study, LLD cohort
NL_vir004621	NL_vir004621	56745	40.15	11	DTR		This study, LLD cohort
NL_vir012544	NL_vir012544	57862	40.26	11	DTR		This study, LLD cohort
NL_vir011306	ViralSequence208	57415	39.72	11	DTR		Van Espen et al. 2021
NL_vir011306	NL_vir011306	57397	39.73	11	DTR		This study, LLD cohort
uvig_20915	NL_vir040058	62031	39.85	11			This study, 300OB cohort
uvig_20915	NL_vir023791	59023	39.69	11	DTR		This study, LLD cohort
uvig_20915	uvig_85798	59015	39.69	11	DTR		Camarillo-Guerrero et al. 2021
uvig_20915	uvig_20915	59014	39.68	11	DTR		Camarillo-Guerrero et al. 2021
uvig_20915	NL_vir009106	59011	39.68	11	DTR		This study, LLD cohort
uvig_20915	MGV-GENOME-0329878	58991	39.69	11	DTR		Nayfach et al. 2021
uvig_20915	NL_vir007039	17777	40.69	11			This study, LLD cohort
uvig_20915	NL_vir010843	11020	40.37	11			This study, LLD cohort
OGQD01000134.1	MGV-GENOME-0329416	58734	39.93	11	DTR		Nayfach et al. 2021
OGQD01000134.1	OGQD01000134.1	58690	39.95	11	DTR		Benler et al. 2021
OGQD01000134.1	uvig_115377	58690	39.95	11	DTR		Camarillo-Guerrero et al. 2021
OGQD01000134.1	NL_vir047456	14580	39.54	11			This study, 300OB cohort
NL_vir011743	NL_vir011743	56679	40	11	DTR		This study, LLD cohort
MGV-GENOME-0330319	OWJI01000131.1	59224	39.92	11	DTR		Benler et al. 2021
MGV-GENOME-0330319	MGV-GENOME-0330319	59224	39.92	11	DTR		Nayfach et al. 2021
MGV-GENOME-0330319	uvig_398736	59224	39.92	11	DTR		Camarillo-Guerrero et al. 2021
MGV-GENOME-0330319	NL_vir004546	58306	40.09	11			This study, LLD cohort
MGV-GENOME-0327970	NL_vir003969	59178	39.99	11	DTR		This study, LLD cohort
MGV-GENOME-0327970	MGV-GENOME-0327970	57993	40	11	DTR		Nayfach et al. 2021
MGV-GENOME-0327970	uvig_153894	57993	40	11	DTR		Camarillo-Guerrero et al. 2021
NL_vir022793	NL_vir001031	58448	40.19	11	DTR		This study, LLD cohort
NL_vir022793	NL_vir022793	58448	40.19	11	DTR		This study, LLD cohort
NL_vir022793	NL_vir025829	16635	40.21	11			This study, LLD cohort
NL_vir008311	NL_vir008311	57487	38.53	11	DTR		This study, LLD cohort
NL_vir008311	NL_vir000360	56219	38.55	11			This study, LLD cohort
NL_vir041878	NL_vir041878	58272	36.96	11	DTR		This study, 300OB cohort
NL_vir041878	NL_vir043776	16439	37.35	11			This study, 300OB cohort
NL_vir002554	NL_vir002554	59493	36.53	11	DTR		This study, LLD cohort
NL_vir000202	NL_vir000202	57718	36.04	11	DTR		This study, LLD cohort
ViralSequence280	ViralSequence280	50656	43.21	11	DTR		Van Espen et al. 2021
ViralSequence280	NL_vir014720	18545	43.15	11			This study, LLD cohort
ViralSequence280	NL_vir014298	17588	42.52	11			This study, LLD cohort
ViralSequence280	NL_vir030317	17434	42.87	11			This study, LLD follow-up cohort
ViralSequence280	NL_vir006209	16644	42.53	11			This study, LLD cohort
ViralSequence280	NL_vir037405	16565	42.35	11			This study, LLD follow-up cohort
ViralSequence280	NL_vir021198	16552	42.34	11			This study, LLD cohort
ViralSequence280	NL_vir010620	16539	42.72	11			This study, LLD cohort
ViralSequence280	NL_vir002162	15977	42.68	11			This study, LLD cohort
ViralSequence280	NL_vir010488	15941	42.57	11			This study, LLD cohort
ViralSequence280	NL_vir052857	15893	42.55	11			This study, IBD cohort
ViralSequence280	NL_vir006346	15806	42.42	11			This study, LLD cohort
ViralSequence280	NL_vir011289	15440	42.36	11			This study, LLD cohort
ViralSequence280	NL_vir039856	11178	43.01	11			This study, 300OB cohort
MGV-GENOME-0279712	NL_vir047232	47050	41.91	11		yes	This study, 300OB cohort
MGV-GENOME-0279712	Shkoporov_2018_SRR6128033_NODE_3_length_44661_cov_15.513877	44661	41.26	11	DTR		Gregory et al. 2020
MGV-GENOME-0279712	NL_vir014621	42648	41.46	11			This study, LLD cohort
MGV-GENOME-0279712	MGV-GENOME-0279712	42177	41.5	11	DTR		Nayfach et al. 2021
MGV-GENOME-0279712	NL_vir012075	26250	42.89	15		yes	This study, LLD cohort
MGV-GENOME-0279712	NL_vir046767	22104	41.3	11			This study, 300OB cohort
MGV-GENOME-0279712	NL_vir040231	21052	43.35	15		yes	This study, 300OB cohort
uvig_400902	MGV-GENOME-0323223	55782	53.64	15	DTR		Nayfach et al. 2021
uvig_400902	uvig_400902	55782	53.64	15	DTR		Camarillo-Guerrero et al. 2021
uvig_400902	MGV-GENOME-0319779	54078	53.55	11	DTR		Nayfach et al. 2021
uvig_400902	NL_vir032017	28473	53.65	11			This study, LLD follow-up cohort
uvig_400902	NL_vir020177	19737	53.66	11			This study, LLD cohort
uvig_504254	Shkoporov_2019_SRR9161594_NODE_18_length_43620_cov_84.282704	43620	48.04	11	DTR		Gregory et al. 2020
uvig_504254	uvig_504254	42776	48.45	11	DTR		Camarillo-Guerrero et al. 2021
uvig_504254	NL_vir056935	40245	48.05	11			This study, IBD cohort
uvig_504254	NL_vir051733	26421	48	15			This study, IBD cohort
uvig_504254	NL_vir012885	25525	49.1	15			This study, LLD cohort
uvig_504254	NL_vir041499	17606	48.3	11			This study, 300OB cohort
NL_vir006651	NL_vir031289	53362	49.93	11		yes	This study, LLD follow-up cohort
NL_vir006651	NL_vir025336	47336	48.31	15			This study, LLD cohort
NL_vir006651	MGV-GENOME-0285463	43269	48.05	11	DTR		Nayfach et al. 2021
NL_vir006651	MGV-GENOME-0285464	43269	48.06	11	DTR		Nayfach et al. 2021
NL_vir006651	uvig_53954	43269	48.05	11	DTR		Camarillo-Guerrero et al. 2021
NL_vir006651	ViralSequence388	43235	48.11	15	DTR		Van Espen et al. 2021
NL_vir006651	NL_vir031052	42900	48.11	11			This study, LLD follow-up cohort
NL_vir006651	MGV-GENOME-0283474	42890	48.11	15	DTR		Nayfach et al. 2021
NL_vir006651	NL_vir006651	42843	48.08	11	DTR		This study, LLD cohort
NL_vir006651	MGV-GENOME-0283193	42838	48.07	11	DTR		Nayfach et al. 2021
NL_vir006651	MGV-GENOME-0282962	42822	48.17	15	DTR		Nayfach et al. 2021
NL_vir006651	NL_vir027030	42716	48.18	11			This study, LLD follow-up cohort
NL_vir006651	SRS2563890_NODE_10_length_42665_cov_16.726707	42665	48.13	15	DTR		Soto-Perez et al. 2019
NL_vir006651	SRS2563897_NODE_9_length_42665_cov_17.595072	42665	48.13	11	DTR		Soto-Perez et al. 2019
NL_vir006651	SRS2563958_NODE_11_length_42665_cov_92.646609	42665	48.12	15	DTR		Soto-Perez et al. 2019
NL_vir006651	OIWS01000653.1	41760	48.2	11	DTR		Benler et al. 2021
NL_vir006651	NL_vir012660	37237	48.14	11			This study, LLD cohort
NL_vir006651	NL_vir032449	35665	47.17	15		yes	This study, LLD follow-up cohort
NL_vir006651	NL_vir027008	26068	47.68	11			This study, LLD follow-up cohort
NL_vir006651	NL_vir022514	23293	48.43	15			This study, LLD cohort
NL_vir006651	NL_vir020803	22144	47.99	15			This study, LLD cohort
NL_vir006651	NL_vir028979	22125	48.17	15			This study, LLD follow-up cohort
NL_vir006651	NL_vir029718	21096	48.32	11			This study, LLD follow-up cohort
NL_vir006651	NL_vir008256	20693	48.34	11			This study, LLD cohort
NL_vir006651	NL_vir023138	20309	48.77	15			This study, LLD cohort
NL_vir006651	NL_vir036431	19454	48.21	11			This study, LLD follow-up cohort
NL_vir006651	NL_vir010666	18504	47.84	11			This study, LLD cohort
NL_vir006651	NL_vir014825	17833	48.41	11			This study, LLD cohort
NL_vir006651	NL_vir005693	16884	48.98	11			This study, LLD cohort
NL_vir006651	NL_vir037924	16836	48.92	11			This study, LLD follow-up cohort
NL_vir006651	NL_vir034926	14256	48.66	11			This study, LLD follow-up cohort
NL_vir006651	NL_vir034663	12912	48.24	11			This study, LLD follow-up cohort
NL_vir006651	NL_vir016848	12861	47.73	11			This study, LLD cohort
NL_vir006651	NL_vir044746	12763	48.63	11			This study, 300OB cohort
NL_vir006651	NL_vir007997	11989	47.79	11			This study, LLD cohort
NL_vir006651	NL_vir017401	10877	48.49	11			This study, LLD cohort
MGV-GENOME-0281428	MGV-GENOME-0285137	43199	48.45	11	DTR		Nayfach et al. 2021
MGV-GENOME-0281428	MGV-GENOME-0283434	42883	48.49	11	DTR		Nayfach et al. 2021
MGV-GENOME-0281428	MGV-GENOME-0281428	42518	48.36	11	DTR		Nayfach et al. 2021
MGV-GENOME-0281428	MGV-GENOME-0281205	42475	48.48	11	DTR		Nayfach et al. 2021
MGV-GENOME-0281428	MGV-GENOME-0280994	42432	48.4	15	DTR		Nayfach et al. 2021
MGV-GENOME-0281428	NL_vir000232	22097	48.77	11			This study, LLD cohort
MGV-GENOME-0281428	NL_vir040583	16850	49.11	11			This study, 300OB cohort
Zuo_2017_SRR5677796_NODE_13_length_53889_cov_444.169094	Zuo_2017_SRR5677796_NODE_13_length_53889_cov_444.169094	53889	42.01	11	ITR		Gregory et al. 2020
MGV-GENOME-0329843	MGV-GENOME-0329854	58978	37.3	11	DTR		Nayfach et al. 2021
MGV-GENOME-0329843	MGV-GENOME-0329843	58973	37.28	11	DTR		Nayfach et al. 2021
MGV-GENOME-4428868	MGV-GENOME-0333663	61086	39.98	11	DTR		Nayfach et al. 2021
MGV-GENOME-4428868	MGV-GENOME-4428881	61073	39.97	11	DTR		Nayfach et al. 2021
MGV-GENOME-4428868	MGV-GENOME-4428868	61026	39.95	11	DTR		Nayfach et al. 2021
MGV-GENOME-4428868	uvig_83474	61026	39.93	11	DTR		Camarillo-Guerrero et al. 2021
MGV-GENOME-4428868	uvig_559849	60316	39.79	11	DTR		Camarillo-Guerrero et al. 2021
MGV-GENOME-4428868	NL_vir030353	50919	39.79	11			This study, LLD follow-up cohort
MGV-GENOME-4428868	NL_vir056805	24900	40.03	11			This study, IBD cohort
uvig_189322	MGV-GENOME-0329986	59054	38.88	11	DTR		Nayfach et al. 2021
uvig_189322	uvig_189322	59054	38.87	11	DTR		Camarillo-Guerrero et al. 2021
MGV-GENOME-0334344	MGV-GENOME-0334344	61476	39.13	11	DTR		Nayfach et al. 2021
MGV-GENOME-0334344	NL_vir014081	26914	39.83	11			This study, LLD cohort
SRS2563928_NODE_16_length_54770_cov_13.763977	Shkoporov_2019_SRR9161487_NODE_43_length_55746_cov_13.740748	55746	35.72	11	DTR		Gregory et al. 2020
SRS2563928_NODE_16_length_54770_cov_13.763977	NL_vir000691	55466	35.88	11			This study, LLD cohort
SRS2563928_NODE_16_length_54770_cov_13.763977	SRS2563928_NODE_16_length_54770_cov_13.763977	54770	35.88	11	DTR		Soto-Perez et al. 2019
SRS2563928_NODE_16_length_54770_cov_13.763977	SRS2563953_NODE_12_length_54770_cov_26.300960	54770	35.87	11	DTR		Soto-Perez et al. 2019
SRS2563928_NODE_16_length_54770_cov_13.763977	NL_vir001434	51443	35.81	11			This study, LLD cohort
SRS2563928_NODE_16_length_54770_cov_13.763977	NL_vir051058	45461	36.05	11			This study, IBD cohort
SRS2563928_NODE_16_length_54770_cov_13.763977	NL_vir000925	43953	35.8	11			This study, LLD cohort
SRS2563928_NODE_16_length_54770_cov_13.763977	NL_vir015163	23364	35.83	11			This study, LLD cohort
uvig_49509	MGV-GENOME-4427943	58071	36.47	11	DTR		Nayfach et al. 2021
uvig_49509	uvig_49509	58071	36.47	11	DTR		Camarillo-Guerrero et al. 2021
uvig_49509	MGV-GENOME-0322180	55270	36.49	11	DTR		Nayfach et al. 2021
NL_vir025880	NL_vir025880	56317	36.8	11	DTR		This study, LLD cohort
NL_vir020916	NL_vir020916	57463	36.62	11	DTR		This study, LLD cohort
uvig_513425	MGV-GENOME-0331956	60129	36.76	11	DTR		Nayfach et al. 2021
uvig_513425	uvig_513425	60129	36.76	11	DTR		Camarillo-Guerrero et al. 2021
uvig_513425	NL_vir003639	59882	36.63	11			This study, LLD cohort
uvig_513425	MGV-GENOME-0326216	57194	36.61	11	DTR		Nayfach et al. 2021
uvig_513425	MGV-GENOME-0326064	57110	36.6	11	DTR		Nayfach et al. 2021
uvig_513425	NL_vir012954	51255	36.82	11			This study, LLD cohort
uvig_513425	NL_vir000161	18668	37.21	11			This study, LLD cohort
uvig_513425	NL_vir011222	16530	37.13	11			This study, LLD cohort
uvig_152341	uvig_152341	74073	37.97	11	DTR		Camarillo-Guerrero et al. 2021
ViralSequence202	ViralSequence202	57873	38.44	11	DTR		Van Espen et al. 2021
ViralSequence202	NL_vir013643	47369	38.35	11			This study, LLD cohort
MGV-GENOME-0328629	uvig_194602	58328	40.72	11	DTR		Camarillo-Guerrero et al. 2021
MGV-GENOME-0328629	MGV-GENOME-0328629	58319	40.72	11	DTR		Nayfach et al. 2021
NL_vir036836	NL_vir036836	57631	39.74	11	DTR		This study, LLD follow-up cohort
uvig_187645	NL_vir030095	60065	40.45	11	DTR		This study, LLD follow-up cohort
uvig_187645	MGV-GENOME-0328913	58465	39.84	11	DTR		Nayfach et al. 2021
uvig_187645	uvig_187645	58462	39.86	11	DTR		Camarillo-Guerrero et al. 2021
uvig_187645	Shkoporov_2019_SRR9161510_NODE_36_length_58448_cov_149.495453	58448	39.83	11	DTR		Gregory et al. 2020
uvig_187645	NL_vir020722	58434	39.85	11	DTR		This study, LLD cohort
uvig_187645	NL_vir023839	27555	39.87	11			This study, LLD cohort
uvig_187645	NL_vir031535	20175	39.44	11			This study, LLD follow-up cohort
NL_vir016375	NL_vir016375	64486	40.03	11	DTR		This study, LLD cohort
NL_vir026492	NL_vir026492	60241	38.6	11	DTR		This study, LLD cohort
NL_vir045629	NL_vir045629	55538	38.76	11	DTR		This study, 300OB cohort
NL_vir026194	NL_vir026194	60915	38.4	11	DTR		This study, LLD cohort
NL_vir026194	NL_vir030664	22013	39.85	11			This study, LLD follow-up cohort
NL_vir005093	NL_vir005093	60072	38.44	11	DTR		This study, LLD cohort
Norman_60_NODE_6_length_57366_cov_46.168397	MGV-GENOME-0334266	61437	38.6	11	DTR		Nayfach et al. 2021
Norman_60_NODE_6_length_57366_cov_46.168397	uvig_4515	61437	38.6	11	DTR		Camarillo-Guerrero et al. 2021
Norman_60_NODE_6_length_57366_cov_46.168397	MGV-GENOME-0330346	59237	38.35	11	DTR		Nayfach et al. 2021
Norman_60_NODE_6_length_57366_cov_46.168397	Norman_60_NODE_6_length_57366_cov_46.168397	57366	38.36	11	DTR		Gregory et al. 2020
Norman_60_NODE_6_length_57366_cov_46.168397	uvig_185757	57174	38.42	11	DTR		Camarillo-Guerrero et al. 2021
Norman_60_NODE_6_length_57366_cov_46.168397	MGV-GENOME-0326142	57157	38.43	11	DTR		Nayfach et al. 2021
Norman_60_NODE_6_length_57366_cov_46.168397	NL_vir003804	54266	38.52	11			This study, LLD cohort
Norman_60_NODE_6_length_57366_cov_46.168397	NL_vir041211	54095	38.46	11			This study, 300OB cohort
Norman_60_NODE_6_length_57366_cov_46.168397	NL_vir031972	21890	39.17	11			This study, LLD follow-up cohort
NL_vir044196	NL_vir044196	52832	38.91	11	DTR		This study, 300OB cohort
NL_vir044196	NL_vir000118	10657	40.84	11			This study, LLD cohort
MGV-GENOME-0345563	NL_vir029157	85650	35.33	11		yes	This study, LLD follow-up cohort
MGV-GENOME-0345563	MGV-GENOME-0346079	72049	35.04	11	DTR		Nayfach et al. 2021
MGV-GENOME-0345563	MGV-GENOME-0345563	71449	35.04	11	DTR		Nayfach et al. 2021
MGV-GENOME-0345563	NL_vir043007	21621	36.21	11			This study, 300OB cohort
MGV-GENOME-0359021	MGV-GENOME-0359689	90391	38.05	11	DTR		Nayfach et al. 2021
MGV-GENOME-0359021	MGV-GENOME-0359021	89264	38.09	11	DTR		Nayfach et al. 2021
MGV-GENOME-0359021	uvig_568665	89247	38.08	11	DTR		Camarillo-Guerrero et al. 2021
MGV-GENOME-0354952	MGV-GENOME-0354986	84267	37.42	11	DTR		Nayfach et al. 2021
MGV-GENOME-0354952	MGV-GENOME-0354952	84229	37.42	11	DTR		Nayfach et al. 2021
MGV-GENOME-0354952	NL_vir021556	54918	37.64	11			This study, LLD cohort
OIDX01000011.1	MGV-GENOME-0349695	77041	39.48	11	DTR		Nayfach et al. 2021
OIDX01000011.1	OIDX01000011.1	76985	39.43	11	DTR		Benler et al. 2021
OIDX01000011.1	uvig_261416	76985	39.43	11	DTR		Camarillo-Guerrero et al. 2021
OIDX01000011.1	uvig_258974	76923	39.44	11	DTR		Camarillo-Guerrero et al. 2021
OIDX01000011.1	NL_vir016979	22492	39.61	11			This study, LLD cohort
MGV-GENOME-0352790	MGV-GENOME-0352813	81136	38.61	11	DTR		Nayfach et al. 2021
MGV-GENOME-0352790	MGV-GENOME-0352790	81106	38.63	11	DTR		Nayfach et al. 2021
MGV-GENOME-0352790	MGV-GENOME-0352791	81106	38.63	11	DTR		Nayfach et al. 2021
MGV-GENOME-0352790	NL_vir055812	72472	38.48	11			This study, IBD cohort
MGV-GENOME-0352790	NL_vir057144	50838	38.56	11			This study, IBD cohort
MGV-GENOME-0352790	NL_vir033015	23680	38.89	11			This study, LLD follow-up cohort
MGV-GENOME-0352790	NL_vir011989	11255	37.41	11			This study, LLD cohort
MGV-GENOME-0352790	NL_vir038147	10167	37.49	11			This study, LLD follow-up cohort
uvig_216666	uvig_216666	80492	36.11	11	DTR		Camarillo-Guerrero et al. 2021
uvig_216666	NL_vir024052	42044	36.1	11			This study, LLD cohort
uvig_216666	NL_vir005120	19082	35.93	11		yes	This study, LLD cohort
uvig_216666	NL_vir012334	12903	36.28	11			This study, LLD cohort
uvig_556536	NL_vir022333	98000	42.22	11		yes	This study, LLD cohort
uvig_556536	NL_vir008261	93763	42.34	11			This study, LLD cohort
uvig_556536	NL_vir039945	87000	43.23	11		yes	This study, 300OB cohort
uvig_556536	NL_vir004460	84670	43.43	11		yes	This study, LLD cohort
uvig_556536	NL_vir043205	83325	43.32	11			This study, 300OB cohort
uvig_556536	NL_vir038955	82900	43.58	11		yes	This study, LLD follow-up cohort
uvig_556536	NL_vir028769	82752	43.67	11		yes	This study, LLD follow-up cohort
uvig_556536	NL_vir024315	82450	43.62	11		yes	This study, LLD cohort
uvig_556536	NL_vir026338	82330	43.44	11			This study, LLD cohort
uvig_556536	NL_vir027113	81850	43.55	11		yes	This study, LLD follow-up cohort
uvig_556536	MGV-GENOME-0353150	81612	43.65	11	DTR		Nayfach et al. 2021
uvig_556536	MGV-GENOME-0353073	81501	43.61	11	DTR		Nayfach et al. 2021
uvig_556536	NL_vir033150	81376	43.61	11			This study, LLD follow-up cohort
uvig_556536	NL_vir020390	81350	43.43	11		yes	This study, LLD cohort
uvig_556536	NL_vir004501	81224	43.53	11			This study, LLD cohort
uvig_556536	NL_vir048178	81065	43.48	11			This study, IBD cohort
uvig_556536	NL_vir014897	81000	43.54	11		yes	This study, LLD cohort
uvig_556536	NL_vir001924	80967	43.54	11			This study, LLD cohort
uvig_556536	NL_vir037009	80958	43.54	11			This study, LLD follow-up cohort
uvig_556536	NL_vir057061	80950	43.67	11		yes	This study, IBD cohort
uvig_556536	uvig_551363	80945	43.56	11	DTR		Camarillo-Guerrero et al. 2021
uvig_556536	uvig_556536	80945	43.57	11	DTR		Camarillo-Guerrero et al. 2021
uvig_556536	NL_vir017083	80675	43.52	11			This study, LLD cohort
uvig_556536	NL_vir058079	80333	43.61	11			This study, IBD cohort
uvig_556536	NL_vir001642	80244	43.68	11			This study, LLD cohort
uvig_556536	NL_vir026645	79500	43.34	11		yes	This study, LLD follow-up cohort
uvig_556536	NL_vir014266	79418	43.45	11			This study, LLD cohort
uvig_556536	NL_vir016131	76370	43.53	11			This study, LLD cohort
uvig_556536	NL_vir056906	76276	43.57	11		yes	This study, IBD cohort
uvig_556536	NL_vir024524	69169	43.5	11			This study, LLD cohort
uvig_556536	NL_vir016417	67000	43.7	11		yes	This study, LLD cohort
uvig_556536	NL_vir056598	66884	43.54	11			This study, IBD cohort
uvig_556536	NL_vir055989	66440	43.46	11			This study, IBD cohort
uvig_556536	MGV-GENOME-0337082	63312	43.71	11	ITR		Nayfach et al. 2021
uvig_556536	uvig_428205	63312	43.71	11	ITR		Camarillo-Guerrero et al. 2021
uvig_556536	NL_vir002636	62101	43.68	11			This study, LLD cohort
uvig_556536	NL_vir002253	60274	43.42	11			This study, LLD cohort
uvig_556536	NL_vir023365	58391	43.92	11			This study, LLD cohort
uvig_556536	NL_vir035847	57688	43.74	11		yes	This study, LLD follow-up cohort
uvig_556536	NL_vir027299	50420	44.06	15			This study, LLD follow-up cohort
uvig_556536	NL_vir013661	49534	43.68	11			This study, LLD cohort
uvig_556536	NL_vir048188	44707	42.93	11			This study, IBD cohort
uvig_556536	NL_vir004682	41979	43.79	11			This study, LLD cohort
uvig_556536	NL_vir024107	41642	43.42	15		yes	This study, LLD cohort
uvig_556536	NL_vir014740	41572	43.6	15			This study, LLD cohort
uvig_556536	NL_vir018454	40200	43.51	11		yes	This study, LLD cohort
uvig_556536	NL_vir000912	37690	44.02	15			This study, LLD cohort
uvig_556536	NL_vir051698	37005	43.37	15			This study, IBD cohort
uvig_556536	NL_vir028740	36800	43.77	11			This study, LLD follow-up cohort
uvig_556536	NL_vir019324	34424	43.8	15		yes	This study, LLD cohort
uvig_556536	NL_vir018007	34352	43.08	11			This study, LLD cohort
uvig_556536	NL_vir002853	32004	43.34	11			This study, LLD cohort
uvig_556536	NL_vir023774	31211	43.66	11			This study, LLD cohort
uvig_556536	NL_vir007518	30619	43.26	15		yes	This study, LLD cohort
uvig_556536	NL_vir003742	29949	43.64	11			This study, LLD cohort
uvig_556536	NL_vir026242	29347	43.34	15			This study, LLD cohort
uvig_556536	NL_vir002998	28143	43.13	15			This study, LLD cohort
uvig_556536	NL_vir018021	26241	44.14	15		yes	This study, LLD cohort
uvig_556536	NL_vir010427	26009	43.83	15			This study, LLD cohort
uvig_556536	NL_vir010707	25583	43.84	15			This study, LLD cohort
uvig_556536	NL_vir035312	24629	43.43	15			This study, LLD follow-up cohort
uvig_556536	NL_vir021262	23974	43.42	15			This study, LLD cohort
uvig_556536	NL_vir042651	22378	43.73	15			This study, 300OB cohort
uvig_556536	NL_vir027136	22236	43.92	15		yes	This study, LLD follow-up cohort
uvig_556536	NL_vir035119	20518	43.28	15			This study, LLD follow-up cohort
uvig_556536	NL_vir025244	20435	43.59	15			This study, LLD cohort
uvig_556536	NL_vir007990	20378	43.95	15			This study, LLD cohort
uvig_556536	NL_vir014099	19573	44.32	11			This study, LLD cohort
uvig_556536	NL_vir019780	18746	43.67	11		yes	This study, LLD cohort
uvig_556536	NL_vir023681	18044	43.45	11			This study, LLD cohort
uvig_556536	NL_vir030576	17550	43.48	11		yes	This study, LLD follow-up cohort
uvig_556536	NL_vir029989	16852	44.02	11			This study, LLD follow-up cohort
uvig_556536	NL_vir029796	16425	43.01	11			This study, LLD follow-up cohort
uvig_556536	NL_vir044221	15964	43.31	11			This study, 300OB cohort
uvig_556536	NL_vir012330	15781	42.91	11			This study, LLD cohort
uvig_556536	NL_vir017492	15574	43.13	11			This study, LLD cohort
uvig_556536	NL_vir038951	15302	43.88	11			This study, LLD follow-up cohort
uvig_556536	NL_vir035092	15259	43.88	11			This study, LLD follow-up cohort
uvig_556536	NL_vir030012	13996	44.03	11			This study, LLD follow-up cohort
uvig_556536	NL_vir014135	13330	44.23	11			This study, LLD cohort
uvig_556536	NL_vir005919	13111	44.18	11			This study, LLD cohort
uvig_556536	NL_vir023773	12472	45.1	11			This study, LLD cohort
uvig_556536	NL_vir001106	12444	43.68	11			This study, LLD cohort
uvig_556536	NL_vir019098	12321	43.67	11			This study, LLD cohort
uvig_556536	NL_vir015339	11978	44.32	11			This study, LLD cohort
uvig_556536	NL_vir010353	11413	42.93	11			This study, LLD cohort
uvig_556536	NL_vir037668	10928	44.45	11			This study, LLD follow-up cohort
uvig_556536	NL_vir036417	10897	44.28	11			This study, LLD follow-up cohort
uvig_556536	NL_vir016272	10322	44.42	11			This study, LLD cohort
NL_vir030075	NL_vir030075	60235	40.3	11	DTR		This study, LLD follow-up cohort
MGV-GENOME-0332131	MGV-GENOME-0332131	60224	39.61	11	DTR		Nayfach et al. 2021
MGV-GENOME-0332131	NL_vir016092	53699	40.11	11			This study, LLD cohort
NL_vir006167	NL_vir006167	58695	37.72	11	DTR		This study, LLD cohort
NL_vir049432	NL_vir049432	53556	36.44	11	DTR		This study, IBD cohort
NL_vir028141	NL_vir028141	55860	36.24	11	DTR		This study, LLD follow-up cohort
MGV-GENOME-0357993	MGV-GENOME-0357993	87313	40.09	11	DTR		Nayfach et al. 2021
MGV-GENOME-0359177	MGV-GENOME-0359177	89553	39.75	11	DTR		Nayfach et al. 2021
MGV-GENOME-0359177	NL_vir022781	30628	39.84	11			This study, LLD cohort
MGV-GENOME-0333952	MGV-GENOME-0334017	61288	37.46	11	DTR		Nayfach et al. 2021
MGV-GENOME-0333952	OLPG01000216.1	61247	37.46	11	DTR		Benler et al. 2021
MGV-GENOME-0333952	MGV-GENOME-0333952	61247	37.45	11	DTR		Nayfach et al. 2021
MGV-GENOME-0333952	uvig_165926	61247	37.46	11	DTR		Camarillo-Guerrero et al. 2021
MGV-GENOME-0333952	MGV-GENOME-0330382	59263	37.46	11	DTR		Nayfach et al. 2021
MGV-GENOME-0318292	MGV-GENOME-0318288	53334	38.19	11	DTR		Nayfach et al. 2021
MGV-GENOME-0318292	MGV-GENOME-0318292	53334	38.19	11	DTR		Nayfach et al. 2021
MGV-GENOME-0318292	uvig_59711	53334	38.19	11	DTR		Camarillo-Guerrero et al. 2021
MGV-GENOME-0318292	NL_vir000317	29408	38.23	15			This study, LLD cohort
MGV-GENOME-0318292	NL_vir003720	24446	38.75	15			This study, LLD cohort
MGV-GENOME-0318292	NL_vir034799	11215	38.97	11			This study, LLD follow-up cohort
NL_vir038799	NL_vir038799	58813	36.79	11	DTR		This study, LLD follow-up cohort
uvig_187272	MGV-GENOME-0328827	58424	37.89	15	DTR		Nayfach et al. 2021
uvig_187272	MGV-GENOME-0328828	58424	37.89	15	DTR		Nayfach et al. 2021
uvig_187272	uvig_420658	58424	37.89	15	DTR		Camarillo-Guerrero et al. 2021
uvig_187272	uvig_187272	55975	37.82	15	DTR		Camarillo-Guerrero et al. 2021
uvig_187272	NL_vir020693	55844	37.86	11	DTR		This study, LLD cohort
uvig_187272	MGV-GENOME-0323236	55788	37.78	15	DTR		Nayfach et al. 2021
uvig_187272	MGV-GENOME-0323094	55713	37.76	15	DTR		Nayfach et al. 2021
uvig_187272	uvig_125315	55713	37.76	15	DTR		Camarillo-Guerrero et al. 2021
uvig_187272	NL_vir013479	25552	37.76	15			This study, LLD cohort
uvig_188537	uvig_188537	54055	41.97	11	DTR		Camarillo-Guerrero et al. 2021
MGV-GENOME-0333092	MGV-GENOME-0333327	60874	41.46	11	DTR		Nayfach et al. 2021
MGV-GENOME-0333092	MGV-GENOME-0333092	60733	42.03	15	DTR		Nayfach et al. 2021
MGV-GENOME-0333092	uvig_448277	59601	41.53	11	DTR		Camarillo-Guerrero et al. 2021
MGV-GENOME-0333092	NL_vir012386	58173	41.42	11			This study, LLD cohort
OJNI01000110.1	MGV-GENOME-0324963	56604	38.01	11	DTR		Nayfach et al. 2021
OJNI01000110.1	OJNI01000110.1	55946	38.04	11	DTR		Benler et al. 2021
OJNI01000110.1	uvig_105055	55946	38.04	11	DTR		Camarillo-Guerrero et al. 2021
OJNI01000110.1	uvig_279236	55178	37.56	11	DTR		Camarillo-Guerrero et al. 2021
OJNI01000110.1	NL_vir002316	53701	37.84	11			This study, LLD cohort
OJNI01000110.1	NL_vir003909	13596	37	11			This study, LLD cohort
OJNI01000110.1	NL_vir002711	10033	37.08	11			This study, LLD cohort
NL_vir012747	NL_vir012747	57048	36.91	11	DTR		This study, LLD cohort
MGV-GENOME-0217813	MGV-GENOME-0330362	59252	38.89	11	DTR		Nayfach et al. 2021
MGV-GENOME-0217813	NL_vir022986	48530	38.82	11			This study, LLD cohort
MGV-GENOME-0217813	MGV-GENOME-0217813	31168	39.38	11	ITR		Nayfach et al. 2021
MGV-GENOME-0217813	NL_vir007658	29946	39.52	11			This study, LLD cohort
MGV-GENOME-0217813	NL_vir036912	17925	38.86	11			This study, LLD follow-up cohort
NL_vir043178	NL_vir043178	59992	38.5	11	DTR		This study, 300OB cohort
NL_vir043178	NL_vir007515	41532	39.18	11		yes	This study, LLD cohort
NL_vir040159	NL_vir040159	62027	38.5	11	DTR		This study, 300OB cohort
NL_vir040159	NL_vir031206	25423	39.92	11			This study, LLD follow-up cohort
NL_vir040159	NL_vir031458	14733	40.48	11			This study, LLD follow-up cohort
SRS2267523_NODE_8_length_61822_cov_124.132174	SRS2267523_NODE_8_length_61822_cov_124.132174	61822	38.71	11	DTR		Soto-Perez et al. 2019
SRS2267523_NODE_8_length_61822_cov_124.132174	NL_vir006155	35937	39.61	11			This study, LLD cohort
SRS2267523_NODE_8_length_61822_cov_124.132174	NL_vir022909	31343	39.44	11			This study, LLD cohort
SRS2267523_NODE_8_length_61822_cov_124.132174	NL_vir033998	24432	39.09	11			This study, LLD follow-up cohort
SRS2267523_NODE_8_length_61822_cov_124.132174	NL_vir023673	18025	39.92	11			This study, LLD cohort
NL_vir044841	NL_vir044841	58304	39.47	11	DTR		This study, 300OB cohort
NL_vir018147	NL_vir018147	58561	39.64	11	DTR		This study, LLD cohort
NL_vir022504	NL_vir022504	60381	39.64	11	DTR		This study, LLD cohort
NL_vir023526	NL_vir023526	58795	39.31	11	DTR		This study, LLD cohort
NL_vir007692	NL_vir007692	56803	39.68	11	DTR		This study, LLD cohort
NL_vir020809	MGV-GENOME-0334820	61750	39.86	11	DTR		Nayfach et al. 2021
NL_vir020809	NL_vir020809	57599	39.91	11	DTR		This study, LLD cohort
NL_vir002054	MGV-GENOME-0326511	57336	39.8	11	DTR		Nayfach et al. 2021
NL_vir002054	MGV-GENOME-0325866	57018	39.94	11	DTR		Nayfach et al. 2021
NL_vir002054	NL_vir001763	56992	39.95	11	DTR		This study, LLD cohort
NL_vir002054	uvig_201724	55162	39.75	11	DTR		Camarillo-Guerrero et al. 2021
NL_vir002054	ViralSequence231	55094	39.85	11	DTR		Van Espen et al. 2021
NL_vir002054	NL_vir002054	54728	39.78	11	DTR		This study, LLD cohort
NL_vir002054	NL_vir020861	54728	39.79	11	DTR		This study, LLD cohort
NL_vir002054	OGPX01000164.1	54654	39.89	11	DTR		Benler et al. 2021
NL_vir002054	uvig_111176	54654	39.89	11	DTR		Camarillo-Guerrero et al. 2021
NL_vir002054	MGV-GENOME-0320910	54622	39.89	11	DTR		Nayfach et al. 2021
MGV-GENOME-0332334	MGV-GENOME-0332334	60331	37.16	11	DTR		Nayfach et al. 2021
MGV-GENOME-0332334	NL_vir012515	13594	38.48	11			This study, LLD cohort
MGV-GENOME-0332334	NL_vir020138	10013	39.28	11			This study, LLD cohort
NL_vir001812	NL_vir001812	55276	40.79	11	DTR		This study, LLD cohort
NL_vir010047	NL_vir010047	56659	38.75	11	DTR		This study, LLD cohort
NL_vir016534	NL_vir016534	53692	36.35	11	DTR		This study, LLD cohort
NL_vir044097	NL_vir044097	54745	36.34	11	DTR		This study, 300OB cohort
NL_vir044026	NL_vir044026	57618	36.63	11	DTR		This study, 300OB cohort
NL_vir028459	NL_vir028459	56565	36.78	11	DTR		This study, LLD follow-up cohort
NL_vir037447	NL_vir023929	57076	36.5	11	DTR		This study, LLD cohort
NL_vir037447	NL_vir037447	57076	36.49	11	DTR		This study, LLD follow-up cohort
NL_vir004865	NL_vir004028	58964	36.23	11	DTR		This study, LLD cohort
NL_vir004865	NL_vir004865	58961	36.22	11	DTR		This study, LLD cohort
NL_vir004865	NL_vir021833	58961	36.23	11	DTR		This study, LLD cohort
NL_vir004865	NL_vir057841	17405	37.27	11			This study, IBD cohort
NL_vir005183	NL_vir005183	59188	40.07	11	DTR		This study, LLD cohort
NL_vir022489	NL_vir022489	57620	40.22	11	DTR		This study, LLD cohort
NL_vir019341	NL_vir019341	58094	40.06	11	DTR		This study, LLD cohort
NL_vir056219	NL_vir016951	58971	39.67	11	DTR		This study, LLD cohort
NL_vir056219	NL_vir056219	58971	39.68	11	DTR		This study, IBD cohort
NL_vir056219	NL_vir017145	55441	39.78	11	DTR		This study, LLD cohort
NL_vir003768	NL_vir003768	57066	39.57	11	DTR		This study, LLD cohort
NL_vir003768	NL_vir052409	12503	38.37	11			This study, IBD cohort
NL_vir003800	NL_vir003800	54317	40.05	11	DTR		This study, LLD cohort
NL_vir003800	NL_vir006732	49844	40.07	11			This study, LLD cohort
NL_vir003800	NL_vir022457	41075	40.03	11			This study, LLD cohort
NL_vir019525	NL_vir019525	60773	39.93	11	DTR		This study, LLD cohort
MGV-GENOME-0330356	NL_vir018528	60071	39.97	11			This study, LLD cohort
MGV-GENOME-0330356	MGV-GENOME-0330356	59243	39.87	11	DTR		Nayfach et al. 2021
NL_vir001218	NL_vir001218	58396	39.67	11	DTR		This study, LLD cohort
NL_vir038253	NL_vir038253	61500	39.6	11	DTR		This study, LLD follow-up cohort
NL_vir002647	NL_vir002647	58827	39.82	11	DTR		This study, LLD cohort
NL_vir031617	uvig_181009	63276	39.82	11	DTR		Camarillo-Guerrero et al. 2021
NL_vir031617	NL_vir031617	59554	39.98	11	DTR		This study, LLD follow-up cohort
NL_vir031617	MGV-GENOME-0330800	59486	40.15	11	DTR		Nayfach et al. 2021
NL_vir031617	OHWM01000071.1	59448	40.17	11	DTR		Benler et al. 2021
NL_vir031617	NL_vir038765	27594	39.38	11			This study, LLD follow-up cohort
NL_vir031617	NL_vir010395	26344	40.37	11			This study, LLD cohort
MGV-GENOME-0331163	NL_vir046545	61877	39.38	11	DTR		This study, 300OB cohort
MGV-GENOME-0331163	MGV-GENOME-0331163	59685	39.43	11	DTR		Nayfach et al. 2021
NL_vir006727	ViralSequence195	58574	40.48	15	DTR		Van Espen et al. 2021
NL_vir006727	NL_vir006727	58499	40.66	11	DTR		This study, LLD cohort
NL_vir006727	NL_vir013242	38913	40.17	15			This study, LLD cohort
MGV-GENOME-0335745	NL_vir005037	63741	39.58	11			This study, LLD cohort
MGV-GENOME-0335745	uvig_508680	63242	39.51	11	DTR		Camarillo-Guerrero et al. 2021
MGV-GENOME-0335745	NL_vir005168	63207	39.49	11	DTR		This study, LLD cohort
MGV-GENOME-0335745	MGV-GENOME-0336503	62841	39.87	11	DTR		Nayfach et al. 2021
MGV-GENOME-0335745	uvig_425288	62777	39.87	11	DTR		Camarillo-Guerrero et al. 2021
MGV-GENOME-0335745	NL_vir020500	62742	39.65	11	DTR		This study, LLD cohort
MGV-GENOME-0335745	NL_vir029208	62742	39.67	11	DTR		This study, LLD follow-up cohort
MGV-GENOME-0335745	MGV-GENOME-0336212	62646	39.56	11	DTR		Nayfach et al. 2021
MGV-GENOME-0335745	NL_vir009349	62524	39.57	11	DTR		This study, LLD cohort
MGV-GENOME-0335745	MGV-GENOME-0336016	62514	39.62	11	DTR		Nayfach et al. 2021
MGV-GENOME-0335745	uvig_211930	62514	39.62	11	DTR		Camarillo-Guerrero et al. 2021
MGV-GENOME-0335745	MGV-GENOME-0335998	62505	39.68	11	DTR		Nayfach et al. 2021
MGV-GENOME-0335745	MGV-GENOME-0335745	62319	39.73	11	DTR		Nayfach et al. 2021
MGV-GENOME-0335745	NL_vir002593	62173	39.64	11			This study, LLD cohort
MGV-GENOME-0335745	uvig_427601	61479	39.8	11	DTR		Camarillo-Guerrero et al. 2021
MGV-GENOME-0335745	uvig_300902	61404	39.63	11	DTR		Camarillo-Guerrero et al. 2021
MGV-GENOME-0335745	uvig_304042	61404	39.64	11	DTR		Camarillo-Guerrero et al. 2021
MGV-GENOME-0335745	MGV-GENOME-0334143	61368	39.8	11	DTR		Nayfach et al. 2021
MGV-GENOME-0335745	NL_vir036581	61270	39.74	11	DTR		This study, LLD follow-up cohort
MGV-GENOME-0335745	NL_vir004330	61051	39.72	11	DTR		This study, LLD cohort
MGV-GENOME-0335745	MGV-GENOME-0332520	60421	39.51	11	DTR		Nayfach et al. 2021
MGV-GENOME-0335745	uvig_422985	60357	39.52	11	DTR		Camarillo-Guerrero et al. 2021
MGV-GENOME-0335745	MGV-GENOME-0332208	60259	39.89	11	DTR		Nayfach et al. 2021
MGV-GENOME-0335745	uvig_542845	60259	39.89	11	DTR		Camarillo-Guerrero et al. 2021
MGV-GENOME-0335745	NL_vir016991	42225	39.73	11			This study, LLD cohort
uvig_372320	NL_vir014381	66782	40.18	11			This study, LLD cohort
uvig_372320	OJOV01000250.1	62033	39.88	11	DTR		Benler et al. 2021
uvig_372320	uvig_377267	62033	39.88	11	DTR		Camarillo-Guerrero et al. 2021
uvig_372320	NL_vir022353	62023	39.65	11	DTR		This study, LLD cohort
uvig_372320	NL_vir001773	61315	40.03	11	DTR		This study, LLD cohort
uvig_372320	MGV-GENOME-0333200	60796	39.8	11	DTR		Nayfach et al. 2021
uvig_372320	uvig_371136	60796	39.8	11	DTR		Camarillo-Guerrero et al. 2021
uvig_372320	uvig_372320	60796	39.78	11	DTR		Camarillo-Guerrero et al. 2021
uvig_372320	MGV-GENOME-0333199	60795	39.8	11	DTR		Nayfach et al. 2021
uvig_372320	uvig_157757	60705	39.76	11	DTR		Camarillo-Guerrero et al. 2021
uvig_372320	NL_vir022803	60160	39.82	11	DTR		This study, LLD cohort
uvig_372320	NL_vir017327	60159	39.83	11	DTR		This study, LLD cohort
uvig_372320	NL_vir041704	60036	39.81	11			This study, 300OB cohort
uvig_372320	MGV-GENOME-0330890	59535	39.88	11	DTR		Nayfach et al. 2021
uvig_372320	NL_vir034292	57795	40.1	11	DTR		This study, LLD follow-up cohort
uvig_372320	NL_vir008176	50754	39.94	11			This study, LLD cohort
uvig_372320	NL_vir012658	50628	40.53	11			This study, LLD cohort
uvig_372320	NL_vir020880	27105	39.68	11			This study, LLD cohort
MGV-GENOME-0328609	MGV-GENOME-0328609	58310	39.74	11	DTR		Nayfach et al. 2021
MGV-GENOME-0328167	uvig_257951	62252	40.8	11	DTR		Camarillo-Guerrero et al. 2021
MGV-GENOME-0328167	MGV-GENOME-0335569	62214	40.63	11	DTR		Nayfach et al. 2021
MGV-GENOME-0328167	uvig_418953	62214	40.63	11	DTR		Camarillo-Guerrero et al. 2021
MGV-GENOME-0328167	MGV-GENOME-0328664	58336	40.49	11	DTR		Nayfach et al. 2021
MGV-GENOME-0328167	uvig_9834	58336	40.49	11	DTR		Camarillo-Guerrero et al. 2021
MGV-GENOME-0328167	MGV-GENOME-0328167	58090	40.83	11	DTR		Nayfach et al. 2021
MGV-GENOME-0328167	NL_vir037624	57856	40.74	11	DTR		This study, LLD follow-up cohort
MGV-GENOME-0328167	MGV-GENOME-0327210	57652	40.66	11	DTR		Nayfach et al. 2021
MGV-GENOME-0328167	MGV-GENOME-0327025	57557	40.58	11	DTR		Nayfach et al. 2021
MGV-GENOME-0328167	uvig_34005	57417	40.51	11	DTR		Camarillo-Guerrero et al. 2021
MGV-GENOME-0328167	NL_vir001313	57080	40.65	11			This study, LLD cohort
MGV-GENOME-0328167	NL_vir014213	48125	40.33	11			This study, LLD cohort
MGV-GENOME-0328167	NL_vir016927	35530	40.38	11			This study, LLD cohort
MGV-GENOME-0328167	NL_vir003208	35322	40.55	11			This study, LLD cohort
MGV-GENOME-0328167	NL_vir007943	32193	40.03	15			This study, LLD cohort
MGV-GENOME-0328167	NL_vir023602	29136	39.4	11			This study, LLD cohort
MGV-GENOME-0328167	NL_vir007023	27123	40.3	11			This study, LLD cohort
MGV-GENOME-0328167	NL_vir013453	25907	40.35	15			This study, LLD cohort
MGV-GENOME-0328167	NL_vir006805	23933	39.83	11			This study, LLD cohort
MGV-GENOME-0328167	NL_vir025406	23889	40.45	11			This study, LLD cohort
MGV-GENOME-0328167	NL_vir018070	23363	39.91	11			This study, LLD cohort
MGV-GENOME-0328167	NL_vir003205	23223	40.07	11			This study, LLD cohort
MGV-GENOME-0328167	NL_vir006669	22862	39.97	11			This study, LLD cohort
MGV-GENOME-0328167	NL_vir048204	21286	40.87	11			This study, IBD cohort
MGV-GENOME-0328167	NL_vir020577	21174	40.04	11			This study, LLD cohort
MGV-GENOME-0328167	NL_vir023781	16124	41.09	11			This study, LLD cohort
MGV-GENOME-0328167	NL_vir012042	13944	40.29	11			This study, LLD cohort
MGV-GENOME-0328167	NL_vir014216	13833	41	11			This study, LLD cohort
MGV-GENOME-0333932	MGV-GENOME-0333932	61239	39.86	11	DTR		Nayfach et al. 2021
NL_vir019265	MGV-GENOME-0336191	62634	39.66	11	DTR		Nayfach et al. 2021
NL_vir019265	NL_vir019265	61679	40.07	11	DTR		This study, LLD cohort
NL_vir019265	MGV-GENOME-0334153	61372	39.96	11	DTR		Nayfach et al. 2021
MGV-GENOME-0327864	NL_vir026045	57967	39.97	11			This study, LLD cohort
MGV-GENOME-0327864	MGV-GENOME-0327864	57942	39.92	11	DTR		Nayfach et al. 2021
MGV-GENOME-0327864	NL_vir041299	57146	40.07	11			This study, 300OB cohort
NL_vir042532	NL_vir015557	61087	39.91	11			This study, LLD cohort
NL_vir042532	NL_vir042532	59954	40	11	DTR		This study, 300OB cohort
uvig_149133	ViralSequence24	119695	38.76	11	DTR		Van Espen et al. 2021
uvig_149133	MGV-GENOME-0336854	63128	40.11	11	DTR		Nayfach et al. 2021
uvig_149133	MGV-GENOME-0336430	62788	39.98	11	DTR		Nayfach et al. 2021
uvig_149133	uvig_47922	62788	39.98	11	DTR		Camarillo-Guerrero et al. 2021
uvig_149133	MGV-GENOME-0336128	62589	39.89	11	DTR		Nayfach et al. 2021
uvig_149133	MGV-GENOME-0335929	62448	39.87	11	DTR		Nayfach et al. 2021
uvig_149133	MGV-GENOME-0335678	62282	39.95	11	DTR		Nayfach et al. 2021
uvig_149133	uvig_149133	61196	40	11	DTR		Camarillo-Guerrero et al. 2021
uvig_149133	MGV-GENOME-0333532	61014	39.89	11	DTR		Nayfach et al. 2021
uvig_149133	NL_vir009720	60141	39.79	11	DTR		This study, LLD cohort
uvig_149133	NL_vir021349	59785	39.86	11	DTR		This study, LLD cohort
uvig_149133	uvig_547861	59622	39.6	11	DTR		Camarillo-Guerrero et al. 2021
uvig_149133	NL_vir021597	59453	37.64	11			This study, LLD cohort
uvig_149133	uvig_567815	58909	39.73	11	DTR		Camarillo-Guerrero et al. 2021
uvig_149133	uvig_544554	58799	39.75	11	DTR		Camarillo-Guerrero et al. 2021
uvig_149133	uvig_247637	58284	39.8	11	DTR		Camarillo-Guerrero et al. 2021
uvig_149133	NL_vir033896	46170	40.01	15			This study, LLD follow-up cohort
uvig_149133	NL_vir045333	45482	39.64	11			This study, 300OB cohort
uvig_149133	NL_vir053271	44837	40.07	15			This study, IBD cohort
uvig_149133	NL_vir042753	39003	39.74	11			This study, 300OB cohort
uvig_149133	NL_vir015228	37978	39.85	11			This study, LLD cohort
uvig_149133	NL_vir038312	36805	39.97	11			This study, LLD follow-up cohort
uvig_149133	NL_vir040831	30848	39.42	11			This study, 300OB cohort
uvig_149133	NL_vir046669	28864	39.99	15			This study, 300OB cohort
uvig_149133	NL_vir055362	25778	40.47	15			This study, IBD cohort
uvig_149133	NL_vir013633	25636	39.91	11			This study, LLD cohort
uvig_149133	NL_vir012940	25249	38.57	11			This study, LLD cohort
uvig_149133	NL_vir019071	24828	39.35	11			This study, LLD cohort
uvig_149133	NL_vir006506	23331	39.66	11			This study, LLD cohort
uvig_149133	NL_vir013579	22362	40	11			This study, LLD cohort
uvig_149133	NL_vir003883	22101	38.87	11			This study, LLD cohort
uvig_149133	NL_vir046003	20172	39.62	11			This study, 300OB cohort
uvig_149133	NL_vir051351	18893	40.32	11			This study, IBD cohort
uvig_149133	NL_vir050296	17689	40.45	11			This study, IBD cohort
uvig_149133	NL_vir053961	15732	39.99	11			This study, IBD cohort
uvig_149133	NL_vir050828	14675	40.12	11			This study, IBD cohort
uvig_149133	NL_vir007947	14097	39.85	11			This study, LLD cohort
uvig_149133	NL_vir022805	13829	40.36	11			This study, LLD cohort
uvig_149133	NL_vir016755	12742	41.23	11			This study, LLD cohort
uvig_149133	NL_vir043477	12045	40.89	11			This study, 300OB cohort
uvig_149133	NL_vir053075	11715	41.41	11			This study, IBD cohort
uvig_149133	NL_vir042346	11404	41.47	11			This study, 300OB cohort
uvig_149133	NL_vir056204	10986	41.71	11			This study, IBD cohort
uvig_149133	NL_vir048366	10855	41.22	11			This study, IBD cohort
uvig_149133	NL_vir055180	10123	41.82	11			This study, IBD cohort
uvig_149133	NL_vir029024	10077	41.55	11			This study, LLD follow-up cohort
MGV-GENOME-0334012	NL_vir007090	63300	39.64	11	DTR		This study, LLD cohort
MGV-GENOME-0334012	MGV-GENOME-0335662	62270	39.87	11	DTR		Nayfach et al. 2021
MGV-GENOME-0334012	NL_vir012900	62229	39.88	11	DTR		This study, LLD cohort
MGV-GENOME-0334012	NL_vir015427	62229	39.88	11	DTR		This study, LLD cohort
MGV-GENOME-0334012	NL_vir000269	62065	39.72	11			This study, LLD cohort
MGV-GENOME-0334012	MGV-GENOME-0334012	61282	39.72	11	DTR		Nayfach et al. 2021
MGV-GENOME-0334012	uvig_162846	61242	39.72	11	DTR		Camarillo-Guerrero et al. 2021
MGV-GENOME-0334012	NL_vir004699	61172	39.52	11	DTR		This study, LLD cohort
MGV-GENOME-0334012	MGV-GENOME-0330765	59463	39.83	11	DTR		Nayfach et al. 2021
MGV-GENOME-0334012	uvig_67114	59433	39.83	11	DTR		Camarillo-Guerrero et al. 2021
uvig_302141	OLYB01000402.1	43547	43.05	11	DTR		Benler et al. 2021
uvig_302141	uvig_302141	43547	43.05	11	DTR		Camarillo-Guerrero et al. 2021
uvig_302141	NL_vir031836	28946	42.53	11			This study, LLD follow-up cohort
MGV-GENOME-0291893	OJOP01000171.1	45471	48.89	11	DTR		Benler et al. 2021
MGV-GENOME-0291893	uvig_339470	45471	48.89	11	DTR		Camarillo-Guerrero et al. 2021
MGV-GENOME-0291893	MGV-GENOME-0292128	44761	48.88	15	DTR		Nayfach et al. 2021
MGV-GENOME-0291893	MGV-GENOME-0291893	44717	48.88	15	DTR		Nayfach et al. 2021
MGV-GENOME-0291893	MGV-GENOME-0289527	44175	48.91	11	DTR		Nayfach et al. 2021
MGV-GENOME-0291893	MGV-GENOME-0289531	44175	48.9	11	DTR		Nayfach et al. 2021
MGV-GENOME-0291893	uvig_506314	44175	48.9	11	DTR		Camarillo-Guerrero et al. 2021
MGV-GENOME-0291893	uvig_528809	44175	48.91	11	DTR		Camarillo-Guerrero et al. 2021
uvig_117630	OGPQ01000282.1	45863	46.52	11	DTR		Benler et al. 2021
uvig_117630	uvig_117630	45863	46.52	15	DTR		Camarillo-Guerrero et al. 2021
MGV-GENOME-0295537	NL_vir031231	45583	47.98	11			This study, LLD follow-up cohort
MGV-GENOME-0295537	MGV-GENOME-0295537	45515	48.56	11	DTR		Nayfach et al. 2021
MGV-GENOME-0295511	MGV-GENOME-0295511	45508	47.19	15	DTR		Nayfach et al. 2021
MGV-GENOME-0295511	NL_vir053174	13806	49.83	11			This study, IBD cohort
MGV-GENOME-0291296	NL_vir017919	104336	54.57	11			This study, LLD cohort
MGV-GENOME-0291296	MGV-GENOME-0305596	48416	51.03	11	DTR		Nayfach et al. 2021
MGV-GENOME-0291296	NL_vir013863	45600	52.55	11		yes	This study, LLD cohort
MGV-GENOME-0291296	MGV-GENOME-0293880	45136	51.91	11	DTR		Nayfach et al. 2021
MGV-GENOME-0291296	MGV-GENOME-0291494	44622	50.81	11	DTR		Nayfach et al. 2021
MGV-GENOME-0291296	MGV-GENOME-0291296	44577	51.89	11	DTR		Nayfach et al. 2021
MGV-GENOME-0291296	MGV-GENOME-0290835	44470	52.05	11	DTR		Nayfach et al. 2021
MGV-GENOME-0291296	MGV-GENOME-0287434	43699	52.24	11	DTR		Nayfach et al. 2021
MGV-GENOME-0291296	NL_vir039782	43524	50.86	11			This study, 300OB cohort
MGV-GENOME-0291296	NL_vir030683	36800	57.24	11			This study, LLD follow-up cohort
MGV-GENOME-0291296	NL_vir055693	32308	50.33	11			This study, IBD cohort
MGV-GENOME-0291296	NL_vir031696	24458	52.36	15			This study, LLD follow-up cohort
MGV-GENOME-0291296	NL_vir018935	24003	52.45	15			This study, LLD cohort
MGV-GENOME-0291296	NL_vir006132	23480	51.85	11			This study, LLD cohort
MGV-GENOME-0291296	NL_vir030506	23132	51.74	11			This study, LLD follow-up cohort
MGV-GENOME-0291296	NL_vir027485	22747	52.49	11			This study, LLD follow-up cohort
MGV-GENOME-0291296	NL_vir022860	19338	52.75	11			This study, LLD cohort
MGV-GENOME-0291296	NL_vir021114	17863	51.22	11			This study, LLD cohort
MGV-GENOME-0291296	NL_vir016638	17374	52.5	11			This study, LLD cohort
MGV-GENOME-0291296	NL_vir036226	13216	53.27	11			This study, LLD follow-up cohort
MGV-GENOME-0291296	NL_vir008180	10290	53.08	11			This study, LLD cohort
uvig_535382	NL_vir046334	55850	49.44	11		yes	This study, 300OB cohort
uvig_535382	Shkoporov_2019_SRR9161588_NODE_27_length_50251_cov_70.155192	50251	48.49	15	DTR		Gregory et al. 2020
uvig_535382	NL_vir010416	49075	49.63	11			This study, LLD cohort
uvig_535382	MGV-GENOME-0296849	45824	48.3	11	DTR		Nayfach et al. 2021
uvig_535382	uvig_516758	45824	48.3	11	DTR		Camarillo-Guerrero et al. 2021
uvig_535382	NL_vir045504	45162	48.2	15			This study, 300OB cohort
uvig_535382	NL_vir012727	45021	48.4	11	DTR		This study, LLD cohort
uvig_535382	OKVK01000202.1	44945	48.43	11	DTR		Benler et al. 2021
uvig_535382	uvig_338109	44945	48.43	11	DTR		Camarillo-Guerrero et al. 2021
uvig_535382	MGV-GENOME-0292887	44925	48.39	15	DTR		Nayfach et al. 2021
uvig_535382	MGV-GENOME-0292214	44780	48.38	15	DTR		Nayfach et al. 2021
uvig_535382	MGV-GENOME-0291842	44704	48.44	15	DTR		Nayfach et al. 2021
uvig_535382	MGV-GENOME-0291691	44671	48.43	15	DTR		Nayfach et al. 2021
uvig_535382	MGV-GENOME-0291648	44660	48.4	15	DTR		Nayfach et al. 2021
uvig_535382	MGV-GENOME-0291519	44628	48.4	15	DTR		Nayfach et al. 2021
uvig_535382	MGV-GENOME-0291478	44619	48.42	15	DTR		Nayfach et al. 2021
uvig_535382	uvig_531262	44619	48.44	11	DTR		Camarillo-Guerrero et al. 2021
uvig_535382	NL_vir023404	44588	48.31	15	DTR		This study, LLD cohort
uvig_535382	MGV-GENOME-0291326	44584	48.49	11	DTR		Nayfach et al. 2021
uvig_535382	MGV-GENOME-0291327	44584	48.41	15	DTR		Nayfach et al. 2021
uvig_535382	MGV-GENOME-0290964	44500	48.37	11	DTR		Nayfach et al. 2021
uvig_535382	MGV-GENOME-0290723	44444	48.39	15	DTR		Nayfach et al. 2021
uvig_535382	uvig_535382	44444	48.39	15	DTR		Camarillo-Guerrero et al. 2021
uvig_535382	SRS2267527_NODE_3_length_44440_cov_21.339191	44440	48.34	15	DTR		Soto-Perez et al. 2019
uvig_535382	MGV-GENOME-0290666	44431	48.41	15	DTR		Nayfach et al. 2021
uvig_535382	NL_vir028138	44421	48.4	11	DTR		This study, LLD follow-up cohort
uvig_535382	uvig_593133	44250	48.39	15	DTR		Camarillo-Guerrero et al. 2021
uvig_535382	uvig_445698	44126	48.39	15	DTR		Camarillo-Guerrero et al. 2021
uvig_535382	MGV-GENOME-0289268	44114	48.52	15	DTR		Nayfach et al. 2021
uvig_535382	MGV-GENOME-0289046	44066	48.31	15	DTR		Nayfach et al. 2021
uvig_535382	uvig_389038	44066	48.31	15	DTR		Camarillo-Guerrero et al. 2021
uvig_535382	MGV-GENOME-0288873	44027	48.47	15	DTR		Nayfach et al. 2021
uvig_535382	uvig_507467	44027	48.47	15	DTR		Camarillo-Guerrero et al. 2021
uvig_535382	NL_vir021767	43992	48.29	15			This study, LLD cohort
uvig_535382	NL_vir035163	43922	48.42	15			This study, LLD follow-up cohort
uvig_535382	MGV-GENOME-0287776	43773	48.52	15	DTR		Nayfach et al. 2021
uvig_535382	uvig_34751	43773	48.52	15	DTR		Camarillo-Guerrero et al. 2021
uvig_535382	MGV-GENOME-0287723	43761	48.42	15	ITR		Nayfach et al. 2021
uvig_535382	uvig_528108	43761	48.42	15	ITR		Camarillo-Guerrero et al. 2021
uvig_535382	MGV-GENOME-0287339	43677	48.37	11	DTR		Nayfach et al. 2021
uvig_535382	uvig_510473	43677	48.4	11	DTR		Camarillo-Guerrero et al. 2021
uvig_535382	MGV-GENOME-0285331	43239	48.52	11	DTR		Nayfach et al. 2021
uvig_535382	NL_vir032655	43230	48.45	15	DTR		This study, LLD follow-up cohort
uvig_535382	NL_vir026022	41329	48.23	11			This study, LLD cohort
uvig_535382	NL_vir008173	39947	48.59	15			This study, LLD cohort
uvig_535382	NL_vir038580	38655	48.49	15			This study, LLD follow-up cohort
uvig_535382	NL_vir041815	34081	48.76	15			This study, 300OB cohort
uvig_535382	NL_vir019336	32053	49	15			This study, LLD cohort
uvig_535382	NL_vir003556	28351	50.2	11		yes	This study, LLD cohort
uvig_535382	NL_vir027908	27450	48.85	15			This study, LLD follow-up cohort
uvig_535382	NL_vir043879	26227	49.43	15			This study, 300OB cohort
uvig_535382	NL_vir035383	21742	49.38	15			This study, LLD follow-up cohort
uvig_535382	NL_vir046293	18986	49.06	11			This study, 300OB cohort
uvig_535382	NL_vir007414	18340	49.91	11			This study, LLD cohort
uvig_535382	NL_vir008031	17329	49.76	11			This study, LLD cohort
uvig_535382	NL_vir056072	16401	49.33	11			This study, IBD cohort
uvig_535382	NL_vir028577	13072	50.32	11			This study, LLD follow-up cohort
uvig_535382	NL_vir008212	11980	49.37	11			This study, LLD cohort
uvig_535382	NL_vir040118	11868	50.31	11			This study, 300OB cohort
uvig_535382	NL_vir029707	11616	49.7	11			This study, LLD follow-up cohort
uvig_535382	NL_vir039486	11250	49.96	11			This study, 300OB cohort
uvig_535382	NL_vir024347	11164	49.97	11			This study, LLD cohort
uvig_535382	NL_vir013938	11142	49.61	11			This study, LLD cohort
uvig_535382	NL_vir045844	10622	48.65	11			This study, 300OB cohort
uvig_535382	NL_vir019145	10499	49.21	11			This study, LLD cohort
uvig_535382	NL_vir042453	10224	49.62	11			This study, 300OB cohort
MGV-GENOME-0288996	uvig_412338	45147	48.25	15	DTR		Camarillo-Guerrero et al. 2021
MGV-GENOME-0288996	MGV-GENOME-0293708	45095	48.23	11	DTR		Nayfach et al. 2021
MGV-GENOME-0288996	MGV-GENOME-0292241	44787	48.25	11	DTR		Nayfach et al. 2021
MGV-GENOME-0288996	MGV-GENOME-0291225	44559	48.41	15	DTR		Nayfach et al. 2021
MGV-GENOME-0288996	MGV-GENOME-0291199	44552	48.61	15	DTR		Nayfach et al. 2021
MGV-GENOME-0288996	MGV-GENOME-0290591	44411	48.6	15	DTR		Nayfach et al. 2021
MGV-GENOME-0288996	uvig_50997	44411	48.6	15	DTR		Camarillo-Guerrero et al. 2021
MGV-GENOME-0288996	MGV-GENOME-0289466	44158	48.39	15	DTR		Nayfach et al. 2021
MGV-GENOME-0288996	MGV-GENOME-0288996	44055	48.56	11	DTR		Nayfach et al. 2021
MGV-GENOME-0288996	MGV-GENOME-0288902	44035	48.58	11	DTR		Nayfach et al. 2021
MGV-GENOME-0288996	uvig_473396	44035	48.58	11	DTR		Camarillo-Guerrero et al. 2021
MGV-GENOME-0288996	MGV-GENOME-0288399	43916	48.49	11	DTR		Nayfach et al. 2021
MGV-GENOME-0288996	MGV-GENOME-0288173	43862	48.53	15	DTR		Nayfach et al. 2021
MGV-GENOME-0288996	uvig_405021	43862	48.54	15	DTR		Camarillo-Guerrero et al. 2021
MGV-GENOME-0288996	MGV-GENOME-0288062	43840	48.52	15	DTR		Nayfach et al. 2021
MGV-GENOME-0288996	MGV-GENOME-0287604	43739	48.69	15	DTR		Nayfach et al. 2021
MGV-GENOME-0288996	MGV-GENOME-0287413	43695	48.7	15	DTR		Nayfach et al. 2021
MGV-GENOME-0288996	NL_vir011085	40747	48.9	15			This study, LLD cohort
MGV-GENOME-0288996	NL_vir002650	10038	50.37	11			This study, LLD cohort
NL_vir032109	NL_vir008159	45977	51.36	15	DTR		This study, LLD cohort
NL_vir032109	NL_vir001374	43698	51.28	11	DTR		This study, LLD cohort
NL_vir032109	NL_vir027468	43698	51.29	15	DTR		This study, LLD follow-up cohort
NL_vir032109	NL_vir032109	43394	51.49	11	DTR		This study, LLD follow-up cohort
NL_vir032109	NL_vir037007	43394	51.49	11	DTR		This study, LLD follow-up cohort
NL_vir032109	NL_vir005692	43376	51.49	11	DTR		This study, LLD cohort
NL_vir032109	NL_vir035323	43349	51.49	11			This study, LLD follow-up cohort
MGV-GENOME-0323221	MGV-GENOME-0323221	55781	50.43	15	DTR		Nayfach et al. 2021
MGV-GENOME-0323221	NL_vir055413	55287	50.39	15			This study, IBD cohort
NL_vir017017	NL_vir017017	50607	50.16	15	DTR		This study, LLD cohort
NL_vir028176	MGV-GENOME-0320940	54634	49.61	15	DTR		Nayfach et al. 2021
NL_vir028176	NL_vir028176	54338	49.88	15	DTR		This study, LLD follow-up cohort
[truncated: 26,840 more rows]
