# Supplementary material for: Diversity and Ecology of Caudoviricetes Phages with Genome Terminal Repeats in Fecal Metagenomes from Four Dutch Cohorts
Source: Viruses. 2022 Oct 20;14(10):2305. doi: 10.3390/v14102305 (PMC9610469; doi:10.3390/v14102305)
Supplement: Supplementary file 1 [file viruses-14-02305-s001.zip › Table_S3.xlsx]

## Sheet: Prophage-based host prediction
vOTU representative	Predicted host
MGV-GENOME-0312551	Bacteria, environmental samples, uncultured bacterium 4L05
SRS415869_NODE_44_length_48678_cov_35.592065	Bacteria, Bacteroidetes, Bacteroidia, Bacteroidales, Rikenellaceae, Alistipes, Alistipes finegoldii
SRS415869_NODE_44_length_48678_cov_35.592065	Bacteria, Bacteroidetes, Bacteroidia, Bacteroidales, Bacteroidales bacterium
uvig_42113	Bacteria, Bacteroidetes, Bacteroidia, Bacteroidales, Prevotellaceae, Prevotella, Prevotella copri DSM 18205
Ma_2019_SRR413623_NODE_118_length_103961_cov_13.000289	Bacteria, Bacteroidetes, Bacteroidia, Bacteroidales, Rikenellaceae, Alistipes, Alistipes onderdonkii
Ma_2019_SRR413623_NODE_118_length_103961_cov_13.000289	Bacteria, bacterium
Ma_2019_SRR413623_NODE_118_length_103961_cov_13.000289	Bacteria, Bacteroidetes, Bacteroidia, Bacteroidales, Rikenellaceae, Alistipes, Alistipes finegoldii DSM 17242
Ma_2019_SRR413623_NODE_118_length_103961_cov_13.000289	Bacteria, Bacteroidetes, Bacteroidia, Bacteroidales, Bacteroidaceae, Bacteroides, Bacteroides caccae CL03T12C61
MGV-GENOME-0310331	Bacteria, Bacteroidetes, Bacteroidia, Bacteroidales, Bacteroidaceae, Phocaeicola, Phocaeicola dorei CL03T12C01
MGV-GENOME-0310331	Bacteria, Bacteroidetes, Bacteroidia, Bacteroidales, Bacteroidaceae, Bacteroides, Bacteroides uniformis
uvig_26199	Bacteria, Firmicutes, Clostridia, Eubacteriales, Lachnospiraceae, Coprococcus, unclassified Coprococcus, Coprococcus sp. ART55/1
ERS698697_NODE_4_length_35264_cov_38.800676	Bacteria, Firmicutes, Clostridia, Eubacteriales, Lachnospiraceae, Blautia, Blautia pseudococcoides
MGV-GENOME-0294898	Bacteria, Firmicutes, Clostridia, Eubacteriales, Lachnospiraceae, Lachnospiraceae incertae sedis, [Eubacterium] rectale DSM 17629
OGPV01000139.1	Bacteria, Bacteroidetes, Bacteroidia, Bacteroidales, Tannerellaceae, Parabacteroides, Parabacteroides distasonis
PPYF01102502.1	Bacteria, Bacteroidetes, Bacteroidia, Bacteroidales, Bacteroidaceae, Bacteroides, Bacteroides stercoris
MGV-GENOME-0299891	Bacteria, environmental samples Bacteria, environmental samples Bacteria, environmental samples Bacteria, environmental samples Bacteria, environmental samples Bacteria, environmental samples Bacteria, environmental samples Bacteria, environmental samples Bacteria, environmental samples Bacteria, environmental samples Bacteria, environmental samples Bacteria, environmental samples Bacteria, envir…
MGV-GENOME-0279712	Bacteria, Firmicutes, Clostridia, Eubacteriales, Oscillospiraceae, Anaerotruncus, unclassified Anaerotruncus, Anaerotruncus sp.
NL_vir006651	Bacteria, Firmicutes, Clostridia, Eubacteriales, Eubacteriaceae, Eubacterium, Eubacterium limosum
MGV-GENOME-0345563	Bacteria, Firmicutes, Clostridia, Eubacteriales, Lachnospiraceae, Anaerostipes, Anaerostipes hadrus
uvig_556536	Bacteria, Firmicutes, Clostridia, Eubacteriales, Lachnospiraceae, Lachnospiraceae incertae sedis, [Eubacterium] rectale DSM 17629
uvig_556536	Bacteria, Firmicutes, Clostridia, Eubacteriales, Lachnospiraceae, Lachnospiraceae incertae sedis, [Eubacterium] rectale M104/1
uvig_556536	Bacteria, Firmicutes, Clostridia, Eubacteriales, Lachnospiraceae, Lachnospiraceae incertae sedis, [Eubacterium] rectale
uvig_556536	Bacteria, Firmicutes, Clostridia, Eubacteriales, Lachnospiraceae, Simiaoa, Simiaoa sunii
uvig_556536	Bacteria, Firmicutes, Clostridia, Eubacteriales, Lachnospiraceae, Roseburia, Roseburia intestinalis XB6B4
uvig_556536	Bacteria, Firmicutes, Clostridia, Eubacteriales, Lachnospiraceae, Roseburia, Roseburia intestinalis L1-82
NL_vir043178	Bacteria, Firmicutes, Clostridia, Eubacteriales, Lachnospiraceae, Lachnospiraceae bacterium
uvig_535382	Bacteria, environmental samples, uncultured bacterium
uvig_377913	Bacteria, Firmicutes, Clostridia, Eubacteriales, butyrate-producing bacterium SS3/4
uvig_377913	Bacteria, Firmicutes, Clostridia, Eubacteriales, Lachnospiraceae, Coprococcus, Coprococcus comes
uvig_377913	Bacteria, Firmicutes, Clostridia, Eubacteriales, Lachnospiraceae, Dorea, Dorea longicatena
uvig_377913	Bacteria, Firmicutes, Clostridia, Eubacteriales, Lachnospiraceae, Lachnospiraceae bacterium GAM79
uvig_377913	Bacteria, environmental samples, uncultured bacterium
uvig_377913	Bacteria, Firmicutes, Clostridia, Eubacteriales, Lachnospiraceae, Anaerostipes, Anaerostipes hadrus
uvig_377913	Bacteria, Firmicutes, Clostridia, Eubacteriales, Lachnospiraceae, Lachnospiraceae incertae sedis, [Eubacterium] rectale DSM 17629
uvig_423034	Bacteria, Verrucomicrobia, Verrucomicrobiae, Verrucomicrobiales, Akkermansiaceae, Akkermansia, Akkermansia muciniphila
MGV-GENOME-0316752	Bacteria, Bacteroidetes, Bacteroidia, Bacteroidales, Prevotellaceae, Prevotella, Prevotella copri
MGV-GENOME-0316752	Bacteria, Bacteroidetes, Bacteroidia, Bacteroidales, Prevotellaceae, Prevotella, Prevotella copri DSM 18205
MGV-GENOME-0271252	Bacteria, Bacteroidetes, Bacteroidia, Bacteroidales, Rikenellaceae, Alistipes, Alistipes shahii WAL 8301
MGV-GENOME-0328076	Bacteria, Bacteroidetes, Bacteroidia, Bacteroidales, Bacteroidaceae, Bacteroides, Bacteroides uniformis
MGV-GENOME-0328076	Bacteria, Bacteroidetes, Bacteroidia, Bacteroidales, Rikenellaceae, Alistipes, Alistipes onderdonkii
MGV-GENOME-0328076	Bacteria, Bacteroidetes, Bacteroidia, Bacteroidales, Rikenellaceae, Alistipes, Alistipes onderdonkii subsp. vulgaris
OHBP01000100.1	Bacteria, Firmicutes, Clostridia, Eubacteriales, Oscillospiraceae, Faecalibacterium, Faecalibacterium prausnitzii
uvig_591717	Bacteria, Firmicutes, Clostridia, Eubacteriales, Oscillospiraceae, Faecalibacterium, Faecalibacterium prausnitzii SL3/3
uvig_591717	Bacteria, Firmicutes, Clostridia, Eubacteriales, Oscillospiraceae, Faecalibacterium, Faecalibacterium prausnitzii
OLNL01000259.1	Bacteria, Firmicutes, Clostridia, Eubacteriales, Lachnospiraceae, Blautia, Blautia massiliensis
MGV-GENOME-0333451	Bacteria, Firmicutes, Clostridia, Eubacteriales, Oscillospiraceae, Faecalibacterium, Faecalibacterium prausnitzii
MGV-GENOME-0333451	Bacteria, Firmicutes, Clostridia, Eubacteriales, Oscillospiraceae, Ruminococcus, Ruminococcus sp. SR1/5
MGV-GENOME-0334631	Bacteria, Firmicutes, Clostridia, Eubacteriales, Lachnospiraceae, Mediterraneibacter, [Ruminococcus] torques L2-14
MGV-GENOME-0334631	Bacteria, Firmicutes, Clostridia, Eubacteriales, Lachnospiraceae, Lachnospiraceae incertae sedis, [Eubacterium] rectale M104/1
MGV-GENOME-0334530	Bacteria, Firmicutes, Clostridia, Eubacteriales, Lachnospiraceae, Lachnospiraceae incertae sedis, [Eubacterium] rectale
MGV-GENOME-0334530	Bacteria, Firmicutes, Clostridia, Eubacteriales, Lachnospiraceae, Coprococcus, Coprococcus eutactus ATCC 27759
MGV-GENOME-0334530	Bacteria, Firmicutes, Clostridia, Eubacteriales, Oscillospiraceae, Oscillospiraceae incertae sedis, [Eubacterium] siraeum 70/3
MGV-GENOME-0334530	Bacteria, Firmicutes, Clostridia, Eubacteriales, Lachnospiraceae, Dorea, Dorea longicatena
MGV-GENOME-0334530	Bacteria, Firmicutes, Clostridia, Eubacteriales, Lachnospiraceae, Coprococcus, unclassified Coprococcus, Coprococcus sp. ART55/1
MGV-GENOME-0334530	Bacteria, Firmicutes, Clostridia, Eubacteriales, Lachnospiraceae, Lachnospiraceae incertae sedis, [Eubacterium] rectale DSM 17629
MGV-GENOME-0334530	Bacteria, Firmicutes, Clostridia, Eubacteriales, Lachnospiraceae, Lachnospiraceae incertae sedis, [Eubacterium] rectale M104/1
uvig_425355	Bacteria, Bacteroidetes, Bacteroidia, Bacteroidales, Bacteroidaceae, Bacteroides, Bacteroides uniformis
MGV-GENOME-0318217	Bacteria, Bacteroidetes, Bacteroidia, Bacteroidales, Bacteroidaceae, Phocaeicola, Phocaeicola vulgatus
NL_vir005879	Bacteria, Bacteroidetes, Bacteroidia, Bacteroidales, Prevotellaceae, Prevotella, Prevotella copri DSM 18205
NL_vir005879	Bacteria, Bacteroidetes, Bacteroidia, Bacteroidales, Prevotellaceae, Prevotella, Prevotella copri
NL_vir005879	Bacteria, Bacteroidetes, Bacteroidia, Bacteroidales, Bacteroidaceae, Phocaeicola, Phocaeicola coprophilus
MGV-GENOME-0372342	Bacteria, Bacteroidetes, Bacteroidia, Bacteroidales, Prevotellaceae, Prevotella, Prevotella copri DSM 18205
MGV-GENOME-0351512	Bacteria, Bacteroidetes, Bacteroidia, Bacteroidales, Bacteroidaceae, Bacteroides, Bacteroides ovatus
MGV-GENOME-0351512	Bacteria, Bacteroidetes, Bacteroidia, Bacteroidales, Rikenellaceae, Alistipes, Alistipes finegoldii
MGV-GENOME-0351512	Bacteria, Bacteroidetes, Bacteroidia, Bacteroidales, Rikenellaceae, Alistipes, Alistipes communis
MGV-GENOME-0272770	Bacteria, Bacteroidetes, Bacteroidia, Bacteroidales, Bacteroidaceae, Bacteroides, Bacteroides caccae CL03T12C61
MGV-GENOME-0272770	Bacteria, Bacteroidetes, Bacteroidia, Bacteroidales, Bacteroidaceae, Bacteroides, Bacteroides xylanisolvens
MGV-GENOME-0272770	Bacteria, Bacteroidetes, Bacteroidia, Bacteroidales, Bacteroidaceae, Bacteroides, Bacteroides ovatus
MGV-GENOME-0217579	Bacteria, Bacteroidetes, Bacteroidia, Bacteroidales, Prevotellaceae, Prevotella, Prevotella copri
MGV-GENOME-0292561	Bacteria, Bacteroidetes, Bacteroidia, Bacteroidales, Prevotellaceae, Prevotella, Prevotella copri DSM 18205
MGV-GENOME-0294512	Bacteria, Bacteroidetes, Bacteroidia, Bacteroidales, Prevotellaceae, Prevotella, Prevotella copri DSM 18205
MGV-GENOME-0294512	Bacteria, Bacteroidetes, Bacteroidia, Bacteroidales, Prevotellaceae, Prevotella, Prevotella copri
uvig_126098	Bacteria, Actinobacteria, Bifidobacteriales, Bifidobacteriaceae, Bifidobacterium, Bifidobacterium bifidum
OLSK01002610.1	Bacteria, Actinobacteria, Bifidobacteriales, Bifidobacteriaceae, Bifidobacterium, Bifidobacterium adolescentis
OLSK01002610.1	Bacteria, Actinobacteria, Bifidobacteriales, Bifidobacteriaceae, Bifidobacterium, Bifidobacterium adolescentis ATCC 15703
uvig_114345	Bacteria, Actinobacteria, Bifidobacteriales, Bifidobacteriaceae, Bifidobacterium, Bifidobacterium catenulatum DSM 16992 = JCM 1194 = LMG 11043
NL_vir048034	Bacteria, Actinobacteria, Bifidobacteriales, Bifidobacteriaceae, Bifidobacterium, Bifidobacterium adolescentis
MGV-GENOME-0297039	Bacteria, Bacteroidetes, Bacteroidia, Bacteroidales, Prevotellaceae, Prevotella, Prevotella copri DSM 18205
MGV-GENOME-0297039	Bacteria, Bacteroidetes, Bacteroidia, Bacteroidales, Prevotellaceae, Prevotella, Prevotella copri
NL_vir041583	Bacteria, Bacteroidetes, Bacteroidia, Bacteroidales, Prevotellaceae, Prevotella, Prevotella copri DSM 18205
NL_vir041583	Bacteria, Bacteroidetes, Bacteroidia, Bacteroidales, Prevotellaceae, Prevotella, Prevotella copri
MGV-GENOME-0308888	Bacteria, Firmicutes, Clostridia, Eubacteriales, Lachnospiraceae, Lachnospiraceae incertae sedis, [Eubacterium] rectale
MGV-GENOME-0308888	Bacteria, Firmicutes, Clostridia, Eubacteriales, Lachnospiraceae, Lachnospiraceae bacterium GAM79
MGV-GENOME-0308888	Bacteria, Firmicutes, Clostridia, Eubacteriales, Lachnospiraceae, Mediterraneibacter, [Ruminococcus] torques L2-14
uvig_265964	Bacteria, Firmicutes, Clostridia, Eubacteriales, Oscillospiraceae, Faecalibacterium, Faecalibacterium prausnitzii
MGV-GENOME-0302303	Bacteria, Firmicutes, Clostridia, Eubacteriales, Oscillospiraceae, Faecalibacterium, Faecalibacterium prausnitzii
MGV-GENOME-0297536	Bacteria, Firmicutes, Clostridia, Eubacteriales, Oscillospiraceae, Faecalibacterium, Faecalibacterium duncaniae
MGV-GENOME-0299554	Bacteria, Firmicutes, Clostridia, Eubacteriales, Clostridiaceae, Clostridiaceae bacterium Marseille-Q4143
OMGJ01000169.1	Bacteria, Firmicutes, Clostridia, Eubacteriales, Lachnospiraceae, Lachnospiraceae incertae sedis, [Eubacterium] rectale
OMGJ01000169.1	Bacteria, Firmicutes, Clostridia, Eubacteriales, Lachnospiraceae, Lachnospiraceae incertae sedis, [Eubacterium] rectale DSM 17629
OMGJ01000169.1	Bacteria, Firmicutes, Clostridia, Eubacteriales, Lachnospiraceae, Lachnospiraceae incertae sedis, [Eubacterium] rectale M104/1
OMGJ01000169.1	Bacteria, Firmicutes, Clostridia, Eubacteriales, Lachnospiraceae, Lachnospira, Lachnospira eligens
OMGJ01000169.1	Bacteria, Firmicutes, Clostridia, Eubacteriales, Lachnospiraceae, Coprococcus, unclassified Coprococcus, Coprococcus sp. ART55/1
OMGJ01000169.1	Bacteria, Firmicutes, Clostridia, Eubacteriales, Lachnospiraceae, Wujia, Wujia chipingensis
MGV-GENOME-0310569	Bacteria, Firmicutes, Clostridia, Eubacteriales, Oscillospiraceae, Faecalibacterium, Faecalibacterium prausnitzii
MGV-GENOME-0310569	Bacteria, Firmicutes, Clostridia, Eubacteriales, Oscillospiraceae, Faecalibacterium, Faecalibacterium duncaniae
MGV-GENOME-0314934	Bacteria, Firmicutes, Clostridia, Eubacteriales, Oscillospiraceae, Vescimonas, Vescimonas fastidiosa
uvig_477824	Bacteria, Firmicutes, Clostridia, Eubacteriales, Clostridiales bacterium CCNA10
uvig_477824	Bacteria, Firmicutes, Clostridia, Eubacteriales, Lachnospiraceae, Roseburia, Roseburia hominis
uvig_288309	Bacteria, Firmicutes, Clostridia, Eubacteriales, Oscillospiraceae, Faecalibacterium, Faecalibacterium prausnitzii SL3/3
uvig_382249	Bacteria, Firmicutes, Clostridia, Eubacteriales, Oscillospiraceae, Faecalibacterium, Faecalibacterium prausnitzii L2-6
uvig_382249	Bacteria, Firmicutes, Clostridia, Eubacteriales, Oscillospiraceae, Faecalibacterium, Faecalibacterium prausnitzii
MGV-GENOME-0293489	Bacteria, Firmicutes, Clostridia, Eubacteriales, Lachnospiraceae, Wujia, Wujia chipingensis
uvig_530392	Bacteria, Firmicutes, Clostridia, Eubacteriales, Lachnospiraceae, Coprococcus, unclassified Coprococcus, Coprococcus sp. ART55/1
uvig_530392	Bacteria, Firmicutes, Clostridia, Eubacteriales, Lachnospiraceae, Wujia, Wujia chipingensis
uvig_530392	Bacteria, Firmicutes, Clostridia, Eubacteriales, Lachnospiraceae, Lachnospiraceae bacterium GAM79
MGV-GENOME-0299854	Bacteria, Firmicutes, Clostridia, Eubacteriales, Oscillospiraceae, Faecalibacterium, Faecalibacterium prausnitzii
MGV-GENOME-0299854	Bacteria, Firmicutes, Clostridia, Eubacteriales, Oscillospiraceae, Faecalibacterium, Faecalibacterium duncaniae
MGV-GENOME-0299854	Bacteria, Firmicutes, Clostridia, Eubacteriales, Christensenellaceae, Christensenella, unclassified Christensenella, Christensenella sp. Marseille-P3954
MGV-GENOME-0302900	Bacteria, Firmicutes, Clostridia, Eubacteriales, Oscillospiraceae, Ruminococcus, Ruminococcus sp. SR1/5
MGV-GENOME-0301914	Bacteria, environmental samples, uncultured bacterium
MGV-GENOME-0301914	Bacteria, Firmicutes, Clostridia, Eubacteriales, Lachnospiraceae, Dorea, Dorea longicatena
MGV-GENOME-0301914	Bacteria, Firmicutes, Clostridia, Eubacteriales, Lachnospiraceae, Lachnospiraceae incertae sedis, [Eubacterium] rectale
MGV-GENOME-0301914	Bacteria, Firmicutes, Clostridia, Eubacteriales, Lachnospiraceae, Lachnospiraceae incertae sedis, [Eubacterium] rectale M104/1
MGV-GENOME-0305083	Bacteria, Firmicutes, Clostridia, Eubacteriales, Lachnospiraceae, Lachnospiraceae incertae sedis, [Eubacterium] rectale
MGV-GENOME-0305083	Bacteria, Firmicutes, Clostridia, Eubacteriales, Oscillospiraceae, Faecalibacterium, Faecalibacterium duncaniae
MGV-GENOME-0305083	Bacteria, Firmicutes, Clostridia, Eubacteriales, Clostridiaceae, Clostridium, Clostridium sp. M62/1
MGV-GENOME-0305083	Bacteria, Firmicutes, Clostridia, Eubacteriales, Lachnospiraceae, Dorea, Dorea longicatena
MGV-GENOME-0305083	Bacteria, Firmicutes, Clostridia, Eubacteriales, Lachnospiraceae, Blautia, Blautia massiliensis
MGV-GENOME-0305083	Bacteria, Firmicutes, Clostridia, Eubacteriales, Lachnospiraceae, Lachnospiraceae incertae sedis, [Eubacterium] rectale M104/1
MGV-GENOME-0305083	Bacteria, Firmicutes, Clostridia, Eubacteriales, Lachnospiraceae, Lachnospiraceae incertae sedis, [Eubacterium] rectale DSM 17629
MGV-GENOME-0305083	Bacteria, Firmicutes, Clostridia, Eubacteriales, Lachnospiraceae, Lachnospiraceae bacterium
MGV-GENOME-0305083	Bacteria, Firmicutes, Clostridia, Eubacteriales, Lachnospiraceae, Coprococcus, Coprococcus comes
MGV-GENOME-0305083	Bacteria, Firmicutes, Clostridia, Eubacteriales, Lachnospiraceae, Mediterraneibacter, [Ruminococcus] torques L2-14
MGV-GENOME-0305083	Bacteria, Firmicutes, Clostridia, Eubacteriales, Lachnospiraceae, Lachnospiraceae bacterium GAM79
MGV-GENOME-0305083	Bacteria, Firmicutes, Clostridia, Eubacteriales, Oscillospiraceae, Ruminococcus, Ruminococcus sp. SR1/5
MGV-GENOME-0305083	Bacteria, Firmicutes, Clostridia, Eubacteriales, Lachnospiraceae, Mediterraneibacter, [Ruminococcus] gnavus
OMFQ01000250.1	Bacteria, environmental samples, uncultured bacterium
OMFQ01000250.1	Bacteria, Bacteroidetes, Bacteroidia, Bacteroidales, Bacteroidaceae, Bacteroides, Bacteroides caecimuris
OMFQ01000250.1	Bacteria, bacterium
OMFQ01000250.1	Bacteria, Bacteroidetes, Bacteroidia, Bacteroidales, Bacteroidaceae, Bacteroides, Bacteroides salyersiae
uvig_525682	Bacteria, Firmicutes, Clostridia, Eubacteriales, Oscillospiraceae, Pusillibacter, Pusillibacter faecalis
uvig_448754	Bacteria, Firmicutes, Clostridia, Eubacteriales, Lachnospiraceae, Blautia, Blautia massiliensis
uvig_448754	Bacteria, Firmicutes, Clostridia, Eubacteriales, Lachnospiraceae, Mediterraneibacter, [Ruminococcus] gnavus ATCC 29149
SRS1713183_NODE_28_length_49608_cov_7.987085	Bacteria, Firmicutes, Clostridia, Eubacteriales, Lachnospiraceae, Lachnospiraceae incertae sedis, [Eubacterium] rectale
SRS1713183_NODE_28_length_49608_cov_7.987085	Bacteria, Firmicutes, Clostridia, Eubacteriales, Lachnospiraceae, Anaerostipes, Anaerostipes hadrus
SRS1713183_NODE_28_length_49608_cov_7.987085	Bacteria, Firmicutes, Clostridia, Eubacteriales, Lachnospiraceae, Mediterraneibacter, [Ruminococcus] torques L2-14
SRS1713183_NODE_28_length_49608_cov_7.987085	Bacteria, Firmicutes, Clostridia, Eubacteriales, Lachnospiraceae, Anaerobutyricum, Anaerobutyricum hallii
SRS1713183_NODE_28_length_49608_cov_7.987085	Bacteria, Firmicutes, Clostridia, Eubacteriales, Lachnospiraceae, Lachnospiraceae incertae sedis, [Eubacterium] rectale DSM 17629
SRS1713183_NODE_28_length_49608_cov_7.987085	Bacteria, Firmicutes, Clostridia, Eubacteriales, Lachnospiraceae, Wujia, Wujia chipingensis
SRS1713183_NODE_28_length_49608_cov_7.987085	Bacteria, Firmicutes, Clostridia, Eubacteriales, Lachnospiraceae, Lachnospiraceae incertae sedis, [Eubacterium] rectale M104/1
MGV-GENOME-0308374	Bacteria, Firmicutes, Clostridia, Eubacteriales, Lachnospiraceae, Roseburia, Roseburia intestinalis M50/1
MGV-GENOME-0308374	Bacteria, Firmicutes, Clostridia, Eubacteriales, Lachnospiraceae, Lachnospiraceae incertae sedis, [Eubacterium] rectale DSM 17629
MGV-GENOME-0308374	Bacteria, Firmicutes, Clostridia, Eubacteriales, Lachnospiraceae, Lachnospiraceae incertae sedis, [Eubacterium] rectale M104/1
MGV-GENOME-0308374	Bacteria, Firmicutes, Clostridia, Eubacteriales, Lachnospiraceae, Lachnospiraceae incertae sedis, [Eubacterium] rectale
MGV-GENOME-0308374	Bacteria, Firmicutes, Clostridia, Eubacteriales, Lachnospiraceae, Dorea, Dorea longicatena
MGV-GENOME-0308374	Bacteria, Firmicutes, Clostridia, Eubacteriales, Lachnospiraceae, Lachnospira, Lachnospira eligens
MGV-GENOME-0308374	Bacteria, Firmicutes, Clostridia, Eubacteriales, Lachnospiraceae, Simiaoa, Simiaoa sunii
MGV-GENOME-0308374	Bacteria, Firmicutes, Clostridia, Eubacteriales, Lachnospiraceae, Coprococcus, unclassified Coprococcus, Coprococcus sp. ART55/1
MGV-GENOME-0308374	Bacteria, Firmicutes, Clostridia, Eubacteriales, Lachnospiraceae, Mediterraneibacter, [Ruminococcus] torques L2-14
MGV-GENOME-0308374	Bacteria, Firmicutes, Clostridia, Eubacteriales, Lachnospiraceae, Wujia, Wujia chipingensis
MGV-GENOME-0308057	Bacteria, Firmicutes, Clostridia, Eubacteriales, Oscillospiraceae, Faecalibacterium, Faecalibacterium prausnitzii SL3/3
MGV-GENOME-0271550	Bacteria, Actinobacteria, Bifidobacteriales, Bifidobacteriaceae, Bifidobacterium, Bifidobacterium dentium
MGV-GENOME-0271902	Bacteria, Actinobacteria, Bifidobacteriales, Bifidobacteriaceae, Bifidobacterium, Bifidobacterium bifidum PRL2010
MGV-GENOME-0271902	Bacteria, Actinobacteria, Bifidobacteriales, Bifidobacteriaceae, Bifidobacterium, Bifidobacterium bifidum ATCC 29521 = JCM 1255 = DSM 20456
MGV-GENOME-0271902	Bacteria, Actinobacteria, Bifidobacteriales, Bifidobacteriaceae, Bifidobacterium, Bifidobacterium bifidum S17
MGV-GENOME-0271902	Bacteria, Actinobacteria, Bifidobacteriales, Bifidobacteriaceae, Bifidobacterium, Bifidobacterium bifidum
NL_vir023968	Bacteria, Actinobacteria, Bifidobacteriales, Bifidobacteriaceae, Bifidobacterium, Bifidobacterium adolescentis
NL_vir023968	Bacteria, Actinobacteria, Bifidobacteriales, Bifidobacteriaceae, Bifidobacterium, Bifidobacterium adolescentis ATCC 15703
uvig_407523	Bacteria, Actinobacteria, Coriobacteriia, Coriobacteriales, Coriobacteriaceae, Collinsella, Collinsella aerofaciens ATCC 25986
uvig_407523	Bacteria, Actinobacteria, Coriobacteriia, Coriobacteriales, Coriobacteriaceae, Collinsella, Collinsella aerofaciens
NL_vir005030	Bacteria, Firmicutes, Clostridia, Eubacteriales, Lachnospiraceae, Wujia, Wujia chipingensis
MGV-GENOME-0243769	Bacteria, Firmicutes, Clostridia, Eubacteriales, Oscillospiraceae, Ruminococcus, Ruminococcus bicirculans
MGV-GENOME-0224380	Bacteria, Actinobacteria, Coriobacteriia, Coriobacteriales, Coriobacteriaceae, Collinsella, Collinsella aerofaciens ATCC 25986
MGV-GENOME-0224380	Bacteria, Actinobacteria, Coriobacteriia, Coriobacteriales, Coriobacteriaceae, Collinsella, Collinsella aerofaciens
MGV-GENOME-0223344	Bacteria, Actinobacteria, Coriobacteriia, Coriobacteriales, Coriobacteriaceae, Collinsella, Collinsella aerofaciens ATCC 25986
MGV-GENOME-0226582	Bacteria, Actinobacteria, Coriobacteriia, Coriobacteriales, Coriobacteriaceae, Collinsella, Collinsella aerofaciens
OHUS01000127.1	Bacteria, Actinobacteria, Coriobacteriia, Coriobacteriales, Coriobacteriaceae, Collinsella, Collinsella aerofaciens
OHUS01000127.1	Bacteria, Actinobacteria, Coriobacteriia, Coriobacteriales, Coriobacteriaceae, Collinsella, Collinsella aerofaciens ATCC 25986
uvig_298382	Bacteria, Firmicutes, Clostridia, Eubacteriales, Lachnospiraceae, Coprococcus, Coprococcus comes
uvig_469329	Bacteria, Firmicutes, Clostridia, Eubacteriales, Oscillospiraceae, Oscillospiraceae incertae sedis, [Eubacterium] siraeum V10Sc8a
uvig_469329	Bacteria, Firmicutes, Clostridia, Eubacteriales, Oscillospiraceae, Oscillospiraceae incertae sedis, [Eubacterium] siraeum 70/3
uvig_469329	Bacteria, Firmicutes, Clostridia, Eubacteriales, Oscillospiraceae, Anaerotruncus, unclassified Anaerotruncus, Anaerotruncus sp.
uvig_469329	Bacteria, environmental samples, uncultured bacterium
MGV-GENOME-0218817	Bacteria, Firmicutes, Clostridia, Eubacteriales, Oscillospiraceae, Oscillospiraceae incertae sedis, [Eubacterium] siraeum V10Sc8a
NL_vir029322	Bacteria, environmental samples, uncultured bacterium
MGV-GENOME-0221889	Bacteria, Firmicutes, Clostridia, Eubacteriales, Oscillospiraceae, Ruminococcus, Ruminococcus bicirculans
NL_vir040561	Bacteria, Firmicutes, Clostridia, Eubacteriales, Oscillospiraceae, Vescimonas, Vescimonas coprocola
MGV-GENOME-0181755	Bacteria, environmental samples, uncultured bacterium
uvig_21086	Bacteria, Firmicutes, Clostridia, Eubacteriales, Lachnospiraceae, Lachnospiraceae incertae sedis, [Eubacterium] rectale DSM 17629
uvig_21086	Bacteria, Firmicutes, Clostridia, Eubacteriales, Lachnospiraceae, Lachnospiraceae incertae sedis, [Eubacterium] rectale
uvig_21086	Bacteria, Firmicutes, Clostridia, Eubacteriales, Lachnospiraceae, Lachnospiraceae bacterium
uvig_441361	Bacteria, Firmicutes, Clostridia, Eubacteriales, Lachnospiraceae, Lachnospiraceae incertae sedis, [Eubacterium] rectale
uvig_441361	Bacteria, Firmicutes, Clostridia, Eubacteriales, Lachnospiraceae, Lachnospiraceae incertae sedis, [Eubacterium] rectale M104/1
uvig_546491	Bacteria, Firmicutes, Clostridia, Eubacteriales, Lachnospiraceae, Dorea, Dorea longicatena
uvig_546491	Bacteria, Firmicutes, Clostridia, Eubacteriales, Lachnospiraceae, Coprococcus, Coprococcus comes
uvig_546491	Bacteria, Firmicutes, Clostridia, Eubacteriales, Lachnospiraceae, Lachnospiraceae bacterium GAM79
uvig_546491	Bacteria, Firmicutes, Clostridia, Eubacteriales, Lachnospiraceae, Mediterraneibacter, [Ruminococcus] torques L2-14
MGV-GENOME-0232055	Bacteria, Firmicutes, Clostridia, Eubacteriales, Lachnospiraceae, Mediterraneibacter, [Ruminococcus] torques L2-14
MGV-GENOME-0232055	Bacteria, Firmicutes, Clostridia, Eubacteriales, Lachnospiraceae, Coprococcus, Coprococcus comes
MGV-GENOME-0225442	Bacteria, Firmicutes, Clostridia, Eubacteriales, Lachnospiraceae, Lachnospiraceae incertae sedis, [Eubacterium] rectale
MGV-GENOME-0225442	Bacteria, environmental samples, uncultured bacterium
MGV-GENOME-0225442	Bacteria, Firmicutes, Clostridia, Eubacteriales, Lachnospiraceae, Coprococcus, unclassified Coprococcus, Coprococcus sp. ART55/1
MGV-GENOME-0225442	Bacteria, Firmicutes, Clostridia, Eubacteriales, Lachnospiraceae, Coprococcus, Coprococcus eutactus ATCC 27759
MGV-GENOME-0225442	Bacteria, Firmicutes, Clostridia, Eubacteriales, Lachnospiraceae, Mediterraneibacter, [Ruminococcus] torques L2-14
MGV-GENOME-0225442	Bacteria, Firmicutes, Clostridia, Eubacteriales, Lachnospiraceae, Lachnospiraceae incertae sedis, [Eubacterium] rectale DSM 17629
MGV-GENOME-0229122	Bacteria, Firmicutes, Clostridia, Eubacteriales, Lachnospiraceae, Lachnospiraceae incertae sedis, [Eubacterium] rectale
MGV-GENOME-0229122	Bacteria, Firmicutes, Clostridia, Eubacteriales, Lachnospiraceae, Lachnospiraceae incertae sedis, [Eubacterium] rectale M104/1
MGV-GENOME-0229122	Bacteria, Firmicutes, Clostridia, Eubacteriales, Lachnospiraceae, Lachnospiraceae incertae sedis, [Eubacterium] rectale DSM 17629
MGV-GENOME-0229122	Bacteria, Firmicutes, Clostridia, Eubacteriales, Lachnospiraceae, Simiaoa, Simiaoa sunii
MGV-GENOME-0229122	Bacteria, Firmicutes, Clostridia, Eubacteriales, Lachnospiraceae, Dorea, Dorea longicatena
MGV-GENOME-0229122	Bacteria, Firmicutes, Clostridia, Eubacteriales, Lachnospiraceae, Mediterraneibacter, [Ruminococcus] torques L2-14
MGV-GENOME-0229122	Bacteria, Firmicutes, Clostridia, Eubacteriales, Lachnospiraceae, Lachnospiraceae bacterium GAM79
MGV-GENOME-0229122	Bacteria, Firmicutes, Clostridia, Eubacteriales, Lachnospiraceae, Coprococcus, unclassified Coprococcus, Coprococcus sp. ART55/1
MGV-GENOME-0229122	Bacteria, Firmicutes, Clostridia, Eubacteriales, Lachnospiraceae, Blautia, Blautia obeum A2-162
MGV-GENOME-0229122	Bacteria, Firmicutes, Clostridia, Eubacteriales, Lachnospiraceae, Roseburia, Roseburia hominis
MGV-GENOME-0225886	Bacteria, Firmicutes, Erysipelotrichia, Erysipelotrichales, Erysipelotrichaceae, Faecalitalea, Faecalitalea cylindroides T2-87
MGV-GENOME-0225414	Bacteria, environmental samples, uncultured bacterium
MGV-GENOME-0227847	Bacteria, Firmicutes, Clostridia, Eubacteriales, Lachnospiraceae, Roseburia, Roseburia intestinalis XB6B4
MGV-GENOME-0227847	Bacteria, Firmicutes, Clostridia, Eubacteriales, Lachnospiraceae, Lachnospiraceae incertae sedis, [Eubacterium] rectale
MGV-GENOME-0244886	Bacteria, Firmicutes, Clostridia, Eubacteriales, Lachnospiraceae, Coprococcus, Coprococcus comes
MGV-GENOME-0244886	Bacteria, Firmicutes, Clostridia, Eubacteriales, Lachnospiraceae, Dorea, Dorea longicatena
MGV-GENOME-0237042	Bacteria, Firmicutes, Clostridia, Eubacteriales, Lachnospiraceae, Mediterraneibacter, [Ruminococcus] torques L2-14
MGV-GENOME-0237042	Bacteria, Firmicutes, Clostridia, Eubacteriales, Lachnospiraceae, Dorea, Dorea longicatena
MGV-GENOME-0237042	Bacteria, Firmicutes, Clostridia, Eubacteriales, Lachnospiraceae, Lachnospiraceae incertae sedis, [Eubacterium] rectale
MGV-GENOME-0237042	Bacteria, Firmicutes, Clostridia, Eubacteriales, Lachnospiraceae, Coprococcus, unclassified Coprococcus, Coprococcus sp. ART55/1
MGV-GENOME-0237042	Bacteria, Firmicutes, Clostridia, Eubacteriales, Lachnospiraceae, Coprococcus, Coprococcus comes
MGV-GENOME-0237042	Bacteria, Firmicutes, Clostridia, Eubacteriales, Lachnospiraceae, Lachnospiraceae incertae sedis, [Eubacterium] rectale DSM 17629
MGV-GENOME-0237042	Bacteria, Firmicutes, Clostridia, Eubacteriales, Lachnospiraceae, Lachnospiraceae bacterium
MGV-GENOME-0237941	Bacteria, Firmicutes, Clostridia, Eubacteriales, Lachnospiraceae, Lachnospiraceae incertae sedis, [Eubacterium] rectale
MGV-GENOME-0237941	Bacteria, Firmicutes, Clostridia, Eubacteriales, Lachnospiraceae, Mediterraneibacter, [Ruminococcus] torques L2-14
MGV-GENOME-0237941	Bacteria, Firmicutes, Clostridia, Eubacteriales, Lachnospiraceae, Coprococcus, unclassified Coprococcus, Coprococcus sp. ART55/1
MGV-GENOME-0237941	Bacteria, Firmicutes, Clostridia, Eubacteriales, Lachnospiraceae, Coprococcus, Coprococcus catus GD/7
MGV-GENOME-0237941	Bacteria, Firmicutes, Clostridia, Eubacteriales, Lachnospiraceae, Dorea, Dorea longicatena
MGV-GENOME-0237941	Bacteria, Firmicutes, Clostridia, Eubacteriales, Oscillospiraceae, Ruminococcus, Ruminococcus sp. SR1/5
MGV-GENOME-0237941	Bacteria, Firmicutes, Clostridia, Eubacteriales, Lachnospiraceae, Lachnospiraceae incertae sedis, [Eubacterium] rectale DSM 17629
MGV-GENOME-0237941	Bacteria, Firmicutes, Clostridia, Eubacteriales, Lachnospiraceae, Lachnospiraceae incertae sedis, [Eubacterium] rectale M104/1
MGV-GENOME-0237941	Bacteria, Firmicutes, Clostridia, Eubacteriales, Lachnospiraceae, Lachnospiraceae bacterium GAM79
NL_vir030947	Bacteria, Firmicutes, Clostridia, Eubacteriales, Lachnospiraceae, Coprococcus, unclassified Coprococcus, Coprococcus sp. ART55/1
uvig_22358	Bacteria, Firmicutes, Clostridia, Eubacteriales, Lachnospiraceae, Coprococcus, Coprococcus eutactus ATCC 27759
uvig_22358	Bacteria, Firmicutes, Clostridia, Eubacteriales, Lachnospiraceae, Lachnospiraceae bacterium GAM79
MGV-GENOME-0274980	Bacteria, Firmicutes, Clostridia, Eubacteriales, Lachnospiraceae, Mediterraneibacter, [Ruminococcus] gnavus ATCC 29149
MGV-GENOME-0274980	Bacteria, Firmicutes, Clostridia, Eubacteriales, Lachnospiraceae, Faecalicatena, unclassified Faecalicatena, Faecalicatena sp. Marseille-Q4148
uvig_22012	Bacteria, Firmicutes, Clostridia, Eubacteriales, Lachnospiraceae, Mediterraneibacter, [Ruminococcus] gnavus
uvig_22012	Bacteria, Firmicutes, Clostridia, Eubacteriales, Lachnospiraceae, Faecalicatena, unclassified Faecalicatena, Faecalicatena sp. Marseille-Q4148
uvig_22012	Bacteria, Firmicutes, Clostridia, Eubacteriales, Lachnospiraceae, Mediterraneibacter, [Ruminococcus] gnavus ATCC 29149
MGV-GENOME-0260625	Bacteria, Firmicutes, Clostridia, Eubacteriales, Lachnospiraceae, Mediterraneibacter, [Ruminococcus] torques L2-14
MGV-GENOME-0260625	Bacteria, Firmicutes, Clostridia, Eubacteriales, Lachnospiraceae, Lachnospiraceae incertae sedis, [Eubacterium] rectale
MGV-GENOME-0260625	Bacteria, Firmicutes, Clostridia, Eubacteriales, Oscillospiraceae, Ruminococcus, Ruminococcus sp. SR1/5
MGV-GENOME-0260625	Bacteria, Firmicutes, Clostridia, Eubacteriales, Lachnospiraceae, Coprococcus, Coprococcus comes
MGV-GENOME-0260625	Bacteria, Firmicutes, Clostridia, Eubacteriales, Lachnospiraceae, Blautia, unclassified Blautia, Blautia sp. SC05B48
MGV-GENOME-0260625	Bacteria, Firmicutes, Clostridia, Eubacteriales, Lachnospiraceae, Mediterraneibacter, [Ruminococcus] gnavus ATCC 29149
uvig_191262	Bacteria, Firmicutes, Clostridia, Eubacteriales, Lachnospiraceae, Mediterraneibacter, [Ruminococcus] gnavus
uvig_191262	Bacteria, Firmicutes, Clostridia, Eubacteriales, Lachnospiraceae, Dorea, Dorea longicatena
uvig_205988	Bacteria, Firmicutes, Clostridia, Eubacteriales, Oscillospiraceae, Dysosmobacter, Dysosmobacter welbionis
uvig_230644	Bacteria, Firmicutes, Clostridia, Eubacteriales, Lachnospiraceae, Wujia, Wujia chipingensis
Norman_130_NODE_2_length_65217_cov_140.739664	Bacteria, Firmicutes, Clostridia, Eubacteriales, Lachnospiraceae, Blautia, Blautia massiliensis
Norman_130_NODE_2_length_65217_cov_140.739664	Bacteria, Firmicutes, Clostridia, Eubacteriales, Oscillospiraceae, Ruminococcus, Ruminococcus sp. SR1/5
MGV-GENOME-0336933	Bacteria, Firmicutes, Clostridia, Eubacteriales, Lachnospiraceae, Coprococcus, unclassified Coprococcus, Coprococcus sp. ART55/1
NL_vir022006	Bacteria, Firmicutes, Clostridia, Eubacteriales, Lachnospiraceae, Lachnospiraceae bacterium GAM79
MGV-GENOME-0326445	Bacteria, Firmicutes, Clostridia, Eubacteriales, Oscillospiraceae, Ruthenibacterium, Ruthenibacterium lactatiformans
MGV-GENOME-0334099	Bacteria, Firmicutes, Clostridia, Eubacteriales, Lachnospiraceae, Coprococcus, Coprococcus comes
OGPA01000284.1	Bacteria, Firmicutes, Clostridia, Eubacteriales, Lachnospiraceae, Lachnospiraceae incertae sedis, [Eubacterium] rectale DSM 17629
OGPA01000284.1	Bacteria, Firmicutes, Clostridia, Eubacteriales, Lachnospiraceae, Lachnospiraceae bacterium
OGPA01000284.1	Bacteria, Firmicutes, Clostridia, Eubacteriales, Lachnospiraceae, Lachnospiraceae incertae sedis, [Eubacterium] rectale M104/1
OGPA01000284.1	Bacteria, Firmicutes, Clostridia, Eubacteriales, Lachnospiraceae, Lachnospiraceae incertae sedis, [Eubacterium] rectale
MGV-GENOME-0333908	Bacteria, Firmicutes, Clostridia, Eubacteriales, Lachnospiraceae, Blautia, Blautia massiliensis
NL_vir035012	Bacteria, environmental samples, uncultured bacterium
MGV-GENOME-0330173	Bacteria, Firmicutes, Clostridia, Eubacteriales, Oscillospiraceae, Faecalibacterium, Faecalibacterium prausnitzii SL3/3
MGV-GENOME-0330173	Bacteria, Firmicutes, Clostridia, Eubacteriales, Oscillospiraceae, Faecalibacterium, Faecalibacterium prausnitzii
MGV-GENOME-0331773	Bacteria, Firmicutes, Clostridia, Eubacteriales, Oscillospiraceae, Faecalibacterium, Faecalibacterium prausnitzii SL3/3
uvig_550276	Bacteria, Firmicutes, Clostridia, Eubacteriales, Oscillospiraceae, Faecalibacterium, Faecalibacterium prausnitzii
NC_047916.1	Bacteria, Firmicutes, Clostridia, Eubacteriales, Oscillospiraceae, Faecalibacterium, Faecalibacterium prausnitzii
MGV-GENOME-0138828	Bacteria, Bacteroidetes, Bacteroidia, Bacteroidales, Bacteroidaceae, Bacteroides, Bacteroides ovatus
MGV-GENOME-0138828	Bacteria, Bacteroidetes, Bacteroidia, Bacteroidales, Bacteroidaceae, Bacteroides, Bacteroides ovatus V975
MGV-GENOME-0109615	Bacteria, Bacteroidetes, Bacteroidia, Bacteroidales, Tannerellaceae, Parabacteroides, Parabacteroides merdae
MGV-GENOME-0109615	Bacteria, Bacteroidetes, Bacteroidia, Bacteroidales, Tannerellaceae, Parabacteroides, Parabacteroides distasonis ATCC 8503
MGV-GENOME-0186271	Bacteria, Bacteroidetes, Bacteroidia, Bacteroidales, Bacteroidaceae, Phocaeicola, Phocaeicola vulgatus
MGV-GENOME-0205177	Bacteria, Bacteroidetes, Bacteroidia, Bacteroidales, Bacteroidaceae, Bacteroides, Bacteroides uniformis CL03T12C37
MGV-GENOME-0205177	Bacteria, Bacteroidetes, Bacteroidia, Bacteroidales, Bacteroidaceae, Bacteroides, Bacteroides uniformis
MGV-GENOME-0205177	Bacteria, Bacteroidetes, Bacteroidia, Bacteroidales, Bacteroidaceae, Bacteroides, Bacteroides intestinalis
NL_vir018082	Bacteria, Actinobacteria, Bifidobacteriales, Bifidobacteriaceae, Bifidobacterium, Bifidobacterium adolescentis
MGV-GENOME-0293389	Bacteria, Firmicutes, Clostridia, Eubacteriales, Oscillospiraceae, Faecalibacterium, Faecalibacterium prausnitzii
OJNZ01000151.1	Bacteria, environmental samples, uncultured bacterium
uvig_550612	Bacteria, Firmicutes, Clostridia, Eubacteriales, Lachnospiraceae, Lachnospiraceae incertae sedis, [Eubacterium] rectale DSM 17629
MGV-GENOME-0254852	Bacteria, Firmicutes, Clostridia, Eubacteriales, Lachnospiraceae, Mediterraneibacter, [Ruminococcus] gnavus
MGV-GENOME-0254852	Bacteria, Firmicutes, Clostridia, Eubacteriales, Lachnospiraceae, Mediterraneibacter, [Ruminococcus] torques L2-14
uvig_448050	Bacteria, Firmicutes, Clostridia, Eubacteriales, Lachnospiraceae, Lachnospiraceae incertae sedis, [Eubacterium] rectale DSM 17629
uvig_448050	Bacteria, Firmicutes, Clostridia, Eubacteriales, Lachnospiraceae, Lachnospiraceae incertae sedis, [Eubacterium] rectale
uvig_448050	Bacteria, Firmicutes, Clostridia, Eubacteriales, Lachnospiraceae, Lachnospiraceae incertae sedis, [Eubacterium] rectale M104/1
uvig_229787	Bacteria, Firmicutes, Clostridia, Eubacteriales, Lachnospiraceae, Lachnospiraceae incertae sedis, [Eubacterium] rectale DSM 17629
MGV-GENOME-0269017	Bacteria, Firmicutes, Clostridia, Eubacteriales, Lachnospiraceae, Lachnospiraceae incertae sedis, [Eubacterium] rectale M104/1
MGV-GENOME-0269017	Bacteria, Firmicutes, Clostridia, Eubacteriales, Lachnospiraceae, Lachnospiraceae incertae sedis, [Eubacterium] rectale
MGV-GENOME-0269017	Bacteria, Firmicutes, Clostridia, Eubacteriales, Lachnospiraceae, Simiaoa, Simiaoa sunii
MGV-GENOME-0269017	Bacteria, Firmicutes, Clostridia, Eubacteriales, Lachnospiraceae, Lachnospiraceae incertae sedis, [Eubacterium] rectale DSM 17629
uvig_39653	Bacteria, Firmicutes, Clostridia, Eubacteriales, Lachnospiraceae, Lachnospiraceae incertae sedis, [Eubacterium] rectale M104/1
MGV-GENOME-0255755	Bacteria, Firmicutes, Clostridia, Eubacteriales, Lachnospiraceae, Blautia, Blautia massiliensis
uvig_521530	Bacteria, Firmicutes, Clostridia, Eubacteriales, Lachnospiraceae, Dorea, Dorea longicatena
MGV-GENOME-0263913	Bacteria, Firmicutes, Clostridia, Eubacteriales, Lachnospiraceae, Lachnospiraceae incertae sedis, [Eubacterium] rectale
MGV-GENOME-0263913	Bacteria, Firmicutes, Clostridia, Eubacteriales, Lachnospiraceae, Lachnospiraceae incertae sedis, [Eubacterium] rectale M104/1
MGV-GENOME-0263913	Bacteria, Firmicutes, Clostridia, Eubacteriales, Lachnospiraceae, Blautia, unclassified Blautia, Blautia sp. SC05B48
MGV-GENOME-0263913	Bacteria, Firmicutes, Clostridia, Eubacteriales, Lachnospiraceae, Dorea, Dorea longicatena
MGV-GENOME-0263913	Bacteria, Firmicutes, Clostridia, Eubacteriales, Lachnospiraceae, Mediterraneibacter, [Ruminococcus] gnavus
MGV-GENOME-0263913	Bacteria, Firmicutes, Clostridia, Eubacteriales, butyrate-producing bacterium SS3/4
MGV-GENOME-0262724	Bacteria, Firmicutes, Clostridia, Eubacteriales, Lachnospiraceae, Lachnospiraceae incertae sedis, [Eubacterium] rectale
MGV-GENOME-0262724	Bacteria, Firmicutes, Clostridia, Eubacteriales, Lachnospiraceae, Anaerostipes, Anaerostipes hadrus
MGV-GENOME-0262724	Bacteria, Firmicutes, Clostridia, Eubacteriales, Lachnospiraceae, Lachnospiraceae incertae sedis, [Eubacterium] rectale M104/1
MGV-GENOME-0262724	Bacteria, Firmicutes, Clostridia, Eubacteriales, Lachnospiraceae, Anaerobutyricum, Anaerobutyricum hallii
MGV-GENOME-0258799	Bacteria, Firmicutes, Clostridia, Eubacteriales, Lachnospiraceae, Coprococcus, Coprococcus comes
MGV-GENOME-0258799	Bacteria, environmental samples, uncultured bacterium
MGV-GENOME-0258799	Bacteria, Firmicutes, Clostridia, Eubacteriales, Lachnospiraceae, Dorea, Dorea longicatena
MGV-GENOME-0258799	Bacteria, Firmicutes, Clostridia, Eubacteriales, Lachnospiraceae, Lachnospiraceae bacterium GAM79
MGV-GENOME-0258799	Bacteria, Firmicutes, Clostridia, Eubacteriales, Lachnospiraceae, Simiaoa, Simiaoa sunii
MGV-GENOME-0258799	Bacteria, Firmicutes, Clostridia, Eubacteriales, Lachnospiraceae, Roseburia, Roseburia intestinalis L1-82
MGV-GENOME-0258799	Bacteria, Firmicutes, Clostridia, Eubacteriales, Lachnospiraceae, Roseburia, Roseburia intestinalis XB6B4
MGV-GENOME-0258799	Bacteria, Firmicutes, Clostridia, Eubacteriales, Lachnospiraceae, Mediterraneibacter, [Ruminococcus] gnavus
MGV-GENOME-0262925	Bacteria, Firmicutes, Clostridia, Eubacteriales, Lachnospiraceae, Mediterraneibacter, [Ruminococcus] torques L2-14
MGV-GENOME-0262925	Bacteria, Firmicutes, Clostridia, Eubacteriales, Lachnospiraceae, Blautia, Blautia massiliensis
MGV-GENOME-0262925	Bacteria, Firmicutes, Clostridia, Eubacteriales, Lachnospiraceae, Anaerobutyricum, Anaerobutyricum hallii
MGV-GENOME-0262925	Bacteria, Firmicutes, Clostridia, Eubacteriales, Oscillospiraceae, Ruminococcus, Ruminococcus sp. SR1/5
MGV-GENOME-0262925	Bacteria, Firmicutes, Clostridia, Eubacteriales, Lachnospiraceae, Lachnospiraceae incertae sedis, [Eubacterium] rectale
MGV-GENOME-0262925	Bacteria, Firmicutes, Clostridia, Eubacteriales, Lachnospiraceae, Coprococcus, unclassified Coprococcus, Coprococcus sp. ART55/1
MGV-GENOME-0262925	Bacteria, Firmicutes, Clostridia, Eubacteriales, Lachnospiraceae, Blautia, unclassified Blautia, Blautia sp. SC05B48
MGV-GENOME-0262925	Bacteria, Firmicutes, Clostridia, Eubacteriales, Lachnospiraceae, Lachnospiraceae incertae sedis, [Eubacterium] rectale M104/1
MGV-GENOME-0262925	Bacteria, Firmicutes, Clostridia, Eubacteriales, Lachnospiraceae, Lachnospiraceae bacterium
MGV-GENOME-0262925	Bacteria, Firmicutes, Clostridia, Eubacteriales, Lachnospiraceae, Lachnospiraceae incertae sedis, [Eubacterium] rectale DSM 17629
MGV-GENOME-0262925	Bacteria, environmental samples, uncultured bacterium
uvig_11451	Bacteria, Firmicutes, Clostridia, Eubacteriales, Lachnospiraceae, Blautia, Blautia massiliensis
uvig_278662	Bacteria, Firmicutes, Clostridia, Eubacteriales, Lachnospiraceae, Anaerostipes, Anaerostipes hadrus
uvig_339586	Bacteria, Firmicutes, Clostridia, Eubacteriales, Oscillospiraceae, Ruminococcus, Ruminococcus bicirculans
Minot_Diet_SRR5088942_NODE_3_length_102439_cov_744.499170	Bacteria, environmental samples, uncultured bacterium
MGV-GENOME-0370611	Bacteria, environmental samples, uncultured bacterium
MGV-GENOME-0371883	Bacteria, Firmicutes, Clostridia, Eubacteriales, Lachnospiraceae, Blautia, Blautia massiliensis
uvig_566316	Bacteria, environmental samples, uncultured bacterium
MGV-GENOME-0373634	Bacteria, Firmicutes, Clostridia, Eubacteriales, Lachnospiraceae, Anaerostipes, Anaerostipes hadrus
uvig_151578	Bacteria, Firmicutes, Clostridia, Eubacteriales, Lachnospiraceae, Dorea, Dorea longicatena
uvig_512388	Bacteria, Proteobacteria, Gammaproteobacteria, Enterobacterales, Enterobacteriaceae, Escherichia, Escherichia coli
MGV-GENOME-0277294	Bacteria, Firmicutes, Negativicutes, Acidaminococcales, Acidaminococcaceae, Phascolarctobacterium, Phascolarctobacterium faecium
NL_vir058445	Bacteria, Firmicutes, Clostridia, Eubacteriales, Oscillospiraceae, Oscillospiraceae incertae sedis, [Eubacterium] siraeum V10Sc8a
MGV-GENOME-0334221	Bacteria, Firmicutes, Clostridia, Eubacteriales, Lachnospiraceae, Coprococcus, unclassified Coprococcus, Coprococcus sp. ART55/1
MGV-GENOME-0334221	Bacteria, Firmicutes, Clostridia, Eubacteriales, Lachnospiraceae, Lachnospira, Lachnospira eligens
MGV-GENOME-0334221	Bacteria, Firmicutes, Clostridia, Eubacteriales, Lachnospiraceae, Lachnospiraceae incertae sedis, [Eubacterium] rectale DSM 17629
NL_vir012489	Bacteria, Firmicutes, Clostridia, Eubacteriales, Lachnospiraceae, Blautia, Blautia massiliensis
NL_vir012489	Bacteria, Firmicutes, Clostridia, Eubacteriales, Lachnospiraceae, Blautia, unclassified Blautia, Blautia sp. SC05B48
uvig_512127	Bacteria, Firmicutes, Clostridia, Eubacteriales, Oscillospiraceae, Faecalibacterium, Faecalibacterium prausnitzii
uvig_512127	Bacteria, environmental samples, uncultured bacterium
MGV-GENOME-0302430	Bacteria, Firmicutes, Clostridia, Eubacteriales, Lachnospiraceae, Anaerostipes, Anaerostipes hadrus
MGV-GENOME-0338578	Bacteria, Firmicutes, Clostridia, Eubacteriales, Oscillospiraceae, Faecalibacterium, Faecalibacterium prausnitzii
MGV-GENOME-0317701	Bacteria, Firmicutes, Clostridia, Eubacteriales, Oscillospiraceae, Faecalibacterium, Faecalibacterium prausnitzii
MGV-GENOME-0317194	Bacteria, Firmicutes, Clostridia, Eubacteriales, Oscillospiraceae, Faecalibacterium, Faecalibacterium prausnitzii
MGV-GENOME-0333047	Bacteria, Firmicutes, Clostridia, Eubacteriales, Oscillospiraceae, Faecalibacterium, Faecalibacterium prausnitzii
uvig_278539	Bacteria, Firmicutes, Clostridia, Eubacteriales, Oscillospiraceae, Faecalibacterium, Faecalibacterium prausnitzii
uvig_583706	Bacteria, Firmicutes, Clostridia, Eubacteriales, Oscillospiraceae, Faecalibacterium, Faecalibacterium prausnitzii
MGV-GENOME-0332050	Bacteria, Firmicutes, Clostridia, Eubacteriales, Oscillospiraceae, Faecalibacterium, Faecalibacterium prausnitzii
MGV-GENOME-0331073	Bacteria, Firmicutes, Clostridia, Eubacteriales, Oscillospiraceae, Faecalibacterium, Faecalibacterium prausnitzii
MGV-GENOME-0335962	Bacteria, Bacteroidetes, Bacteroidia, Bacteroidales, Bacteroidaceae, Phocaeicola, Phocaeicola dorei CL03T12C01
MGV-GENOME-0340033	Bacteria, Bacteroidetes, Bacteroidia, Bacteroidales, Bacteroidaceae, Bacteroides, Bacteroides xylanisolvens
MGV-GENOME-0340033	Bacteria, Bacteroidetes, Bacteroidia, Bacteroidales, Bacteroidaceae, Bacteroides, Bacteroides caccae CL03T12C61
MGV-GENOME-0340033	Bacteria, Bacteroidetes, Bacteroidia, Bacteroidales, Bacteroidaceae, Phocaeicola, Phocaeicola dorei
MGV-GENOME-0340033	Bacteria, Bacteroidetes, Bacteroidia, Bacteroidales, Bacteroidaceae, Bacteroides, Bacteroides ovatus
MGV-GENOME-0338291	Bacteria, Bacteroidetes, Bacteroidia, Bacteroidales, Bacteroidaceae, Phocaeicola, Phocaeicola dorei
MGV-GENOME-0339433	Bacteria, Bacteroidetes, Bacteroidia, Bacteroidales, Bacteroidaceae, Bacteroides, Bacteroides stercoris
MGV-GENOME-0339433	Bacteria, Bacteroidetes, Bacteroidia, Bacteroidales, Bacteroidaceae, Bacteroides, Bacteroides ovatus
MGV-GENOME-0281541	Bacteria, Bacteroidetes, Bacteroidia, Bacteroidales, Rikenellaceae, Alistipes, Alistipes onderdonkii subsp. vulgaris
MGV-GENOME-0281541	Bacteria, Bacteroidetes, Bacteroidia, Bacteroidales, Rikenellaceae, Alistipes, Alistipes onderdonkii
MGV-GENOME-4408934	Bacteria, Bacteroidetes, Bacteroidia, Bacteroidales, Tannerellaceae, Parabacteroides, Parabacteroides distasonis
MGV-GENOME-4408934	Bacteria, Bacteroidetes, Bacteroidia, Bacteroidales, Tannerellaceae, Parabacteroides, unclassified Parabacteroides, Parabacteroides sp. CT06
MGV-GENOME-4408934	Bacteria, Bacteroidetes, Bacteroidia, Bacteroidales, Tannerellaceae, Parabacteroides, Parabacteroides distasonis ATCC 8503
Minot_Diet_SRR5088940_NODE_32_length_55354_cov_16.722834	Bacteria, Firmicutes, Clostridia, Eubacteriales, Lachnospiraceae, Lachnospiraceae incertae sedis, [Eubacterium] rectale M104/1
Minot_Diet_SRR5088940_NODE_32_length_55354_cov_16.722834	Bacteria, Firmicutes, Clostridia, Eubacteriales, Lachnospiraceae, Lachnospiraceae incertae sedis, [Eubacterium] rectale DSM 17629
Minot_Diet_SRR5088940_NODE_32_length_55354_cov_16.722834	Bacteria, Firmicutes, Clostridia, Eubacteriales, Lachnospiraceae, Mediterraneibacter, [Ruminococcus] torques L2-14
MGV-GENOME-0321287	Bacteria, Firmicutes, Clostridia, Eubacteriales, Lachnospiraceae, Dorea, Dorea longicatena
MGV-GENOME-0321287	Bacteria, Firmicutes, Clostridia, Eubacteriales, Lachnospiraceae, Lachnospiraceae incertae sedis, [Eubacterium] rectale DSM 17629
MGV-GENOME-0321287	Bacteria, Firmicutes, Clostridia, Eubacteriales, Lachnospiraceae, Simiaoa, Simiaoa sunii
MGV-GENOME-0275254	Bacteria, Firmicutes, Clostridia, Eubacteriales, Oscillospiraceae, Faecalibacterium, Faecalibacterium prausnitzii
NL_vir036303	Bacteria, Firmicutes, Bacilli, Lactobacillales, Streptococcaceae, Streptococcus, Streptococcus lutetiensis
uvig_26273	Bacteria, Firmicutes, Clostridia, Eubacteriales, Lachnospiraceae, Simiaoa, Simiaoa sunii
uvig_515627	Bacteria, Firmicutes, Clostridia, Eubacteriales, Oscillospiraceae, Ruminococcus, Ruminococcus bicirculans
MGV-GENOME-0248408	Bacteria, Firmicutes, Clostridia, Eubacteriales, Lachnospiraceae, Roseburia, Roseburia hominis
MGV-GENOME-0248408	Bacteria, environmental samples, uncultured bacterium
MGV-GENOME-0249415	Bacteria, Firmicutes, Clostridia, Eubacteriales, Lachnospiraceae, Coprococcus, Coprococcus comes
SRR5495002_NODE_5_length_51970_cov_20.713840	Bacteria, Firmicutes, Clostridia, Eubacteriales, Lachnospiraceae, Mediterraneibacter, [Ruminococcus] torques L2-14
MGV-GENOME-0285238	Bacteria, Firmicutes, Clostridia, Eubacteriales, Oscillospiraceae, Faecalibacterium, Faecalibacterium prausnitzii
MGV-GENOME-0279141	Bacteria, Firmicutes, Clostridia, Eubacteriales, Oscillospiraceae, Faecalibacterium, Faecalibacterium prausnitzii
MGV-GENOME-0282093	Bacteria, Firmicutes, Clostridia, Eubacteriales, Oscillospiraceae, Ruminococcus, Ruminococcus sp. SR1/5
MGV-GENOME-0282093	Bacteria, Firmicutes, Clostridia, Eubacteriales, Lachnospiraceae, Blautia, Blautia massiliensis
uvig_280663	Bacteria, Firmicutes, Clostridia, Eubacteriales, Lachnospiraceae, Anaerobutyricum, Anaerobutyricum hallii
Chehoud_donor_NODE_10_length_34366_cov_37.032089	Bacteria, Firmicutes, Clostridia, Eubacteriales, Lachnospiraceae, Blautia, Blautia obeum A2-162
MGV-GENOME-0149100	Bacteria, Firmicutes, Clostridia, Eubacteriales, Lachnospiraceae, Coprococcus, unclassified Coprococcus, Coprococcus sp. ART55/1
uvig_148521	Bacteria, Firmicutes, Clostridia, Eubacteriales, Clostridiaceae, Clostridiaceae bacterium Marseille-Q4149
MGV-GENOME-0296879	Bacteria, Firmicutes, Clostridia, Eubacteriales, Oscillospiraceae, Faecalibacterium, Faecalibacterium prausnitzii
MGV-GENOME-0289925	Bacteria, Firmicutes, Negativicutes, Acidaminococcales, Acidaminococcaceae, Phascolarctobacterium, unclassified Phascolarctobacterium, Phascolarctobacterium sp. Marseille-Q4147
MGV-GENOME-0295846	Bacteria, Firmicutes, Clostridia, Eubacteriales, Intestinimonas, Intestinimonas butyriciproducens
NL_vir053139	Bacteria, Firmicutes, Clostridia, Eubacteriales, Lachnospiraceae, Blautia, Blautia obeum A2-162
NL_vir053139	Bacteria, Firmicutes, Clostridia, Eubacteriales, Lachnospiraceae, Qiania, Qiania dongpingensis
NL_vir053139	Bacteria, environmental samples, uncultured bacterium
NL_vir018760	Bacteria, Firmicutes, Clostridia, Eubacteriales, Lachnospiraceae, Roseburia, Roseburia intestinalis L1-82
NL_vir018760	Bacteria, environmental samples, uncultured bacterium
NL_vir018760	Bacteria, Firmicutes, Bacilli, Lactobacillales, Streptococcaceae, Streptococcus, Streptococcus suis
NL_vir018760	Bacteria, Firmicutes, Clostridia, Eubacteriales, Lachnospiraceae, Mediterraneibacter, [Ruminococcus] torques L2-14
NL_vir018760	Bacteria, Firmicutes, Clostridia, Eubacteriales, Oscillospiraceae, Oscillospiraceae incertae sedis, [Eubacterium] siraeum 70/3
NL_vir026707	Bacteria, environmental samples, uncultured bacterium
NL_vir026707	Bacteria, Firmicutes, Clostridia, Eubacteriales, Lachnospiraceae, Mediterraneibacter, [Ruminococcus] torques L2-14
NL_vir026707	Bacteria, Firmicutes, Bacilli, Lactobacillales, Streptococcaceae, Streptococcus, Streptococcus suis GZ1
NL_vir026707	Bacteria, Firmicutes, Clostridia, Eubacteriales, Lachnospiraceae, Dorea, Dorea longicatena
NL_vir026707	Bacteria, Firmicutes, Clostridia, Eubacteriales, Clostridiaceae, Clostridiaceae bacterium Marseille-Q4149
NL_vir026707	Bacteria, Firmicutes, Clostridia, Eubacteriales, Oscillospiraceae, Oscillospiraceae incertae sedis, [Eubacterium] siraeum 70/3
uvig_237540	Bacteria, Proteobacteria, Gammaproteobacteria, Enterobacterales, Enterobacteriaceae, Escherichia, Escherichia coli
ERS698790_NODE_12_length_37361_cov_7.950410	Bacteria, Bacteroidetes, Bacteroidia, Bacteroidales, Bacteroidaceae, Bacteroides, Bacteroides fragilis CL03T12C07
uvig_100217	Bacteria, Bacteroidetes, Bacteroidia, Bacteroidales, Bacteroidaceae, Bacteroides, Bacteroides cellulosilyticus
MGV-GENOME-0372037	Bacteria, Bacteroidetes, Bacteroidia, Bacteroidales, Prevotellaceae, Prevotella, Prevotella copri DSM 18205
MGV-GENOME-0372037	Bacteria, Bacteroidetes, Bacteroidia, Bacteroidales, Prevotellaceae, Prevotella, Prevotella copri
MGV-GENOME-0372482	Bacteria, Bacteroidetes, Bacteroidia, Bacteroidales, Prevotellaceae, Prevotella, Prevotella copri DSM 18205
MGV-GENOME-0372482	Bacteria, Bacteroidetes, Bacteroidia, Bacteroidales, Prevotellaceae, Prevotella, Prevotella copri
NL_vir050163	Bacteria, Firmicutes, Bacilli, Lactobacillales, Enterococcaceae, Enterococcus, Enterococcus faecalis
uvig_179206	Bacteria, Bacteroidetes, Bacteroidia, Bacteroidales, Bacteroidaceae, Bacteroides, Bacteroides cellulosilyticus
ViralSequence393	Bacteria, Firmicutes, Clostridia, Eubacteriales, Lachnospiraceae, Mediterraneibacter, [Ruminococcus] gnavus
Kang_0057_ST001_N_NODE_59_length_40520_cov_773.179933	Bacteria, Firmicutes, Clostridia, Eubacteriales, Lachnospiraceae, Anaerostipes, Anaerostipes hadrus
MGV-GENOME-0280821	Bacteria, Firmicutes, Clostridia, Eubacteriales, Lachnospiraceae, Roseburia, Roseburia intestinalis XB6B4
uvig_81768	Bacteria, Firmicutes, Clostridia, Eubacteriales, Lachnospiraceae, Lachnospiraceae bacterium GAM79
MGV-GENOME-0269864	Bacteria, Firmicutes, Clostridia, Eubacteriales, Lachnospiraceae, Coprococcus, Coprococcus eutactus ATCC 27759
MGV-GENOME-0249553	Bacteria, Firmicutes, Clostridia, Eubacteriales, Oscillospiraceae, Faecalibacterium, Faecalibacterium prausnitzii
MGV-GENOME-0244192	Bacteria, Firmicutes, Clostridia, Eubacteriales, Oscillospiraceae, Faecalibacterium, Faecalibacterium prausnitzii
MGV-GENOME-0244192	Bacteria, environmental samples, uncultured bacterium
MGV-GENOME-4412381	Bacteria, Firmicutes, Clostridia, Eubacteriales, Oscillospiraceae, Faecalibacterium, Faecalibacterium prausnitzii
MGV-GENOME-4412381	Bacteria, Firmicutes, Clostridia, Eubacteriales, Oscillospiraceae, Faecalibacterium, Faecalibacterium prausnitzii L2-6
MGV-GENOME-0289338	Bacteria, environmental samples, uncultured bacterium
MGV-GENOME-0294378	Bacteria, Firmicutes, Clostridia, Eubacteriales, Oscillospiraceae, Faecalibacterium, Faecalibacterium prausnitzii
MGV-GENOME-0291377	Bacteria, Firmicutes, Clostridia, Eubacteriales, Oscillospiraceae, Faecalibacterium, Faecalibacterium duncaniae
MGV-GENOME-0291377	Bacteria, Firmicutes, Clostridia, Eubacteriales, Oscillospiraceae, Faecalibacterium, Faecalibacterium prausnitzii
QWCN01001215.1	Bacteria, Firmicutes, Clostridia, Eubacteriales, Lachnospiraceae, Lachnospiraceae incertae sedis, [Eubacterium] rectale
MGV-GENOME-0271981	Bacteria, Firmicutes, Clostridia, Eubacteriales, Lachnospiraceae, Anaerobutyricum, Anaerobutyricum hallii
MGV-GENOME-0271981	Bacteria, Firmicutes, Clostridia, Eubacteriales, Lachnospiraceae, Blautia, unclassified Blautia, Blautia sp. SC05B48
NL_vir017195	Bacteria, environmental samples Bacteria, environmental samples Bacteria, environmental samples Bacteria, environmental samples Bacteria, environmental samples Bacteria, environmental samples Bacteria, environmental samples Bacteria, environmental samples Bacteria, environmental samples Bacteria, environmental samples Bacteria, environmental samples Bacteria, environmental samples Bacteria, envir…
NL_vir017195	Bacteria, Proteobacteria, Gammaproteobacteria, Pasteurellales, Pasteurellaceae, Mannheimia, Mannheimia haemolytica
MGV-GENOME-0295825	Bacteria, Firmicutes, Clostridia, Eubacteriales, Oscillospiraceae, Faecalibacterium, Faecalibacterium prausnitzii
MGV-GENOME-0298728	Bacteria, Actinobacteria, Coriobacteriia, Coriobacteriales, Coriobacteriaceae, Collinsella, environmental samples, uncultured Collinsella sp.
MGV-GENOME-0298728	Bacteria, Firmicutes, Clostridia, Eubacteriales, Oscillospiraceae, Faecalibacterium, Faecalibacterium prausnitzii
MGV-GENOME-4422624	Bacteria, Firmicutes, Clostridia, Eubacteriales, Oscillospiraceae, Faecalibacterium, Faecalibacterium prausnitzii
uvig_56450	Bacteria, Firmicutes, Clostridia, Eubacteriales, Lachnospiraceae, Simiaoa, Simiaoa sunii
SRS2563916_NODE_28_length_39076_cov_32.617232	Bacteria, Firmicutes, Clostridia, Eubacteriales, Lachnospiraceae, Anaerobutyricum, Anaerobutyricum hallii
uvig_33088	Bacteria, Firmicutes, Clostridia, Eubacteriales, Lachnospiraceae, Coprococcus, Coprococcus comes
MGV-GENOME-0259866	Bacteria, Firmicutes, Clostridia, Eubacteriales, Lachnospiraceae, Coprococcus, Coprococcus comes
SRS1713184_NODE_43_length_37578_cov_10.354529	Bacteria, Firmicutes, Clostridia, Eubacteriales, Lachnospiraceae, Lachnospiraceae incertae sedis, [Eubacterium] rectale
SRS1713184_NODE_43_length_37578_cov_10.354529	Bacteria, Firmicutes, Clostridia, Eubacteriales, Lachnospiraceae, Lachnospiraceae incertae sedis, [Eubacterium] rectale DSM 17629
SRS1713184_NODE_43_length_37578_cov_10.354529	Bacteria, Firmicutes, Clostridia, Eubacteriales, Lachnospiraceae, Lachnospiraceae incertae sedis, [Eubacterium] rectale M104/1
OLXK01000549.1	Bacteria, Actinobacteria, Coriobacteriia, Coriobacteriales, Coriobacteriaceae, Collinsella, Collinsella aerofaciens ATCC 25986
OLXK01000549.1	Bacteria, Actinobacteria, Coriobacteriia, Coriobacteriales, Coriobacteriaceae, Collinsella, Collinsella aerofaciens
OGCQ01001027.1	Bacteria, environmental samples, uncultured bacterium
MGV-GENOME-0268619	Bacteria, Firmicutes, Clostridia, Eubacteriales, Oscillospiraceae, Faecalibacterium, Faecalibacterium prausnitzii
OBJJ01000048.1	Bacteria, Firmicutes, Clostridia, Eubacteriales, Oscillospiraceae, Faecalibacterium, Faecalibacterium duncaniae
MGV-GENOME-0184899	Bacteria, Firmicutes, Clostridia, Eubacteriales, Oscillospiraceae, Faecalibacterium, Faecalibacterium prausnitzii SL3/3
MGV-GENOME-0260390	Bacteria, Firmicutes, Clostridia, Eubacteriales, Oscillospiraceae, Faecalibacterium, Faecalibacterium prausnitzii SL3/3
SRS2563958_NODE_19_length_36456_cov_214.995824	Bacteria, Firmicutes, Clostridia, Eubacteriales, Oscillospiraceae, Ruminococcus, Ruminococcus bicirculans
uvig_427998	Bacteria, Firmicutes, Clostridia, Eubacteriales, Oscillospiraceae, Ruminococcus, Ruminococcus sp. SR1/5
uvig_207768	Bacteria, Actinobacteria, Coriobacteriia, Coriobacteriales, Coriobacteriaceae, Collinsella, Collinsella aerofaciens ATCC 25986
uvig_207768	Bacteria, Actinobacteria, Coriobacteriia, Coriobacteriales, Coriobacteriaceae, Collinsella, Collinsella aerofaciens
Kang_0037_ST001_A_NODE_16_length_37269_cov_25.008626	Bacteria, Actinobacteria, Coriobacteriia, Coriobacteriales, Coriobacteriaceae, Collinsella, Collinsella aerofaciens
MGV-GENOME-4405643	Bacteria, Firmicutes, Clostridia, Eubacteriales, Oscillospiraceae, Ruthenibacterium, Ruthenibacterium lactatiformans
MGV-GENOME-4405643	Bacteria, Firmicutes, Clostridia, Eubacteriales, Oscillospiraceae, Ruminococcus, Ruminococcus bicirculans
uvig_539950	Bacteria, Firmicutes, Clostridia, Eubacteriales, Lachnospiraceae, Roseburia, unclassified Roseburia, Roseburia sp. NSJ-69
uvig_384903	Bacteria, Bacteroidetes, Bacteroidia, Bacteroidales, Bacteroidaceae, Phocaeicola, Phocaeicola dorei
uvig_384903	Bacteria, Bacteroidetes, Bacteroidia, Bacteroidales, Bacteroidaceae, Phocaeicola, Phocaeicola vulgatus
uvig_384903	Bacteria, Bacteroidetes, Bacteroidia, Bacteroidales, Bacteroidaceae, Phocaeicola, Phocaeicola dorei CL03T12C01
uvig_384903	Bacteria, Bacteroidetes, Bacteroidia, Bacteroidales, Bacteroidaceae, Bacteroides, Bacteroides uniformis CL03T12C37
uvig_384903	Bacteria, Bacteroidetes, Bacteroidia, Bacteroidales, Bacteroidaceae, Bacteroides, Bacteroides uniformis
uvig_384903	Bacteria, Bacteroidetes, Bacteroidia, Bacteroidales, Bacteroidaceae, Bacteroides, Bacteroides stercoris
uvig_384903	Bacteria, Bacteroidetes, Bacteroidia, Bacteroidales, Bacteroidaceae, Bacteroides, Bacteroides intestinalis
uvig_531132	Bacteria, Bacteroidetes, Bacteroidia, Bacteroidales, Bacteroidaceae, Bacteroides, Bacteroides stercoris
ERS698742_NODE_4_length_57489_cov_840.739161	Bacteria, Bacteroidetes, Bacteroidia, Bacteroidales, Bacteroidaceae, Bacteroides, Bacteroides caccae
ERS698742_NODE_4_length_57489_cov_840.739161	Bacteria, Bacteroidetes, Bacteroidia, Bacteroidales, Bacteroidaceae, Bacteroides, Bacteroides uniformis
ERS698742_NODE_4_length_57489_cov_840.739161	Bacteria, Bacteroidetes, Bacteroidia, Bacteroidales, Bacteroidaceae, Phocaeicola, Phocaeicola vulgatus
ERS698742_NODE_4_length_57489_cov_840.739161	Bacteria, Bacteroidetes, Bacteroidia, Bacteroidales, Bacteroidaceae, Bacteroides, Bacteroides ovatus
ERS698742_NODE_4_length_57489_cov_840.739161	Bacteria, Bacteroidetes, Bacteroidia, Bacteroidales, Bacteroidaceae, Bacteroides, Bacteroides cellulosilyticus
ERS698742_NODE_4_length_57489_cov_840.739161	Bacteria, Bacteroidetes, Bacteroidia, Bacteroidales, Bacteroidaceae, Bacteroides, Bacteroides uniformis CL03T12C37
ERS698742_NODE_4_length_57489_cov_840.739161	Bacteria, environmental samples, uncultured bacterium
ERS698742_NODE_4_length_57489_cov_840.739161	Bacteria, Bacteroidetes, Bacteroidia, Bacteroidales, Bacteroidaceae, Phocaeicola, Phocaeicola dorei
ERS698742_NODE_4_length_57489_cov_840.739161	Bacteria, Bacteroidetes, Bacteroidia, Bacteroidales, Bacteroidaceae, Bacteroides, Bacteroides xylanisolvens
MGV-GENOME-0334135	Bacteria, Bacteroidetes, Bacteroidia, Bacteroidales, Bacteroidaceae, Phocaeicola, Phocaeicola vulgatus
MGV-GENOME-0266612	Bacteria, Bacteroidetes, Bacteroidia, Bacteroidales, Rikenellaceae, Alistipes, Alistipes finegoldii DSM 17242
MGV-GENOME-0266612	Bacteria, Bacteroidetes, Bacteroidia, Bacteroidales, Rikenellaceae, Alistipes, Alistipes putredinis
MGV-GENOME-0266612	Bacteria, Bacteroidetes, Bacteroidia, Bacteroidales, Rikenellaceae, Alistipes, Alistipes onderdonkii subsp. vulgaris
MGV-GENOME-0266612	Bacteria, Bacteroidetes, Bacteroidia, Bacteroidales, Rikenellaceae, Alistipes, environmental samples, uncultured Alistipes sp.
MGV-GENOME-0266612	Bacteria, Bacteroidetes, Bacteroidia, Bacteroidales, Rikenellaceae, Alistipes, Alistipes onderdonkii
MGV-GENOME-0256940	Bacteria, environmental samples, uncultured bacterium
MGV-GENOME-0279285	Bacteria, Firmicutes, Clostridia, Eubacteriales, Oscillospiraceae, unclassified Oscillospiraceae, Oscillospiraceae bacterium
ERS698814_NODE_10_length_36876_cov_52.061134	Bacteria, Firmicutes, Clostridia, Eubacteriales, Oscillospiraceae, Faecalibacterium, Faecalibacterium prausnitzii
OKSR01000199.1	Bacteria, Firmicutes, Clostridia, Eubacteriales, Oscillospiraceae, Faecalibacterium, Faecalibacterium duncaniae
MGV-GENOME-0248858	Bacteria, Firmicutes, Clostridia, Eubacteriales, Oscillospiraceae, Faecalibacterium, Faecalibacterium prausnitzii
NL_vir049144	Bacteria, Firmicutes, Clostridia, Eubacteriales, Oscillospiraceae, Faecalibacterium, Faecalibacterium duncaniae
NL_vir049144	Bacteria, Firmicutes, Clostridia, Eubacteriales, Oscillospiraceae, Faecalibacterium, Faecalibacterium prausnitzii
MGV-GENOME-0328053	Bacteria, Firmicutes, Clostridia, Eubacteriales, Oscillospiraceae, Faecalibacterium, Faecalibacterium prausnitzii SL3/3
MGV-GENOME-0347346	Bacteria, Firmicutes, Clostridia, Eubacteriales, Lachnospiraceae, Lachnospiraceae incertae sedis, [Eubacterium] rectale DSM 17629
MGV-GENOME-0347346	Bacteria, Firmicutes, Clostridia, Eubacteriales, Lachnospiraceae, Coprococcus, Coprococcus eutactus ATCC 27759
MGV-GENOME-0329713	Bacteria, Firmicutes, Clostridia, Eubacteriales, Oscillospiraceae, Faecalibacterium, Faecalibacterium prausnitzii
MGV-GENOME-0338675	Bacteria, Firmicutes, Clostridia, Eubacteriales, Lachnospiraceae, Coprococcus, unclassified Coprococcus, Coprococcus sp. ART55/1
MGV-GENOME-0329902	Bacteria, Firmicutes, Clostridia, Eubacteriales, Lachnospiraceae, Mediterraneibacter, [Ruminococcus] torques L2-14
MGV-GENOME-0329902	Bacteria, Firmicutes, Clostridia, Eubacteriales, Oscillospiraceae, Ruminococcus, Ruminococcus sp. SR1/5
MGV-GENOME-0329902	Bacteria, Firmicutes, Clostridia, Eubacteriales, Lachnospiraceae, Blautia, Blautia massiliensis
MGV-GENOME-0329902	Bacteria, Firmicutes, Clostridia, Eubacteriales, Lachnospiraceae, Dorea, Dorea longicatena
MGV-GENOME-0329902	Bacteria, Firmicutes, Clostridia, Eubacteriales, Lachnospiraceae, Lachnospiraceae incertae sedis, [Eubacterium] rectale DSM 17629
MGV-GENOME-0329902	Bacteria, Firmicutes, Clostridia, Eubacteriales, Lachnospiraceae, Blautia, unclassified Blautia, Blautia sp. SC05B48
MGV-GENOME-0329902	Bacteria, Firmicutes, Clostridia, Eubacteriales, Lachnospiraceae, Lachnospiraceae incertae sedis, [Eubacterium] rectale
MGV-GENOME-0329902	Bacteria, Firmicutes, Clostridia, Eubacteriales, Lachnospiraceae, Lachnospiraceae incertae sedis, [Eubacterium] rectale M104/1
MGV-GENOME-0329902	Bacteria, Firmicutes, Clostridia, Eubacteriales, Lachnospiraceae, Coprococcus, Coprococcus comes
MGV-GENOME-0329902	Bacteria, Firmicutes, Clostridia, Eubacteriales, Lachnospiraceae, Lachnospiraceae bacterium
MGV-GENOME-0329902	Bacteria, environmental samples, uncultured bacterium

## Sheet: CRISPR-based host prediction
vOTU representative	Predicted host
OIWM01000893.1	Bacteria, Bacteroidetes, Bacteroidia, Bacteroidales, Rikenellaceae, Alistipes, Alistipes ihumii AP11
NL_vir042063	Bacteria, Bacteroidetes, Bacteroidia, Bacteroidales, Bacteroidaceae, Bacteroides, Bacteroides fragilis
NL_vir042063	Bacteria, Bacteroidetes, Bacteroidia, Bacteroidales, Bacteroidaceae, Bacteroides, Bacteroides fragilis NCTC 9343
NL_vir042063	Bacteria, Bacteroidetes, Bacteroidia, Bacteroidales, Bacteroidaceae, Bacteroides, Bacteroides fragilis 638R
NL_vir042063	Bacteria, Bacteroidetes, Bacteroidia, Bacteroidales, Bacteroidaceae, Bacteroides, Bacteroides fragilis str. 3783N1-2
NL_vir042063	Bacteria, Bacteroidetes, Bacteroidia, Bacteroidales, Bacteroidaceae, Bacteroides, Bacteroides fragilis str. 3783N2-1
NL_vir042063	Bacteria, Bacteroidetes, Bacteroidia, Bacteroidales, Bacteroidaceae, Bacteroides, Bacteroides fragilis str. 3976T7
NL_vir042063	Bacteria, Bacteroidetes, Bacteroidia, Bacteroidales, Bacteroidaceae, Bacteroides, Bacteroides fragilis str. 3986 N(B)19
NL_vir042063	Bacteria, Bacteroidetes, Bacteroidia, Bacteroidales, Bacteroidaceae, Bacteroides, Bacteroides fragilis str. 3996 N(B) 6
NL_vir042063	Bacteria, Bacteroidetes, Bacteroidia, Bacteroidales, Bacteroidaceae, Bacteroides, Bacteroides fragilis str. DS-71
NL_vir042063	Bacteria, Bacteroidetes, Bacteroidia, Bacteroidales, Bacteroidaceae, Bacteroides, Bacteroides fragilis str. 3783N1-8
NL_vir042063	Bacteria, Bacteroidetes, Bacteroidia, Bacteroidales, Bacteroidaceae, Bacteroides, Bacteroides fragilis str. 3719 T6
NL_vir042063	Bacteria, Bacteroidetes, Bacteroidia, Bacteroidales, Bacteroidaceae, Bacteroides, Bacteroides fragilis str. S38L5
NL_vir042063	Bacteria, Bacteroidetes, Bacteroidia, Bacteroidales, Bacteroidaceae, Bacteroides, Bacteroides fragilis str. 3783N1-6
NL_vir042063	Bacteria, Bacteroidetes, Bacteroidia, Bacteroidales, Bacteroidaceae, Bacteroides, Bacteroides fragilis str. S38L3
NL_vir026559	Bacteria, Bacteroidetes, Bacteroidia, Bacteroidales, Bacteroidaceae, Bacteroides, Bacteroides fragilis
NL_vir026559	Bacteria, Bacteroidetes, Bacteroidia, Bacteroidales, Bacteroidaceae, Bacteroides, Bacteroides fragilis 638R
NL_vir026559	Bacteria, Bacteroidetes, Bacteroidia, Bacteroidales, Bacteroidaceae, Bacteroides, Bacteroides fragilis str. 3783N1-2
NL_vir026559	Bacteria, Bacteroidetes, Bacteroidia, Bacteroidales, Bacteroidaceae, Bacteroides, Bacteroides fragilis str. 3783N2-1
NL_vir026559	Bacteria, Bacteroidetes, Bacteroidia, Bacteroidales, Bacteroidaceae, Bacteroides, Bacteroides fragilis str. 3976T7
NL_vir026559	Bacteria, Bacteroidetes, Bacteroidia, Bacteroidales, Bacteroidaceae, Bacteroides, Bacteroides fragilis str. 3986 N(B)19
NL_vir026559	Bacteria, Bacteroidetes, Bacteroidia, Bacteroidales, Bacteroidaceae, Bacteroides, Bacteroides fragilis str. DS-71
NL_vir026559	Bacteria, Bacteroidetes, Bacteroidia, Bacteroidales, Bacteroidaceae, Bacteroides, Bacteroides fragilis str. 3783N1-8
NL_vir026559	Bacteria, Bacteroidetes, Bacteroidia, Bacteroidales, Bacteroidaceae, Bacteroides, Bacteroides fragilis str. 3719 T6
NL_vir026559	Bacteria, Bacteroidetes, Bacteroidia, Bacteroidales, Bacteroidaceae, Bacteroides, Bacteroides fragilis str. S38L5
NL_vir026559	Bacteria, Bacteroidetes, Bacteroidia, Bacteroidales, Bacteroidaceae, Bacteroides, Bacteroides fragilis str. 3783N1-6
NL_vir026559	Bacteria, Bacteroidetes, Bacteroidia, Bacteroidales, Bacteroidaceae, Bacteroides, Bacteroides fragilis str. S38L3
MGV-GENOME-0300433	Bacteria, Bacteroidetes, Bacteroidia, Bacteroidales, Tannerellaceae, Parabacteroides, Parabacteroides distasonis
MGV-GENOME-0300433	Bacteria, Bacteroidetes, Bacteroidia, Bacteroidales, Porphyromonadaceae, Porphyromonas, unclassified Porphyromonas, Porphyromonas sp. 31_2
MGV-GENOME-0300433	Bacteria, Bacteroidetes, Bacteroidia, Bacteroidales, Tannerellaceae, Parabacteroides, unclassified Parabacteroides, Parabacteroides sp. D26
MGV-GENOME-0286314	Bacteria, Bacteroidetes, Bacteroidia, Bacteroidales, Bacteroidaceae, Bacteroides, Bacteroides timonensis
NL_vir010606	Bacteria, Bacteroidetes, Bacteroidia, Bacteroidales, Bacteroidaceae, Bacteroides, Bacteroides timonensis
NL_vir010606	Bacteria, Bacteroidetes, Bacteroidia, Bacteroidales, Odoribacteraceae, Odoribacter, Odoribacter splanchnicus DSM 20712
NL_vir010606	Bacteria, Bacteroidetes, Bacteroidia, Bacteroidales, Tannerellaceae, Parabacteroides, Parabacteroides distasonis
NL_vir010606	Bacteria, Bacteroidetes, Bacteroidia, Bacteroidales, Barnesiellaceae, Coprobacter, Coprobacter secundus
NL_vir010606	Bacteria, Bacteroidetes, Bacteroidia, Bacteroidales, Porphyromonadaceae, Porphyromonas, unclassified Porphyromonas, Porphyromonas sp. 31_2
NL_vir036862	Bacteria, Bacteroidetes, Bacteroidia, Bacteroidales, Odoribacteraceae, Odoribacter, Odoribacter splanchnicus DSM 20712
NL_vir036862	Bacteria, Bacteroidetes, Bacteroidia, Bacteroidales, Barnesiellaceae, Coprobacter, Coprobacter secundus
NL_vir032695	Bacteria, Bacteroidetes, Bacteroidia, Bacteroidia bacterium UC5.1-2G11
NL_vir032695	Bacteria, Bacteroidetes, Bacteroidia, Bacteroidales, Odoribacteraceae, Odoribacter, Odoribacter splanchnicus DSM 20712
NL_vir032695	Bacteria, Bacteroidetes, Bacteroidia, Bacteroidales, Barnesiellaceae, Coprobacter, Coprobacter secundus
NL_vir020042	Bacteria, Bacteroidetes, Bacteroidia, Bacteroidales, Odoribacteraceae, Odoribacter, Odoribacter splanchnicus DSM 20712
MGV-GENOME-0281580	Bacteria, Bacteroidetes, Bacteroidia, Bacteroidia bacterium UC5.1-2G11
MGV-GENOME-0281580	Bacteria, Firmicutes, Clostridia, Eubacteriales, Clostridiaceae, Clostridium, Clostridium botulinum C str. Stockholm
MGV-GENOME-0281580	Bacteria, Firmicutes, Clostridia, Eubacteriales, Clostridiaceae, Clostridium, Clostridium botulinum D str. 1873
MGV-GENOME-0312376	Bacteria, Bacteroidetes, Bacteroidia, Bacteroidales, Bacteroidaceae, Bacteroides, Bacteroides stercorirosoris JCM 17103
ERS698811_NODE_10_length_51005_cov_10.305908	Bacteria, Bacteroidetes, Bacteroidia, Bacteroidales, Prevotellaceae, Prevotella, Prevotella baroniae F0067
MGV-GENOME-0313320	Bacteria, Bacteroidetes, Bacteroidia, Bacteroidales, Prevotellaceae, Prevotella, Prevotella baroniae F0067
MGV-GENOME-0312551	Bacteria, Bacteroidetes, Bacteroidia, Bacteroidales, Porphyromonadaceae, Porphyromonas, Porphyromonas macacae
MGV-GENOME-4425630	Bacteria, Bacteroidetes, Bacteroidia, Bacteroidales, Prevotellaceae, Prevotella, environmental samples, Prevotella sp. CAG:5226
MGV-GENOME-4425630	Bacteria, Bacteroidetes, Bacteroidia, Bacteroidales, Prevotellaceae, Prevotella, Prevotella buccae ATCC 33574
uvig_68298	Bacteria, Bacteroidetes, Bacteroidia, Bacteroidales, Tannerellaceae, Parabacteroides, Parabacteroides distasonis
uvig_68298	Bacteria, Bacteroidetes, Bacteroidia, Bacteroidales, Tannerellaceae, Parabacteroides, unclassified Parabacteroides, Parabacteroides sp. 20_3
uvig_68298	Bacteria, Bacteroidetes, Bacteroidia, Bacteroidales, Tannerellaceae, Parabacteroides, Parabacteroides distasonis str. 3999B T(B) 4
uvig_68298	Bacteria, Bacteroidetes, Bacteroidia, Bacteroidales, Tannerellaceae, Parabacteroides, Parabacteroides distasonis str. 3999B T(B) 6
uvig_26199	Bacteria, Firmicutes, Clostridia, Eubacteriales, Lachnospiraceae, Coprococcus, Coprococcus eutactus ATCC 27759
uvig_338435	Bacteria, Firmicutes, Clostridia, Eubacteriales, Oscillospiraceae, Ruminococcus, Ruminococcus sp. UNK.MGS-30
MGV-GENOME-0260710	Bacteria, Firmicutes, Clostridia, Eubacteriales, Eubacteriaceae, Eubacterium, unclassified Eubacterium, Eubacterium sp. UNK.MGS-26
uvig_381145	Bacteria, Firmicutes, Negativicutes, Veillonellales, Veillonellaceae, Dialister, Dialister hominis
NL_vir008503	Bacteria, Firmicutes, Negativicutes, Veillonellales, Veillonellaceae, Dialister, Dialister hominis
MGV-GENOME-0228086	Bacteria, Firmicutes, Clostridia, Eubacteriales, Lachnospiraceae, Lachnoclostridium sp. YL32
MGV-GENOME-0228086	Bacteria, Firmicutes, Clostridia, Eubacteriales, Lachnospiraceae, Enterocloster, [Clostridium] clostridioforme CM201
MGV-GENOME-0228086	Bacteria, Firmicutes, Clostridia, Eubacteriales, Lachnospiraceae, Enterocloster, [Clostridium] clostridioforme 90B1
MGV-GENOME-0228086	Bacteria, Firmicutes, Clostridia, Eubacteriales, Lachnospiraceae, Enterocloster, [Clostridium] clostridioforme 90A6
MGV-GENOME-0228086	Bacteria, Firmicutes, Clostridia, Eubacteriales, Lachnospiraceae, Enterocloster, [Clostridium] clostridioforme 90A3
MGV-GENOME-0228086	Bacteria, Firmicutes, Clostridia, Eubacteriales, Lachnospiraceae, Enterocloster, [Clostridium] clostridioforme 90A4
MGV-GENOME-0228086	Bacteria, Firmicutes, Clostridia, Eubacteriales, Lachnospiraceae, Enterocloster, [Clostridium] clostridioforme 90A1
MGV-GENOME-0228086	Bacteria, Firmicutes, Clostridia, Eubacteriales, Lachnospiraceae, Enterocloster, [Clostridium] clostridioforme WAL-7855
OAWK01000124.1	Bacteria, Firmicutes, Clostridia, Eubacteriales, Clostridiales bacterium VE202-07
OAWK01000124.1	Bacteria, Firmicutes, Clostridia, Eubacteriales, Clostridiaceae, Clostridium, Clostridium sp. VE202-10
OAWK01000124.1	Bacteria, Firmicutes, Clostridia, Eubacteriales, Lachnospiraceae, Enterocloster, [Clostridium] clostridioforme CM201
OAWK01000124.1	Bacteria, Firmicutes, Clostridia, Eubacteriales, Lachnospiraceae, Enterocloster, [Clostridium] clostridioforme 90B1
OAWK01000124.1	Bacteria, Firmicutes, Clostridia, Eubacteriales, Lachnospiraceae, Enterocloster, [Clostridium] clostridioforme 90A6
OAWK01000124.1	Bacteria, Firmicutes, Clostridia, Eubacteriales, Lachnospiraceae, Enterocloster, [Clostridium] clostridioforme 90A3
OAWK01000124.1	Bacteria, Firmicutes, Clostridia, Eubacteriales, Lachnospiraceae, Enterocloster, [Clostridium] clostridioforme 90A4
OAWK01000124.1	Bacteria, Firmicutes, Clostridia, Eubacteriales, Lachnospiraceae, Enterocloster, [Clostridium] clostridioforme 90A1
OAWK01000124.1	Bacteria, Firmicutes, Clostridia, Eubacteriales, Lachnospiraceae, Enterocloster, [Clostridium] clostridioforme WAL-7855
MGV-GENOME-0294898	Bacteria, Firmicutes, Clostridia, Eubacteriales, Oscillospiraceae, Faecalibacterium, environmental samples, uncultured Faecalibacterium sp.
MGV-GENOME-0294898	Bacteria, Firmicutes, Clostridia, Eubacteriales, Lachnospiraceae, Roseburia, Roseburia hominis A2-183
MGV-GENOME-0294898	Bacteria, Bacteroidetes, Bacteroidia, Bacteroidales, Bacteroidaceae, Bacteroides, environmental samples, Bacteroides pectinophilus CAG:437
OGPV01000139.1	Bacteria, Bacteroidetes, Bacteroidia, Bacteroidales, Tannerellaceae, Parabacteroides, Parabacteroides distasonis
OGPV01000139.1	Bacteria, Bacteroidetes, Bacteroidia, Bacteroidales, Porphyromonadaceae, Porphyromonas, unclassified Porphyromonas, Porphyromonas sp. 31_2
uvig_397626	Bacteria, Bacteroidetes, Bacteroidia, Bacteroidales, Tannerellaceae, Parabacteroides, unclassified Parabacteroides, Parabacteroides sp. CT06
uvig_397626	Bacteria, Bacteroidetes, Bacteroidia, Bacteroidales, Tannerellaceae, Parabacteroides, Parabacteroides distasonis CL03T12C09
uvig_7822	Bacteria, Firmicutes, Clostridia, Eubacteriales, Lachnospiraceae, Butyribacter, Butyribacter intestini
MGV-GENOME-0327239	Bacteria, Firmicutes, Clostridia, Eubacteriales, Eubacteriaceae, Eubacterium, environmental samples, Eubacterium sp. CAG:38
NL_vir031551	Bacteria, Firmicutes, Clostridia, Eubacteriales, Lachnospiraceae, Simiaoa, Simiaoa sunii
MGV-GENOME-0324236	Bacteria, Firmicutes, Clostridia, Eubacteriales, Lachnospiraceae, Lachnospiraceae bacterium GAM79
MGV-GENOME-0324236	Bacteria, Firmicutes, Clostridia, Eubacteriales, Lachnospiraceae, Simiaoa, Simiaoa sunii
NL_vir013832	Bacteria, Firmicutes, Clostridia, Eubacteriales, Lachnospiraceae, Simiaoa, Simiaoa sunii
MGV-GENOME-0320135	Bacteria, Firmicutes, Clostridia, Eubacteriales, Lachnospiraceae, Simiaoa, Simiaoa sunii
MGV-GENOME-0294604	Bacteria, Proteobacteria, Gammaproteobacteria, Pseudomonadales, Pseudomonadaceae, Pseudomonas, Pseudomonas stutzeri
OGPK01000415.1	Bacteria, Firmicutes, environmental samples, Firmicutes bacterium CAG:227
uvig_157827	Bacteria, Firmicutes, environmental samples, Firmicutes bacterium CAG:227
MGV-GENOME-0299891	Bacteria, Firmicutes, environmental samples, Firmicutes bacterium CAG:227
NL_vir039340	Bacteria, Firmicutes, Clostridia, Eubacteriales, Oscillospiraceae, Faecalibacterium, Faecalibacterium prausnitzii
uvig_40472	Bacteria, Firmicutes, Clostridia, Eubacteriales, Oscillospiraceae, Faecalibacterium, environmental samples, uncultured Faecalibacterium sp.
uvig_40472	Bacteria, Firmicutes, Clostridia, Eubacteriales, Oscillospiraceae, Faecalibacterium, Faecalibacterium prausnitzii
NL_vir007375	Bacteria, Firmicutes, Clostridia, Eubacteriales, Oscillospiraceae, Faecalibacterium, environmental samples, uncultured Faecalibacterium sp.
NL_vir007375	Bacteria, Firmicutes, Clostridia, Eubacteriales, Oscillospiraceae, Faecalibacterium, Faecalibacterium prausnitzii
NL_vir016993	Bacteria, Firmicutes, Clostridia, Eubacteriales, Oscillospiraceae, Faecalibacterium, Faecalibacterium prausnitzii
MGV-GENOME-0312805	Bacteria, Firmicutes, Clostridia, Eubacteriales, Oscillospiraceae, Faecalibacterium, Faecalibacterium prausnitzii
NL_vir020678	Bacteria, Firmicutes, Clostridia, Eubacteriales, Oscillospiraceae, Faecalibacterium, Faecalibacterium prausnitzii
MGV-GENOME-0325667	Bacteria, Firmicutes, Clostridia, Eubacteriales, Oscillospiraceae, Faecalibacterium, Faecalibacterium prausnitzii
MGV-GENOME-0325667	Bacteria, Firmicutes, Clostridia, Eubacteriales, Oscillospiraceae, Faecalibacterium, environmental samples, Faecalibacterium sp. CAG:82
NL_vir040131	Bacteria, Firmicutes, Clostridia, Eubacteriales, Oscillospiraceae, Faecalibacterium, environmental samples, uncultured Faecalibacterium sp.
NL_vir040131	Bacteria, Firmicutes, Clostridia, Eubacteriales, Oscillospiraceae, Faecalibacterium, Faecalibacterium prausnitzii
uvig_198310	Bacteria, Firmicutes, Clostridia, Eubacteriales, Oscillospiraceae, Faecalibacterium, Faecalibacterium prausnitzii
uvig_33311	Bacteria, Firmicutes, Clostridia, Eubacteriales, Oscillospiraceae, Faecalibacterium, Faecalibacterium prausnitzii
uvig_33311	Bacteria, Firmicutes, Clostridia, Eubacteriales, Oscillospiraceae, Faecalibacterium, environmental samples, Faecalibacterium sp. CAG:82
NL_vir029888	Bacteria, Firmicutes, Clostridia, Eubacteriales, Oscillospiraceae, Faecalibacterium, environmental samples, uncultured Faecalibacterium sp.
NL_vir029888	Bacteria, Firmicutes, Clostridia, Eubacteriales, Oscillospiraceae, Faecalibacterium, Faecalibacterium prausnitzii
NL_vir029888	Bacteria, Firmicutes, Clostridia, Eubacteriales, Oscillospiraceae, Faecalibacterium, environmental samples, Faecalibacterium sp. CAG:82
MGV-GENOME-0326279	Bacteria, Firmicutes, Clostridia, Eubacteriales, Oscillospiraceae, Faecalibacterium, Faecalibacterium prausnitzii
NL_vir035097	Bacteria, Firmicutes, Clostridia, Eubacteriales, Oscillospiraceae, Faecalibacterium, Faecalibacterium prausnitzii
NL_vir024044	Bacteria, Firmicutes, Clostridia, Eubacteriales, Oscillospiraceae, Faecalibacterium, Faecalibacterium prausnitzii
uvig_149697	Bacteria, Firmicutes, Bacilli, Lactobacillales, Streptococcaceae, Streptococcus, Streptococcus equi subsp. zooepidemicus
MGV-GENOME-0353975	Bacteria, Firmicutes, Clostridia, Eubacteriales, Oscillospiraceae, Ruminococcus, Ruminococcus sp. 5_1_39BFAA
NL_vir008218	Bacteria, Firmicutes, Clostridia, Eubacteriales, Lachnospiraceae, Blautia, Blautia massiliensis
NL_vir008311	Bacteria, Firmicutes, Clostridia, Eubacteriales, Lachnospiraceae, Coprococcus, Coprococcus eutactus ATCC 27759
NL_vir008311	Bacteria, Firmicutes, Clostridia, Eubacteriales, Lachnospiraceae, Coprococcus, unclassified Coprococcus, Coprococcus sp. ART55/1
NL_vir041878	Bacteria, Firmicutes, Clostridia, Eubacteriales, Lachnospiraceae, Lachnospira, [Eubacterium] eligens ATCC 27750
NL_vir041878	Bacteria, Firmicutes, Clostridia, Eubacteriales, Lachnospiraceae, Lachnospiraceae incertae sedis, [Eubacterium] rectale ATCC 33656
NL_vir041878	Bacteria, Firmicutes, Clostridia, Eubacteriales, [Bacteroides] pectinophilus ATCC 43243
NL_vir002554	Bacteria, Firmicutes, Clostridia, Eubacteriales, Lachnospiraceae, Lachnospira, [Eubacterium] eligens ATCC 27750
NL_vir000202	Bacteria, Firmicutes, Clostridia, Eubacteriales, Lachnospiraceae, Lachnospira, [Eubacterium] eligens ATCC 27750
ViralSequence280	Bacteria, Firmicutes, Clostridia, Eubacteriales, Oscillospiraceae, Ruminococcus, Ruminococcus bicirculans
Zuo_2017_SRR5677796_NODE_13_length_53889_cov_444.169094	Bacteria, Firmicutes, Clostridia, Eubacteriales, Lachnospiraceae, Enterocloster, [Clostridium] clostridioforme CM201
Zuo_2017_SRR5677796_NODE_13_length_53889_cov_444.169094	Bacteria, Firmicutes, Clostridia, Eubacteriales, Lachnospiraceae, Enterocloster, [Clostridium] clostridioforme 90B1
Zuo_2017_SRR5677796_NODE_13_length_53889_cov_444.169094	Bacteria, Firmicutes, Clostridia, Eubacteriales, Lachnospiraceae, Enterocloster, [Clostridium] clostridioforme 90A8
Zuo_2017_SRR5677796_NODE_13_length_53889_cov_444.169094	Bacteria, Firmicutes, Clostridia, Eubacteriales, Lachnospiraceae, Enterocloster, [Clostridium] clostridioforme 90A6
Zuo_2017_SRR5677796_NODE_13_length_53889_cov_444.169094	Bacteria, Firmicutes, Clostridia, Eubacteriales, Lachnospiraceae, Enterocloster, [Clostridium] clostridioforme 90A3
Zuo_2017_SRR5677796_NODE_13_length_53889_cov_444.169094	Bacteria, Firmicutes, Clostridia, Eubacteriales, Lachnospiraceae, Enterocloster, [Clostridium] clostridioforme 90A4
Zuo_2017_SRR5677796_NODE_13_length_53889_cov_444.169094	Bacteria, Firmicutes, Clostridia, Eubacteriales, Lachnospiraceae, Enterocloster, [Clostridium] clostridioforme 90A1
Zuo_2017_SRR5677796_NODE_13_length_53889_cov_444.169094	Bacteria, Firmicutes, Clostridia, Eubacteriales, Lachnospiraceae, Enterocloster, [Clostridium] clostridioforme WAL-7855
SRS2563928_NODE_16_length_54770_cov_13.763977	Bacteria, Firmicutes, Clostridia, Eubacteriales, Lachnospiraceae, Butyribacter, Butyribacter intestini
uvig_49509	Bacteria, Firmicutes, Clostridia, Eubacteriales, Clostridiaceae, Clostridium, environmental samples, Clostridium sp. CAG:62
NL_vir020916	Bacteria, Firmicutes, Clostridia, Eubacteriales, Clostridiaceae, Clostridium, environmental samples, Clostridium sp. CAG:62
uvig_513425	Bacteria, Firmicutes, Clostridia, Eubacteriales, Clostridiaceae, Clostridium, environmental samples, Clostridium sp. CAG:62
ViralSequence202	Bacteria, Firmicutes, Clostridia, Eubacteriales, Lachnospiraceae, Coprococcus, Coprococcus eutactus ATCC 27759
ViralSequence202	Bacteria, Firmicutes, Clostridia, Eubacteriales, Lachnospiraceae, Coprococcus, unclassified Coprococcus, Coprococcus sp. ART55/1
MGV-GENOME-0328629	Bacteria, Firmicutes, Clostridia, Eubacteriales, Lachnospiraceae, Roseburia, Roseburia hominis A2-183
NL_vir036836	Bacteria, Firmicutes, Clostridia, Eubacteriales, Lachnospiraceae, Lachnospiraceae bacterium GAM79
NL_vir036836	Bacteria, Firmicutes, Clostridia, Eubacteriales, Lachnospiraceae, Simiaoa, Simiaoa sunii
uvig_187645	Bacteria, Firmicutes, Clostridia, Eubacteriales, Lachnospiraceae, Simiaoa, Simiaoa sunii
NL_vir026492	Bacteria, Firmicutes, Clostridia, Eubacteriales, Lachnospiraceae, Lachnospiraceae incertae sedis, [Eubacterium] rectale DSM 17629
NL_vir045629	Bacteria, Firmicutes, Clostridia, Eubacteriales, Lachnospiraceae, Lachnospiraceae incertae sedis, [Eubacterium] rectale DSM 17629
NL_vir026194	Bacteria, Firmicutes, Clostridia, Eubacteriales, Eubacteriaceae, Eubacterium, environmental samples, uncultured Eubacterium sp.
NL_vir026194	Bacteria, Firmicutes, Clostridia, Eubacteriales, Lachnospiraceae, Lachnospiraceae incertae sedis, [Eubacterium] rectale ATCC 33656
NL_vir026194	Bacteria, Firmicutes, Clostridia, Eubacteriales, Lachnospiraceae, Lachnospiraceae incertae sedis, [Eubacterium] rectale DSM 17629
NL_vir005093	Bacteria, Firmicutes, Clostridia, Eubacteriales, [Bacteroides] pectinophilus ATCC 43243
NL_vir005093	Bacteria, Firmicutes, Clostridia, Eubacteriales, Lachnospiraceae, Lachnospiraceae incertae sedis, [Eubacterium] rectale DSM 17629
Norman_60_NODE_6_length_57366_cov_46.168397	Bacteria, Firmicutes, Clostridia, Eubacteriales, Lachnospiraceae, Lachnospiraceae incertae sedis, [Eubacterium] rectale ATCC 33656
Norman_60_NODE_6_length_57366_cov_46.168397	Bacteria, Firmicutes, Clostridia, Eubacteriales, Lachnospiraceae, Lachnospiraceae incertae sedis, [Eubacterium] rectale DSM 17629
NL_vir044196	Bacteria, Firmicutes, Clostridia, Eubacteriales, Lachnospiraceae, Lachnospiraceae incertae sedis, [Eubacterium] rectale DSM 17629
OIDX01000011.1	Bacteria, Firmicutes, Clostridia, Eubacteriales, Oscillospiraceae, Ruminococcus, Ruminococcus sp. 5_1_39BFAA
OIDX01000011.1	Bacteria, Firmicutes, Clostridia, Eubacteriales, Oscillospiraceae, Ruminococcus, environmental samples, uncultured Ruminococcus sp.
OIDX01000011.1	Bacteria, Firmicutes, Clostridia, Eubacteriales, Lachnospiraceae, Blautia, Blautia wexlerae AGR2146
OIDX01000011.1	Bacteria, Firmicutes, Clostridia, Eubacteriales, Peptococcaceae, Peptococcaceae bacterium CEB3
uvig_556536	Bacteria, Firmicutes, Clostridia, Eubacteriales, Lachnospiraceae, Roseburia, Roseburia intestinalis L1-82
NL_vir049432	Bacteria, Firmicutes, Clostridia, Eubacteriales, [Bacteroides] pectinophilus ATCC 43243
NL_vir028141	Bacteria, Firmicutes, Clostridia, Eubacteriales, [Bacteroides] pectinophilus ATCC 43243
NL_vir038799	Bacteria, Firmicutes, Clostridia, Eubacteriales, Lachnospiraceae, Lachnospira, [Eubacterium] eligens ATCC 27750
NL_vir038799	Bacteria, Firmicutes, Clostridia, Eubacteriales, Lachnospiraceae, Lachnospiraceae incertae sedis, [Eubacterium] rectale ATCC 33656
NL_vir038799	Bacteria, Firmicutes, Clostridia, Eubacteriales, [Bacteroides] pectinophilus ATCC 43243
uvig_187272	Bacteria, Firmicutes, Clostridia, Eubacteriales, Lachnospiraceae, Simiaoa, Simiaoa sunii
NL_vir012747	Bacteria, Firmicutes, Clostridia, Eubacteriales, Lachnospiraceae, Lachnospira, [Eubacterium] eligens ATCC 27750
NL_vir012747	Bacteria, Firmicutes, Clostridia, Eubacteriales, [Bacteroides] pectinophilus ATCC 43243
NL_vir043178	Bacteria, Firmicutes, Clostridia, Eubacteriales, Lachnospiraceae, Lachnospiraceae incertae sedis, [Eubacterium] rectale ATCC 33656
NL_vir043178	Bacteria, Firmicutes, Clostridia, Eubacteriales, Lachnospiraceae, Lachnospiraceae incertae sedis, [Eubacterium] rectale DSM 17629
NL_vir040159	Bacteria, Firmicutes, Clostridia, Eubacteriales, Eubacteriaceae, Eubacterium, environmental samples, uncultured Eubacterium sp.
NL_vir040159	Bacteria, Firmicutes, Clostridia, Eubacteriales, Lachnospiraceae, Lachnospiraceae incertae sedis, [Eubacterium] rectale ATCC 33656
NL_vir040159	Bacteria, Firmicutes, Clostridia, Eubacteriales, Lachnospiraceae, Lachnospiraceae incertae sedis, [Eubacterium] rectale DSM 17629
SRS2267523_NODE_8_length_61822_cov_124.132174	Bacteria, Firmicutes, Clostridia, Eubacteriales, Lachnospiraceae, Lachnospiraceae incertae sedis, [Eubacterium] rectale ATCC 33656
SRS2267523_NODE_8_length_61822_cov_124.132174	Bacteria, Firmicutes, Clostridia, Eubacteriales, Lachnospiraceae, Lachnospiraceae incertae sedis, [Eubacterium] rectale DSM 17629
NL_vir010047	Bacteria, Firmicutes, Clostridia, Eubacteriales, Eubacteriaceae, Eubacterium, environmental samples, Eubacterium sp. CAG:38
NL_vir016534	Bacteria, Firmicutes, Clostridia, Eubacteriales, [Bacteroides] pectinophilus ATCC 43243
NL_vir044097	Bacteria, Firmicutes, Clostridia, Eubacteriales, [Bacteroides] pectinophilus ATCC 43243
NL_vir044026	Bacteria, Firmicutes, Clostridia, Eubacteriales, [Bacteroides] pectinophilus ATCC 43243
NL_vir028459	Bacteria, Firmicutes, Clostridia, Eubacteriales, Lachnospiraceae, Lachnospira, [Eubacterium] eligens ATCC 27750
NL_vir028459	Bacteria, Firmicutes, Clostridia, Eubacteriales, [Bacteroides] pectinophilus ATCC 43243
NL_vir037447	Bacteria, Firmicutes, Clostridia, Eubacteriales, Lachnospiraceae, Lachnospira, [Eubacterium] eligens ATCC 27750
NL_vir037447	Bacteria, Firmicutes, Clostridia, Eubacteriales, [Bacteroides] pectinophilus ATCC 43243
NL_vir004865	Bacteria, Firmicutes, Clostridia, Eubacteriales, [Bacteroides] pectinophilus ATCC 43243
NL_vir005183	Bacteria, Firmicutes, Clostridia, Eubacteriales, Lachnospiraceae, Simiaoa, Simiaoa sunii
NL_vir022489	Bacteria, Firmicutes, Clostridia, Eubacteriales, Lachnospiraceae, Simiaoa, Simiaoa sunii
NL_vir019341	Bacteria, Firmicutes, Clostridia, Eubacteriales, Lachnospiraceae, Simiaoa, Simiaoa sunii
NL_vir056219	Bacteria, Firmicutes, Clostridia, Eubacteriales, Lachnospiraceae, Simiaoa, Simiaoa sunii
NL_vir003768	Bacteria, Firmicutes, Clostridia, Eubacteriales, Lachnospiraceae, Simiaoa, Simiaoa sunii
NL_vir003800	Bacteria, Firmicutes, Clostridia, Eubacteriales, Lachnospiraceae, Lachnospiraceae bacterium GAM79
NL_vir003800	Bacteria, Firmicutes, Clostridia, Eubacteriales, Lachnospiraceae, Simiaoa, Simiaoa sunii
NL_vir019525	Bacteria, Firmicutes, Clostridia, Eubacteriales, Lachnospiraceae, Simiaoa, Simiaoa sunii
MGV-GENOME-0330356	Bacteria, Firmicutes, Clostridia, Eubacteriales, Lachnospiraceae, Lachnospiraceae bacterium GAM79
MGV-GENOME-0330356	Bacteria, Firmicutes, Clostridia, Eubacteriales, Lachnospiraceae, Simiaoa, Simiaoa sunii
NL_vir001218	Bacteria, Firmicutes, Clostridia, Eubacteriales, Lachnospiraceae, Lachnospiraceae bacterium GAM79
NL_vir001218	Bacteria, Firmicutes, Clostridia, Eubacteriales, Lachnospiraceae, Simiaoa, Simiaoa sunii
NL_vir038253	Bacteria, Firmicutes, Clostridia, Eubacteriales, Lachnospiraceae, Roseburia, Roseburia intestinalis XB6B4
NL_vir038253	Bacteria, Firmicutes, Clostridia, Eubacteriales, Lachnospiraceae, Roseburia, Roseburia intestinalis L1-82
NL_vir002647	Bacteria, Firmicutes, Clostridia, Eubacteriales, Lachnospiraceae, Roseburia, Roseburia intestinalis XB6B4
NL_vir002647	Bacteria, Firmicutes, Clostridia, Eubacteriales, Lachnospiraceae, Roseburia, Roseburia intestinalis L1-82
NL_vir031617	Bacteria, Firmicutes, Clostridia, Eubacteriales, Lachnospiraceae, Roseburia, Roseburia intestinalis XB6B4
NL_vir031617	Bacteria, Firmicutes, Clostridia, Eubacteriales, Lachnospiraceae, Roseburia, Roseburia intestinalis L1-82
MGV-GENOME-0331163	Bacteria, Firmicutes, Clostridia, Eubacteriales, Lachnospiraceae, Roseburia, Roseburia intestinalis XB6B4
NL_vir006727	Bacteria, Firmicutes, Clostridia, Eubacteriales, Lachnospiraceae, Roseburia, Roseburia hominis A2-183
MGV-GENOME-0335745	Bacteria, Firmicutes, Clostridia, Eubacteriales, Lachnospiraceae, Roseburia, Roseburia intestinalis XB6B4
MGV-GENOME-0335745	Bacteria, Firmicutes, Clostridia, Eubacteriales, Lachnospiraceae, Roseburia, Roseburia intestinalis L1-82
uvig_372320	Bacteria, Firmicutes, Clostridia, Eubacteriales, Lachnospiraceae, Roseburia, Roseburia intestinalis XB6B4
uvig_372320	Bacteria, Firmicutes, Clostridia, Eubacteriales, Lachnospiraceae, Roseburia, Roseburia intestinalis L1-82
MGV-GENOME-0328609	Bacteria, Firmicutes, Clostridia, Eubacteriales, Lachnospiraceae, Roseburia, Roseburia hominis A2-183
MGV-GENOME-0328609	Bacteria, Firmicutes, Clostridia, Eubacteriales, Lachnospiraceae, Roseburia, Roseburia intestinalis XB6B4
MGV-GENOME-0328609	Bacteria, Firmicutes, Clostridia, Eubacteriales, Lachnospiraceae, Roseburia, Roseburia intestinalis L1-82
MGV-GENOME-0328167	Bacteria, Firmicutes, Clostridia, Eubacteriales, Lachnospiraceae, Roseburia, Roseburia hominis A2-183
MGV-GENOME-0333932	Bacteria, Firmicutes, Clostridia, Eubacteriales, Lachnospiraceae, Roseburia, Roseburia hominis A2-183
MGV-GENOME-0333932	Bacteria, Firmicutes, Clostridia, Eubacteriales, Lachnospiraceae, Roseburia, Roseburia intestinalis XB6B4
NL_vir019265	Bacteria, Firmicutes, Clostridia, Eubacteriales, Lachnospiraceae, Roseburia, Roseburia hominis A2-183
NL_vir019265	Bacteria, Firmicutes, Clostridia, Eubacteriales, Lachnospiraceae, Roseburia, Roseburia intestinalis XB6B4
MGV-GENOME-0327864	Bacteria, Firmicutes, Clostridia, Eubacteriales, Lachnospiraceae, Roseburia, Roseburia hominis A2-183
MGV-GENOME-0327864	Bacteria, Firmicutes, Clostridia, Eubacteriales, Lachnospiraceae, Roseburia, Roseburia intestinalis XB6B4
NL_vir042532	Bacteria, Firmicutes, Clostridia, Eubacteriales, Lachnospiraceae, Roseburia, Roseburia intestinalis XB6B4
uvig_149133	Bacteria, Firmicutes, Clostridia, Eubacteriales, Lachnospiraceae, Roseburia, Roseburia intestinalis XB6B4
uvig_149133	Bacteria, Firmicutes, Clostridia, Eubacteriales, Lachnospiraceae, Roseburia, Roseburia intestinalis L1-82
MGV-GENOME-0334012	Bacteria, Firmicutes, Clostridia, Eubacteriales, Lachnospiraceae, Roseburia, Roseburia intestinalis XB6B4
MGV-GENOME-0334012	Bacteria, Firmicutes, Clostridia, Eubacteriales, Lachnospiraceae, Roseburia, Roseburia intestinalis L1-82
uvig_117630	Bacteria, Fusobacteria, Fusobacteriales, Fusobacteriaceae, Fusobacterium, Fusobacterium russii ATCC 25533
NL_vir032109	Bacteria, Firmicutes, environmental samples, Firmicutes bacterium CAG:110
MGV-GENOME-0323221	Bacteria, Firmicutes, Clostridia, Eubacteriales, Clostridiales bacterium VE202-03
MGV-GENOME-0323221	Bacteria, Firmicutes, Clostridia, Clostridia bacterium UC5.1-2H11
MGV-GENOME-0323221	Bacteria, Proteobacteria, Deltaproteobacteria, Desulfobacterales, Desulfobacteraceae, Desulfatitalea, Desulfatitalea tepidiphila
MGV-GENOME-0323221	Bacteria, Proteobacteria, Gammaproteobacteria, Pseudomonadales, Pseudomonadaceae, Pseudomonas, Pseudomonas psychrotolerans
MGV-GENOME-0323221	Bacteria, Firmicutes, Clostridia, Eubacteriales, Lachnospiraceae, Lachnospiraceae bacterium 7_1_58FAA
NL_vir017017	Bacteria, Firmicutes, Clostridia, Clostridia bacterium UC5.1-2H11
NL_vir017017	Bacteria, Firmicutes, Clostridia, Eubacteriales, Lachnospiraceae, Lachnospiraceae bacterium 7_1_58FAA
NL_vir017017	Bacteria, Firmicutes, Clostridia, Eubacteriales, Clostridiaceae, Clostridium, Clostridium phoceensis
NL_vir028176	Bacteria, Firmicutes, Clostridia, Eubacteriales, Oscillospiraceae, Faecalibacterium, environmental samples, uncultured Faecalibacterium sp.
NL_vir028176	Bacteria, Proteobacteria, Gammaproteobacteria, Xanthomonadales, Rhodanobacteraceae, Rhodanobacter, unclassified Rhodanobacter, Rhodanobacter sp. Root561
MGV-GENOME-0321411	Bacteria, Firmicutes, Clostridia, Eubacteriales, Oscillospiraceae, Faecalibacterium, environmental samples, uncultured Faecalibacterium sp.
MGV-GENOME-0321411	Bacteria, Proteobacteria, Gammaproteobacteria, Xanthomonadales, Rhodanobacteraceae, Rhodanobacter, unclassified Rhodanobacter, Rhodanobacter sp. Root561
NL_vir025132	Bacteria, Firmicutes, Clostridia, Eubacteriales, Oscillospiraceae, Faecalibacterium, environmental samples, uncultured Faecalibacterium sp.
NL_vir025132	Bacteria, Proteobacteria, Gammaproteobacteria, Xanthomonadales, Rhodanobacteraceae, Rhodanobacter, unclassified Rhodanobacter, Rhodanobacter sp. Root561
uvig_377913	Bacteria, Firmicutes, Clostridia, Eubacteriales, Lachnospiraceae, Roseburia, Roseburia intestinalis M50/1
MGV-GENOME-0320808	Bacteria, Proteobacteria, Alphaproteobacteria, Rhodobacterales, Roseobacteraceae, Rubellimicrobium, Rubellimicrobium thermophilum DSM 16684
MGV-GENOME-0271252	Bacteria, Actinobacteria, Streptomycetales, Streptomycetaceae, Kitasatospora, Kitasatospora albolonga
MGV-GENOME-0328076	Bacteria, Actinobacteria, Streptomycetales, Streptomycetaceae, Kitasatospora, Kitasatospora albolonga
uvig_287057	Bacteria, Firmicutes, Bacilli, Lactobacillales, Enterococcaceae, Enterococcus, Enterococcus raffinosus ATCC 49464
uvig_287057	Bacteria, Firmicutes, Bacilli, Lactobacillales, Enterococcaceae, Enterococcus, Enterococcus avium
MGV-GENOME-0309568	Bacteria, Firmicutes, Bacilli, Lactobacillales, Enterococcaceae, Enterococcus, Enterococcus faecalis
MGV-GENOME-0309568	Bacteria, Firmicutes, Bacilli, Lactobacillales, Enterococcaceae, Enterococcus, Enterococcus faecalis FL2
MGV-GENOME-0309568	Bacteria, Firmicutes, Bacilli, Lactobacillales, Enterococcaceae, Enterococcus, Enterococcus faecalis D32
MGV-GENOME-0309568	Bacteria, Firmicutes, Bacilli, Lactobacillales, Enterococcaceae, Enterococcus, Enterococcus faecalis ATCC 29200
MGV-GENOME-0309568	Bacteria, Firmicutes, Bacilli, Lactobacillales, Enterococcaceae, Enterococcus, Enterococcus faecalis X98
MGV-GENOME-0309568	Bacteria, Firmicutes, Bacilli, Lactobacillales, Enterococcaceae, Enterococcus, Enterococcus faecalis D6
MGV-GENOME-0309568	Bacteria, Firmicutes, Bacilli, Lactobacillales, Enterococcaceae, Enterococcus, Enterococcus faecalis DS5
MGV-GENOME-0309568	Bacteria, Firmicutes, Bacilli, Lactobacillales, Enterococcaceae, Enterococcus, Enterococcus faecalis TX2137
MGV-GENOME-0309568	Bacteria, Firmicutes, Bacilli, Lactobacillales, Enterococcaceae, Enterococcus, Enterococcus faecalis TX0027
MGV-GENOME-0309568	Bacteria, Firmicutes, Bacilli, Lactobacillales, Enterococcaceae, Enterococcus, Enterococcus faecalis TX4248
MGV-GENOME-0309568	Bacteria, Firmicutes, Bacilli, Lactobacillales, Enterococcaceae, Enterococcus, Enterococcus faecalis TX0043
MGV-GENOME-0309568	Bacteria, Firmicutes, Bacilli, Lactobacillales, Enterococcaceae, Enterococcus, Enterococcus faecalis TX0031
MGV-GENOME-0309568	Bacteria, Firmicutes, Bacilli, Lactobacillales, Enterococcaceae, Enterococcus, Enterococcus faecalis TX1467
MGV-GENOME-0309568	Bacteria, Firmicutes, Bacilli, Lactobacillales, Enterococcaceae, Enterococcus, Enterococcus faecalis EnGen0081
MGV-GENOME-0309568	Bacteria, Firmicutes, Bacilli, Lactobacillales, Enterococcaceae, Enterococcus, Enterococcus faecalis EnGen0291
MGV-GENOME-0309568	Bacteria, Firmicutes, Bacilli, Lactobacillales, Enterococcaceae, Enterococcus, Enterococcus faecalis EnGen0253
MGV-GENOME-0309568	Bacteria, Firmicutes, Bacilli, Lactobacillales, Enterococcaceae, Enterococcus, Enterococcus faecalis EnGen0401
MGV-GENOME-0309568	Bacteria, Firmicutes, Bacilli, Lactobacillales, Enterococcaceae, Enterococcus, Enterococcus faecalis EnGen0404
MGV-GENOME-0309568	Bacteria, Firmicutes, Bacilli, Lactobacillales, Enterococcaceae, Enterococcus, Enterococcus faecalis EnGen0406
MGV-GENOME-0309568	Bacteria, Firmicutes, Bacilli, Lactobacillales, Enterococcaceae, Enterococcus, Enterococcus faecalis EnGen0412
MGV-GENOME-0309568	Bacteria, Firmicutes, Bacilli, Lactobacillales, Enterococcaceae, Enterococcus, Enterococcus faecalis EnGen0413
MGV-GENOME-0309568	Bacteria, Firmicutes, Bacilli, Lactobacillales, Enterococcaceae, Enterococcus, Enterococcus faecalis EnGen0426
uvig_591717	Bacteria, Firmicutes, Clostridia, Eubacteriales, Oscillospiraceae, Faecalibacterium, environmental samples, Faecalibacterium sp. CAG:82
OLNL01000259.1	Bacteria, Firmicutes, Clostridia, Eubacteriales, Oscillospiraceae, Ruminococcus, Ruminococcus sp. SR1/5
MGV-GENOME-0333451	Bacteria, Firmicutes, Clostridia, Eubacteriales, Oscillospiraceae, Ruminococcus, Ruminococcus sp. SR1/5
SRS2563955_NODE_4_length_84576_cov_41.768578	Bacteria, Verrucomicrobia, Verrucomicrobiae, Verrucomicrobiales, Akkermansiaceae, Akkermansia, Akkermansia muciniphila
SRS2563955_NODE_4_length_84576_cov_41.768578	Bacteria, Verrucomicrobia, Verrucomicrobiae, Verrucomicrobiales, Akkermansiaceae, Akkermansia, Akkermansia sp. KLE1797
uvig_304917	Bacteria, Verrucomicrobia, Verrucomicrobiae, Verrucomicrobiales, Akkermansiaceae, Akkermansia, Akkermansia muciniphila
MGV-GENOME-0333426	Bacteria, Firmicutes, Clostridia, Eubacteriales, Lachnospiraceae, Blautia, unclassified Blautia, Blautia sp. KLE 1732
uvig_123048	Bacteria, Firmicutes, Clostridia, Eubacteriales, Lachnospiraceae, Roseburia, Roseburia inulinivorans
MGV-GENOME-0334631	Bacteria, Firmicutes, Clostridia, Eubacteriales, Lachnospiraceae, Lachnospiraceae incertae sedis, [Eubacterium] rectale ATCC 33656
MGV-GENOME-0334631	Bacteria, Firmicutes, Clostridia, Eubacteriales, Lachnospiraceae, Roseburia, Roseburia inulinivorans
MGV-GENOME-0334530	Bacteria, Firmicutes, Clostridia, Eubacteriales, Lachnospiraceae, Lachnospiraceae incertae sedis, [Eubacterium] rectale ATCC 33656
MGV-GENOME-0334530	Bacteria, Firmicutes, Clostridia, Eubacteriales, Lachnospiraceae, Roseburia, Roseburia inulinivorans
uvig_398921	Bacteria, Bacteroidetes, Bacteroidia, Bacteroidales, Bacteroidaceae, Bacteroides, Bacteroides salyersiae WAL 10018 = DSM 18765 = JCM 12988
OIGD01000128.1	Bacteria, Bacteroidetes, Bacteroidia, Bacteroidales, Rikenellaceae, Alistipes, Alistipes shahii WAL 8301
OIGD01000128.1	Bacteria, Bacteroidetes, Bacteroidia, Bacteroidales, Rikenellaceae, Alistipes, environmental samples, Alistipes sp. CAG:53
uvig_553562	Bacteria, Bacteroidetes, Bacteroidia, Bacteroidales, Porphyromonadaceae, Gabonibacter, Gabonibacter massiliensis
uvig_329768	Bacteria, Bacteroidetes, Bacteroidia, Bacteroidales, Tannerellaceae, Parabacteroides, Parabacteroides distasonis
uvig_329768	Bacteria, Bacteroidetes, Bacteroidia, Bacteroidales, Tannerellaceae, Parabacteroides, unclassified Parabacteroides, Parabacteroides sp. D13
MGV-GENOME-0370655	Bacteria, Bacteroidetes, Bacteroidia, Bacteroidales, Bacteroidaceae, Phocaeicola, Phocaeicola vulgatus str. 3975 RP4
uvig_236233	Bacteria, Bacteroidetes, Bacteroidia, Bacteroidales, Bacteroidaceae, Bacteroides, unclassified Bacteroides, Bacteroides sp. 3_1_33FAA
uvig_236233	Bacteria, Bacteroidetes, Bacteroidia, Bacteroidales, Bacteroidaceae, Bacteroides, unclassified Bacteroides, Bacteroides sp. 3_1_40A
uvig_236233	Bacteria, Bacteroidetes, Bacteroidia, Bacteroidales, Bacteroidaceae, Bacteroides, unclassified Bacteroides, Bacteroides sp. 4_3_47FAA
NL_vir046863	Bacteria, Bacteroidetes, Bacteroidia, Bacteroidales, Bacteroidaceae, Bacteroides, unclassified Bacteroides, Bacteroides sp. A1C1
NL_vir046863	Bacteria, Bacteroidetes, Bacteroidia, Bacteroidales, Bacteroidaceae, Bacteroides, unclassified Bacteroides, Bacteroides sp. CACC 737
uvig_173981	Bacteria, Bacteroidetes, Bacteroidia, Bacteroidales, Bacteroidaceae, Bacteroides, unclassified Bacteroides, Bacteroides sp. A1C1
MGV-GENOME-0369591	Bacteria, Bacteroidetes, Bacteroidia, Bacteroidales, Bacteroidaceae, Bacteroides, Bacteroides ovatus
MGV-GENOME-0369591	Bacteria, Bacteroidetes, Bacteroidia, Bacteroidales, Bacteroidaceae, Bacteroides, Bacteroides ovatus str. 3725 D1 iv
MGV-GENOME-0369591	Bacteria, Bacteroidetes, Bacteroidia, Bacteroidales, Bacteroidaceae, Bacteroides, Bacteroides ovatus str. 3725 D9 iii
MGV-GENOME-0369591	Bacteria, Bacteroidetes, Bacteroidia, Bacteroidales, Bacteroidaceae, Bacteroides, Bacteroides fragilis str. 3725 D9 ii
MGV-GENOME-0370088	Bacteria, Bacteroidetes, Bacteroidia, Bacteroidales, Bacteroidaceae, Bacteroides, Bacteroides eggerthii 1_2_48FAA
MGV-GENOME-0370088	Bacteria, Bacteroidetes, Bacteroidia, Bacteroidales, Bacteroidaceae, Bacteroides, Bacteroides pyogenes JCM 10003
MGV-GENOME-0370088	Bacteria, Bacteroidetes, Bacteroidia, Bacteroidales, Bacteroidaceae, Bacteroides, unclassified Bacteroides, Bacteroides sp. A1C1
MGV-GENOME-0370088	Bacteria, Bacteroidetes, Bacteroidia, Bacteroidales, Bacteroidaceae, Bacteroides, Bacteroides ovatus
MGV-GENOME-0370088	Bacteria, Bacteroidetes, Bacteroidia, Bacteroidales, Bacteroidaceae, Bacteroides, Bacteroides fragilis
MGV-GENOME-0370088	Bacteria, Bacteroidetes, Bacteroidia, Bacteroidales, Bacteroidaceae, Phocaeicola, Phocaeicola dorei
MGV-GENOME-0370088	Bacteria, Bacteroidetes, Bacteroidia, Bacteroidales, Bacteroidaceae, Bacteroides, unclassified Bacteroides, Bacteroides sp. CACC 737
MGV-GENOME-0370088	Bacteria, Bacteroidetes, Bacteroidia, Bacteroidales, Bacteroidaceae, Phocaeicola, Phocaeicola dorei DSM 17855
MGV-GENOME-0370088	Bacteria, Bacteroidetes, Bacteroidia, Bacteroidales, Bacteroidaceae, Bacteroides, unclassified Bacteroides, Bacteroides sp. 3_1_33FAA
MGV-GENOME-0370088	Bacteria, Bacteroidetes, Bacteroidia, Bacteroidales, Bacteroidaceae, Bacteroides, Bacteroides fragilis str. 3774 T13
MGV-GENOME-0370088	Bacteria, Bacteroidetes, Bacteroidia, Bacteroidales, Bacteroidaceae, Bacteroides, Bacteroides salyersiae CL02T12C01
MGV-GENOME-0370088	Bacteria, Bacteroidetes, Bacteroidia, Bacteroidales, Bacteroidaceae, Bacteroides, Bacteroides ovatus str. 3725 D1 iv
MGV-GENOME-0370088	Bacteria, Bacteroidetes, Bacteroidia, Bacteroidales, Bacteroidaceae, Bacteroides, Bacteroides ovatus str. 3725 D9 iii
MGV-GENOME-0370088	Bacteria, Bacteroidetes, Bacteroidia, Bacteroidales, Bacteroidaceae, Bacteroides, Bacteroides fragilis str. 3725 D9 ii
MGV-GENOME-0313781	Bacteria, Firmicutes, Clostridia, Eubacteriales, Clostridiaceae, Clostridium, environmental samples, Clostridium bartlettii CAG:1329
MGV-GENOME-0313781	Bacteria, Firmicutes, Clostridia, Eubacteriales, Clostridiaceae, Clostridium, Clostridium sp. 1_1_41A1FAA
MGV-GENOME-0310005	Bacteria, Firmicutes, Clostridia, Eubacteriales, Clostridiaceae, Clostridium, environmental samples, Clostridium bartlettii CAG:1329
MGV-GENOME-0310005	Bacteria, Firmicutes, Clostridia, Eubacteriales, Clostridiaceae, Clostridium, Clostridium sp. 1_1_41A1FAA
uvig_425355	Bacteria, Bacteroidetes, Bacteroidia, Bacteroidales, Barnesiellaceae, Coprobacter, Coprobacter secundus
MGV-GENOME-0318217	Bacteria, Bacteroidetes, Bacteroidia, Bacteroidales, Bacteroidaceae, Phocaeicola, Phocaeicola massiliensis B84634 = Timone 84634 = DSM 17679 = JCM 13223
MGV-GENOME-0351512	Bacteria, Bacteroidetes, Bacteroidia, Bacteroidales, Barnesiellaceae, Coprobacter, Coprobacter secundus
MGV-GENOME-0362792	Bacteria, Bacteroidetes, Bacteroidia, Bacteroidales, Prevotellaceae, Prevotella, Prevotella pectinovora
MGV-GENOME-0369203	Bacteria, Bacteroidetes, Bacteroidia, Bacteroidales, Prevotellaceae, Prevotella, Prevotella albensis DSM 11370 = JCM 12258
MGV-GENOME-0309325	Bacteria, Bacteroidetes, Bacteroidia, Bacteroidales, Tannerellaceae, Parabacteroides, unclassified Parabacteroides, Parabacteroides sp. 20_3
MGV-GENOME-0286744	Bacteria, Bacteroidetes, Bacteroidia, Bacteroidales, Bacteroidaceae, Phocaeicola, Phocaeicola vulgatus
MGV-GENOME-0286744	Bacteria, Bacteroidetes, Bacteroidia, Bacteroidales, Bacteroidaceae, Bacteroides, unclassified Bacteroides, Bacteroides sp. 3_1_40A
MGV-GENOME-0286744	Bacteria, Bacteroidetes, Bacteroidia, Bacteroidales, Bacteroidaceae, Bacteroides, unclassified Bacteroides, Bacteroides sp. 4_3_47FAA
MGV-GENOME-0286744	Bacteria, Bacteroidetes, Bacteroidia, Bacteroidales, Bacteroidaceae, Phocaeicola, Phocaeicola vulgatus CL09T03C04
uvig_555764	Bacteria, Bacteroidetes, Bacteroidia, Bacteroidales, Prevotellaceae, Prevotella, Prevotella stercorea DSM 18206
uvig_576599	Bacteria, Actinobacteria, Bifidobacteriales, Bifidobacteriaceae, Bifidobacterium, Bifidobacterium adolescentis ATCC 15703
uvig_576599	Bacteria, Actinobacteria, Bifidobacteriales, Bifidobacteriaceae, Bifidobacterium, Bifidobacterium angulatum DSM 20098 = JCM 7096
uvig_576599	Bacteria, Actinobacteria, Bifidobacteriales, Bifidobacteriaceae, Bifidobacterium, Bifidobacterium porcinum DSM 17755
uvig_576599	Bacteria, Actinobacteria, Bifidobacteriales, Bifidobacteriaceae, Bifidobacterium, Bifidobacterium minimum DSM 20102
uvig_576599	Bacteria, Actinobacteria, Bifidobacteriales, Bifidobacteriaceae, Bifidobacterium, Bifidobacterium angulatum
uvig_576599	Bacteria, Actinobacteria, Bifidobacteriales, Bifidobacteriaceae, Bifidobacterium, Bifidobacterium minimum
uvig_576599	Bacteria, Actinobacteria, Bifidobacteriales, Bifidobacteriaceae, Bifidobacterium, Bifidobacterium thermophilum
MGV-GENOME-0210333	Bacteria, Actinobacteria, Bifidobacteriales, Bifidobacteriaceae, Bifidobacterium, Bifidobacterium gallicum DSM 20093 = LMG 11596
MGV-GENOME-0210333	Bacteria, Actinobacteria, Bifidobacteriales, Bifidobacteriaceae, Bifidobacterium, Bifidobacterium animalis subsp. animalis MCC 0483
MGV-GENOME-0210333	Bacteria, Actinobacteria, Bifidobacteriales, Bifidobacteriaceae, Bifidobacterium, Bifidobacterium animalis subsp. lactis ATCC 27673
MGV-GENOME-0210333	Bacteria, Actinobacteria, Actinobacteria bacterium UC5.1-1B11
MGV-GENOME-0210333	Bacteria, Actinobacteria, Bifidobacteriales, Bifidobacteriaceae, Bifidobacterium, Bifidobacterium pseudolongum PV8-2
MGV-GENOME-0210333	Bacteria, Actinobacteria, Bifidobacteriales, Bifidobacteriaceae, Bifidobacterium, Bifidobacterium pseudolongum subsp. pseudolongum DSM 20099
MGV-GENOME-0210333	Bacteria, Actinobacteria, Bifidobacteriales, Bifidobacteriaceae, Bifidobacterium, Bifidobacterium pseudolongum subsp. pseudolongum
NL_vir058013	Bacteria, Actinobacteria, Bifidobacteriales, Bifidobacteriaceae, Bifidobacterium, Bifidobacterium breve MCC 1454
NL_vir058013	Bacteria, Actinobacteria, Bifidobacteriales, Bifidobacteriaceae, Bifidobacterium, Bifidobacterium breve JCM 7017
NL_vir058013	Bacteria, Actinobacteria, Bifidobacteriales, Bifidobacteriaceae, Bifidobacterium, Bifidobacterium breve
uvig_114345	Bacteria, Actinobacteria, Bifidobacteriales, Bifidobacteriaceae, Bifidobacterium, Bifidobacterium bifidum S17
uvig_114345	Bacteria, Actinobacteria, Bifidobacteriales, Bifidobacteriaceae, Bifidobacterium, Bifidobacterium pseudocatenulatum
uvig_114345	Bacteria, Actinobacteria, Bifidobacteriales, Bifidobacteriaceae, Bifidobacterium, Bifidobacterium longum subsp. infantis
uvig_114345	Bacteria, Actinobacteria, Bifidobacteriales, Bifidobacteriaceae, Bifidobacterium, Bifidobacterium adolescentis L2-32
uvig_114345	Bacteria, Actinobacteria, Bifidobacteriales, Bifidobacteriaceae, Bifidobacterium, Bifidobacterium longum subsp. infantis EK3
NL_vir048034	Bacteria, Actinobacteria, Bifidobacteriales, Bifidobacteriaceae, Bifidobacterium, Bifidobacterium adolescentis ATCC 15703
NL_vir048034	Bacteria, Actinobacteria, Bifidobacteriales, Bifidobacteriaceae, Bifidobacterium, Bifidobacterium longum
NL_vir048034	Bacteria, Actinobacteria, Bifidobacteriales, Bifidobacteriaceae, Bifidobacterium, Bifidobacterium breve
NL_vir048034	Bacteria, Actinobacteria, Bifidobacteriales, Bifidobacteriaceae, Bifidobacterium, Bifidobacterium pseudocatenulatum
NL_vir048034	Bacteria, Actinobacteria, Bifidobacteriales, Bifidobacteriaceae, Bifidobacterium, Bifidobacterium adolescentis L2-32
NL_vir048034	Bacteria, Actinobacteria, Bifidobacteriales, Bifidobacteriaceae, Bifidobacterium, Bifidobacterium adolescentis
NL_vir048034	Bacteria, Actinobacteria, Bifidobacteriales, Bifidobacteriaceae, Bifidobacterium, Bifidobacterium longum subsp. longum
uvig_577086	Bacteria, Proteobacteria, Gammaproteobacteria, Enterobacterales, Enterobacteriaceae, Klebsiella/Raoultella group, Klebsiella, Klebsiella pneumoniae
uvig_577086	Bacteria, Proteobacteria, Gammaproteobacteria, Enterobacterales, Enterobacteriaceae, Leclercia, Leclercia adecarboxylata
uvig_577086	Bacteria, Proteobacteria, Gammaproteobacteria, Enterobacterales, Pectobacteriaceae, Pectobacterium, Pectobacterium parmentieri
uvig_577086	Bacteria, Proteobacteria, Gammaproteobacteria, Enterobacterales, Enterobacteriaceae, Klebsiella/Raoultella group, Klebsiella, Klebsiella aerogenes
uvig_577086	Bacteria, Proteobacteria, Gammaproteobacteria, Enterobacterales, Enterobacteriaceae, Klebsiella/Raoultella group, Klebsiella, Klebsiella oxytoca 10-5244
MGV-GENOME-0308888	Bacteria, Firmicutes, Clostridia, Eubacteriales, Lachnospiraceae, Roseburia, Roseburia hominis A2-183
MGV-GENOME-0308888	Bacteria, Firmicutes, Clostridia, Eubacteriales, Lachnospiraceae, Simiaoa, Simiaoa sunii
MGV-GENOME-0308888	Bacteria, Firmicutes, Clostridia, Eubacteriales, Lachnospiraceae, Roseburia, Roseburia inulinivorans
MGV-GENOME-0308888	Bacteria, Firmicutes, Clostridia, Eubacteriales, Lachnospiraceae, Coprococcus, Coprococcus catus GD/7
OLXE01000158.1	Bacteria, Firmicutes, Clostridia, Eubacteriales, Lachnospiraceae, Roseburia, Roseburia hominis A2-183
OLXE01000158.1	Bacteria, Firmicutes, Clostridia, Eubacteriales, Lachnospiraceae, Coprococcus, Coprococcus catus GD/7
uvig_265964	Bacteria, Firmicutes, Erysipelotrichia, Erysipelotrichales, Erysipelotrichaceae, Dielma, Dielma fastidiosa
MGV-GENOME-0303022	Bacteria, Firmicutes, Erysipelotrichia, Erysipelotrichales, Erysipelotrichaceae, Dielma, Dielma fastidiosa
MGV-GENOME-0302303	Bacteria, Firmicutes, Erysipelotrichia, Erysipelotrichales, Erysipelotrichaceae, Dielma, Dielma fastidiosa
uvig_419939	Bacteria, Firmicutes, Clostridia, Eubacteriales, Lachnospiraceae, Lachnospiraceae bacterium VE202-12
uvig_419939	Bacteria, Firmicutes, Clostridia, Eubacteriales, Clostridiales bacterium VE202-29
uvig_419939	Bacteria, Firmicutes, Clostridia, Eubacteriales, Lachnospiraceae, Enterocloster, Enterocloster bolteae
uvig_419939	Bacteria, Firmicutes, Clostridia, Eubacteriales, Lachnospiraceae, Enterocloster, Enterocloster bolteae ATCC BAA-613
uvig_419939	Bacteria, Firmicutes, Clostridia, Eubacteriales, Lachnospiraceae, Enterocloster, Enterocloster bolteae 90B7
uvig_419939	Bacteria, Firmicutes, Clostridia, Eubacteriales, Lachnospiraceae, Enterocloster, Enterocloster bolteae 90A5
uvig_419939	Bacteria, Firmicutes, Clostridia, Eubacteriales, Lachnospiraceae, Lachnospiraceae bacterium 3_1_57FAA_CT1
uvig_419939	Bacteria, Firmicutes, Clostridia, Eubacteriales, Lachnospiraceae, Enterocloster, Enterocloster bolteae WAL-14578
MGV-GENOME-0285261	Bacteria, Firmicutes, Clostridia, Eubacteriales, Lachnospiraceae, Anaerostipes, Anaerostipes hadrus
uvig_234193	Bacteria, Firmicutes, Clostridia, Eubacteriales, Lachnospiraceae, Lachnospiraceae incertae sedis, [Eubacterium] rectale ATCC 33656
uvig_234193	Bacteria, Firmicutes, Clostridia, Eubacteriales, Clostridiaceae, Clostridium, Clostridium sp. L2-50
MGV-GENOME-0299554	Bacteria, Firmicutes, Clostridia, Eubacteriales, Clostridiaceae, Clostridium, Clostridium sp. L2-50
MGV-GENOME-0302873	Bacteria, Firmicutes, Clostridia, Eubacteriales, Lachnospiraceae, Roseburia, Roseburia inulinivorans DSM 16841
MGV-GENOME-0302873	Bacteria, Firmicutes, Clostridia, Eubacteriales, Lachnospiraceae, Roseburia, Roseburia hominis A2-183
MGV-GENOME-0302873	Bacteria, Firmicutes, Clostridia, Eubacteriales, Lachnospiraceae, Roseburia, Roseburia inulinivorans
OMGJ01000169.1	Bacteria, Firmicutes, Clostridia, Eubacteriales, Lachnospiraceae, Roseburia, Roseburia inulinivorans DSM 16841
OMGJ01000169.1	Bacteria, Firmicutes, Clostridia, Eubacteriales, Lachnospiraceae, Roseburia, Roseburia hominis A2-183
OMGJ01000169.1	Bacteria, Firmicutes, Clostridia, Eubacteriales, Lachnospiraceae, Roseburia, Roseburia inulinivorans
MGV-GENOME-0310879	Bacteria, Firmicutes, Clostridia, Clostridia bacterium UC5.1-2F7
uvig_288309	Bacteria, Firmicutes, Clostridia, Eubacteriales, Oscillospiraceae, Faecalibacterium, environmental samples, Faecalibacterium sp. CAG:82
MGV-GENOME-0303195	Bacteria, Proteobacteria, Gammaproteobacteria, Enterobacterales, Enterobacteriaceae, Escherichia, Escherichia albertii TW15818
MGV-GENOME-0303195	Bacteria, Proteobacteria, Gammaproteobacteria, Enterobacterales, Enterobacteriaceae, Escherichia, Escherichia sp. TW09308
MGV-GENOME-0303195	Bacteria, Proteobacteria, Gammaproteobacteria, Enterobacterales, Enterobacteriaceae, Escherichia, Escherichia albertii
MGV-GENOME-0303195	Bacteria, Proteobacteria, Gammaproteobacteria, Enterobacterales, Enterobacteriaceae, Escherichia, Escherichia coli HVH 24 (4-5985145)
MGV-GENOME-0265668	Bacteria, Firmicutes, Negativicutes, Veillonellales, Veillonellaceae, Veillonella, Veillonella atypica ACS-049-V-Sch6
MGV-GENOME-0265668	Bacteria, Firmicutes, Negativicutes, Veillonellales, Veillonellaceae, Veillonella, Veillonella atypica ACS-134-V-Col7a
MGV-GENOME-0265668	Bacteria, Firmicutes, Negativicutes, Veillonellales, Veillonellaceae, Veillonella, Veillonella parvula
Ma_2019_SRR413573_NODE_431_length_40379_cov_3.479714	Bacteria, Firmicutes, Negativicutes, Veillonellales, Veillonellaceae, Dialister, Dialister hominis
MGV-GENOME-0320496	Bacteria, Firmicutes, Clostridia, Eubacteriales, Intestinimonas, Intestinimonas butyriciproducens
MGV-GENOME-0313641	Bacteria, Firmicutes, Clostridia, Eubacteriales, Oscillospiraceae, Faecalibacterium, Faecalibacterium prausnitzii
MGV-GENOME-0313641	Bacteria, Firmicutes, Clostridia, Eubacteriales, Oscillospiraceae, Faecalibacterium, Faecalibacterium prausnitzii L2-6
MGV-GENOME-0293489	Bacteria, Firmicutes, Clostridia, Eubacteriales, Lachnospiraceae, Roseburia, Roseburia intestinalis M50/1
uvig_530392	Bacteria, Firmicutes, Clostridia, Eubacteriales, Lachnospiraceae, Lachnospiraceae incertae sedis, [Eubacterium] rectale ATCC 33656
uvig_530392	Bacteria, Firmicutes, Clostridia, Eubacteriales, Clostridiaceae, Clostridium, environmental samples, Clostridium sp. CAG:230
MGV-GENOME-0301471	Bacteria, Firmicutes, Clostridia, Eubacteriales, Clostridiaceae, Clostridium, Clostridium jeddahense
NL_vir056848	Bacteria, Actinobacteria, Streptomycetales, Streptomycetaceae, Kitasatospora, Kitasatospora albolonga
MGV-GENOME-0289971	Bacteria, Actinobacteria, Streptomycetales, Streptomycetaceae, Kitasatospora, Kitasatospora albolonga
MGV-GENOME-0211993	Bacteria, Firmicutes, Clostridia, Eubacteriales, Clostridiales bacterium VE202-07
MGV-GENOME-0211993	Bacteria, Firmicutes, Clostridia, Eubacteriales, Clostridiaceae, Clostridium, Clostridium sp. VE202-10
MGV-GENOME-0211993	Bacteria, Firmicutes, Clostridia, Clostridia bacterium UC5.1-1F7
MGV-GENOME-0211993	Bacteria, Firmicutes, Clostridia, Eubacteriales, Lachnospiraceae, Lachnoclostridium sp. YL32
MGV-GENOME-0211993	Bacteria, Firmicutes, Clostridia, Eubacteriales, Lachnospiraceae, Enterocloster, Enterocloster bolteae
MGV-GENOME-0211993	Bacteria, Firmicutes, Clostridia, Eubacteriales, Clostridiaceae, Clostridium, environmental samples, Clostridium bolteae CAG:59
MGV-GENOME-0211993	Bacteria, Firmicutes, Clostridia, Eubacteriales, Lachnospiraceae, Enterocloster, Enterocloster bolteae 90B8
MGV-GENOME-0211993	Bacteria, Firmicutes, Clostridia, Eubacteriales, Lachnospiraceae, Enterocloster, Enterocloster bolteae 90B3
MGV-GENOME-0211993	Bacteria, Firmicutes, Clostridia, Eubacteriales, Lachnospiraceae, Enterocloster, Enterocloster bolteae 90A9
uvig_130755	Bacteria, Firmicutes, Clostridia, Eubacteriales, Lachnospiraceae, environmental samples, uncultured Lachnospiraceae bacterium
uvig_130755	Bacteria, Firmicutes, Clostridia, Eubacteriales, Lachnospiraceae, Coprococcus, Coprococcus catus GD/7
uvig_448754	Bacteria, Firmicutes, Clostridia, Eubacteriales, Lachnospiraceae, environmental samples, uncultured Lachnospiraceae bacterium
uvig_448754	Bacteria, Firmicutes, Clostridia, Eubacteriales, Lachnospiraceae, Coprococcus, Coprococcus catus GD/7
uvig_154517	Bacteria, Firmicutes, Clostridia, Eubacteriales, Lachnospiraceae, Blautia, Blautia wexlerae AGR2146
uvig_154517	Bacteria, Firmicutes, Clostridia, Eubacteriales, Oscillospiraceae, Ruminococcus, Ruminococcus sp. SR1/5
uvig_154517	Bacteria, Firmicutes, Clostridia, Eubacteriales, Lachnospiraceae, Blautia, Blautia massiliensis
MGV-GENOME-0308834	Bacteria, Firmicutes, Clostridia, Eubacteriales, Lachnospiraceae, Blautia, Blautia wexlerae AGR2146
MGV-GENOME-0308834	Bacteria, Firmicutes, Clostridia, Eubacteriales, Oscillospiraceae, Ruminococcus, Ruminococcus sp. SR1/5
MGV-GENOME-0308834	Bacteria, Firmicutes, Clostridia, Eubacteriales, Lachnospiraceae, Blautia, Blautia massiliensis
SRS1713183_NODE_28_length_49608_cov_7.987085	Bacteria, Firmicutes, Clostridia, Eubacteriales, Lachnospiraceae, Roseburia, Roseburia inulinivorans DSM 16841
SRS1713183_NODE_28_length_49608_cov_7.987085	Bacteria, Firmicutes, Clostridia, Eubacteriales, Lachnospiraceae, Lachnospiraceae incertae sedis, [Eubacterium] rectale ATCC 33656
SRS1713183_NODE_28_length_49608_cov_7.987085	Bacteria, Firmicutes, Clostridia, Eubacteriales, Eubacteriaceae, Eubacterium, Eubacterium ventriosum ATCC 27560
SRS1713183_NODE_28_length_49608_cov_7.987085	Bacteria, Firmicutes, Clostridia, Eubacteriales, Oscillospiraceae, Ruminococcus, Ruminococcus sp. SR1/5
SRS1713183_NODE_28_length_49608_cov_7.987085	Bacteria, Firmicutes, Clostridia, Eubacteriales, Lachnospiraceae, Blautia, Blautia massiliensis
MGV-GENOME-4425222	Bacteria, Firmicutes, Clostridia, Eubacteriales, Lachnospiraceae, Blautia, Blautia massiliensis
MGV-GENOME-0308057	Bacteria, Firmicutes, Clostridia, Eubacteriales, Oscillospiraceae, Faecalibacterium, environmental samples, uncultured Faecalibacterium sp.
MGV-GENOME-0308057	Bacteria, Firmicutes, Clostridia, Eubacteriales, Oscillospiraceae, Faecalibacterium, Faecalibacterium prausnitzii
MGV-GENOME-0308057	Bacteria, Firmicutes, Clostridia, Eubacteriales, Oscillospiraceae, Faecalibacterium, environmental samples, Faecalibacterium sp. CAG:82
OHPG01000032.1	Bacteria, Actinobacteria, Coriobacteriia, Eggerthellales, Eggerthellaceae, Eggerthella, unclassified Eggerthella, Eggerthella sp. 1_3_56FAA
MGV-GENOME-0256330	Bacteria, Actinobacteria, Micrococcales, Micrococcaceae, Rothia, Rothia dentocariosa ATCC 17931
MGV-GENOME-0256330	Bacteria, Actinobacteria, Micrococcales, Micrococcaceae, Rothia, Rothia dentocariosa
MGV-GENOME-0271550	Bacteria, Actinobacteria, Bifidobacteriales, Bifidobacteriaceae, Bifidobacterium, Bifidobacterium adolescentis ATCC 15703
MGV-GENOME-0271550	Bacteria, Actinobacteria, Bifidobacteriales, Bifidobacteriaceae, Bifidobacterium, Bifidobacterium angulatum DSM 20098 = JCM 7096
MGV-GENOME-0271550	Bacteria, Actinobacteria, Bifidobacteriales, Bifidobacteriaceae, Bifidobacterium, Bifidobacterium dentium JCM 1195 = DSM 20436
MGV-GENOME-0271550	Bacteria, Actinobacteria, Bifidobacteriales, Bifidobacteriaceae, Bifidobacterium, Bifidobacterium dentium Bd1
MGV-GENOME-0271550	Bacteria, Actinobacteria, Bifidobacteriales, Bifidobacteriaceae, Bifidobacterium, Bifidobacterium porcinum DSM 17755
MGV-GENOME-0271550	Bacteria, Actinobacteria, Bifidobacteriales, Bifidobacteriaceae, Bifidobacterium, Bifidobacterium angulatum
MGV-GENOME-0271550	Bacteria, Actinobacteria, Bifidobacteriales, Bifidobacteriaceae, Bifidobacterium, Bifidobacterium thermophilum
MGV-GENOME-0271550	Bacteria, Actinobacteria, Bifidobacteriales, Bifidobacteriaceae, Bifidobacterium, Bifidobacterium adolescentis
NL_vir053389	Bacteria, Actinobacteria, Bifidobacteriales, Bifidobacteriaceae, Bifidobacterium, Bifidobacterium adolescentis ATCC 15703
NL_vir053389	Bacteria, Actinobacteria, Bifidobacteriales, Bifidobacteriaceae, Bifidobacterium, Bifidobacterium angulatum DSM 20098 = JCM 7096
NL_vir053389	Bacteria, Actinobacteria, Bifidobacteriales, Bifidobacteriaceae, Bifidobacterium, Bifidobacterium breve MCC 1604
NL_vir053389	Bacteria, Actinobacteria, Bifidobacteriales, Bifidobacteriaceae, Bifidobacterium, Bifidobacterium breve 31L
NL_vir053389	Bacteria, Actinobacteria, Bifidobacteriales, Bifidobacteriaceae, Bifidobacterium, Bifidobacterium breve ACS-071-V-Sch8b
NL_vir053389	Bacteria, Actinobacteria, Bifidobacteriales, Bifidobacteriaceae, Bifidobacterium, Bifidobacterium breve S27
NL_vir053389	Bacteria, Actinobacteria, Bifidobacteriales, Bifidobacteriaceae, Bifidobacterium, Bifidobacterium adolescentis L2-32
NL_vir053389	Bacteria, Actinobacteria, Bifidobacteriales, Bifidobacteriaceae, Bifidobacterium, Bifidobacterium porcinum DSM 17755
NL_vir053389	Bacteria, Actinobacteria, Bifidobacteriales, Bifidobacteriaceae, Bifidobacterium, Bifidobacterium angulatum
NL_vir053389	Bacteria, Actinobacteria, Bifidobacteriales, Bifidobacteriaceae, Bifidobacterium, Bifidobacterium adolescentis
MGV-GENOME-0271902	Bacteria, Actinobacteria, Bifidobacteriales, Bifidobacteriaceae, Bifidobacterium, Bifidobacterium adolescentis ATCC 15703
MGV-GENOME-0271902	Bacteria, Actinobacteria, Bifidobacteriales, Bifidobacteriaceae, Bifidobacterium, Bifidobacterium longum subsp. infantis
MGV-GENOME-0271902	Bacteria, Actinobacteria, Bifidobacteriales, Bifidobacteriaceae, Bifidobacterium, Bifidobacterium adolescentis L2-32
MGV-GENOME-0271902	Bacteria, Actinobacteria, Bifidobacteriales, Bifidobacteriaceae, Bifidobacterium, Bifidobacterium longum subsp. infantis EK3
MGV-GENOME-0271902	Bacteria, Actinobacteria, Bifidobacteriales, Bifidobacteriaceae, Bifidobacterium, Bifidobacterium bifidum
uvig_481873	Bacteria, Actinobacteria, Bifidobacteriales, Bifidobacteriaceae, Bifidobacterium, Bifidobacterium adolescentis ATCC 15703
uvig_481873	Bacteria, Actinobacteria, Bifidobacteriales, Bifidobacteriaceae, Bifidobacterium, Bifidobacterium angulatum DSM 20098 = JCM 7096
uvig_481873	Bacteria, Actinobacteria, Bifidobacteriales, Bifidobacteriaceae, Bifidobacterium, Bifidobacterium longum AGR2137
uvig_481873	Bacteria, Actinobacteria, Bifidobacteriales, Bifidobacteriaceae, Bifidobacterium, Bifidobacterium breve MCC 1604
uvig_481873	Bacteria, Actinobacteria, Bifidobacteriales, Bifidobacteriaceae, Bifidobacterium, Bifidobacterium breve MCC 1454
uvig_481873	Bacteria, Actinobacteria, Bifidobacteriales, Bifidobacteriaceae, Bifidobacterium, Bifidobacterium breve 31L
uvig_481873	Bacteria, Actinobacteria, Bifidobacteriales, Bifidobacteriaceae, Bifidobacterium, Bifidobacterium pseudocatenulatum
uvig_481873	Bacteria, Actinobacteria, Bifidobacteriales, Bifidobacteriaceae, Bifidobacterium, Bifidobacterium breve ACS-071-V-Sch8b
uvig_481873	Bacteria, Actinobacteria, Bifidobacteriales, Bifidobacteriaceae, Bifidobacterium, Bifidobacterium breve JCM 7017
uvig_481873	Bacteria, Actinobacteria, Bifidobacteriales, Bifidobacteriaceae, Bifidobacterium, Bifidobacterium breve S27
uvig_481873	Bacteria, Actinobacteria, Bifidobacteriales, Bifidobacteriaceae, Bifidobacterium, Bifidobacterium angulatum
uvig_481873	Bacteria, Actinobacteria, Bifidobacteriales, Bifidobacteriaceae, Bifidobacterium, Bifidobacterium breve
uvig_481873	Bacteria, Actinobacteria, Bifidobacteriales, Bifidobacteriaceae, Bifidobacterium, Bifidobacterium adolescentis L2-32
uvig_481873	Bacteria, Actinobacteria, Bifidobacteriales, Bifidobacteriaceae, Bifidobacterium, Bifidobacterium merycicum DSM 6492
uvig_481873	Bacteria, Actinobacteria, Bifidobacteriales, Bifidobacteriaceae, Bifidobacterium, Bifidobacterium merycicum
uvig_481873	Bacteria, Actinobacteria, Bifidobacteriales, Bifidobacteriaceae, Bifidobacterium, Bifidobacterium breve JCP7499
NL_vir023968	Bacteria, Actinobacteria, Bifidobacteriales, Bifidobacteriaceae, Bifidobacterium, Bifidobacterium adolescentis ATCC 15703
NL_vir023968	Bacteria, Actinobacteria, Bifidobacteriales, Bifidobacteriaceae, Bifidobacterium, Bifidobacterium angulatum DSM 20098 = JCM 7096
NL_vir023968	Bacteria, Actinobacteria, Bifidobacteriales, Bifidobacteriaceae, Bifidobacterium, Bifidobacterium breve UCC2003
NL_vir023968	Bacteria, Actinobacteria, Bifidobacteriales, Bifidobacteriaceae, Bifidobacterium, Bifidobacterium longum subsp. infantis
NL_vir023968	Bacteria, Actinobacteria, Streptomycetales, Streptomycetaceae, Kitasatospora, Kitasatospora albolonga
NL_vir023968	Bacteria, Actinobacteria, Bifidobacteriales, Bifidobacteriaceae, Bifidobacterium, Bifidobacterium adolescentis
NL_vir023968	Bacteria, Actinobacteria, Bifidobacteriales, Bifidobacteriaceae, Bifidobacterium, Bifidobacterium adolescentis L2-32
NL_vir023968	Bacteria, Actinobacteria, Bifidobacteriales, Bifidobacteriaceae, Bifidobacterium, Bifidobacterium angulatum
uvig_313822	Bacteria, Firmicutes, Clostridia, Eubacteriales, Oscillospiraceae, Ruminococcus, Ruminococcus callidus ATCC 27760
uvig_313822	Bacteria, Firmicutes, Clostridia, Eubacteriales, Oscillospiraceae, Ruminococcus, Ruminococcus sp. UNK.MGS-30
uvig_567621	Bacteria, Proteobacteria, Alphaproteobacteria, Rhodobacterales, Roseobacteraceae, Rubellimicrobium, Rubellimicrobium thermophilum DSM 16684
uvig_570764	Bacteria, Proteobacteria, Alphaproteobacteria, Rhodobacterales, Roseobacteraceae, Rubellimicrobium, Rubellimicrobium thermophilum DSM 16684
MGV-GENOME-0205169	Bacteria, Firmicutes, Clostridia, Eubacteriales, Oscillospiraceae, environmental samples, uncultured Oscillospiraceae bacterium
uvig_536295	Bacteria, Firmicutes, Clostridia, Eubacteriales, Oscillospiraceae, environmental samples, uncultured Oscillospiraceae bacterium
uvig_117860	Bacteria, Firmicutes, Clostridia, Eubacteriales, Oscillospiraceae, environmental samples, uncultured Oscillospiraceae bacterium
NL_vir032162	Bacteria, Firmicutes, Clostridia, Eubacteriales, Oscillospiraceae, environmental samples, uncultured Oscillospiraceae bacterium
uvig_559992	Bacteria, Bacteroidetes, Bacteroidia, Bacteroidales, Prevotellaceae, Prevotella, Prevotella disiens FB035-09AN
uvig_559992	Bacteria, Bacteroidetes, Bacteroidia, Bacteroidales, Prevotellaceae, Prevotella, unclassified Prevotella, Prevotella sp. S7 MS 2
uvig_559992	Bacteria, Bacteroidetes, Bacteroidia, Bacteroidales, Prevotellaceae, Prevotella, Prevotella pectinovora
MGV-GENOME-0266218	Bacteria, Firmicutes, Clostridia, Eubacteriales, Oscillospiraceae, Ruminococcus, environmental samples, Ruminococcus sp. CAG:254
MGV-GENOME-0255886	Bacteria, Firmicutes, Clostridia, Eubacteriales, Oscillospiraceae, Faecalibacterium, environmental samples, uncultured Faecalibacterium sp.
MGV-GENOME-0255886	Bacteria, Firmicutes, Clostridia, Eubacteriales, Oscillospiraceae, Ruminococcus, Ruminococcus callidus ATCC 27760
MGV-GENOME-0255886	Bacteria, Firmicutes, Clostridia, Eubacteriales, Oscillospiraceae, Ruminococcus, Ruminococcus sp. UNK.MGS-30
MGV-GENOME-0243769	Bacteria, Firmicutes, Clostridia, Eubacteriales, Oscillospiraceae, Ruminococcus, Ruminococcus bicirculans
MGV-GENOME-0268958	Bacteria, Firmicutes, Clostridia, Eubacteriales, Oscillospiraceae, Ruminococcus, Ruminococcus bicirculans
MGV-GENOME-0222429	Bacteria, Actinobacteria, Coriobacteriia, Eggerthellales, Eggerthellaceae, Eggerthella, unclassified Eggerthella, Eggerthella sp. YY7918
MGV-GENOME-0224380	Bacteria, Actinobacteria, Coriobacteriia, Eggerthellales, Eggerthellaceae, Eggerthella, unclassified Eggerthella, Eggerthella sp. YY7918
MGV-GENOME-0224380	Bacteria, Actinobacteria, Coriobacteriia, Coriobacteriales, Coriobacteriaceae, Enorma, Enorma timonensis
MGV-GENOME-0224380	Bacteria, Actinobacteria, Coriobacteriia, Coriobacteriales, Coriobacteriaceae, Enorma, [Collinsella] massiliensis
MGV-GENOME-0223344	Bacteria, Actinobacteria, Coriobacteriia, Eggerthellales, Eggerthellaceae, Eggerthella, unclassified Eggerthella, Eggerthella sp. YY7918
MGV-GENOME-0223344	Bacteria, Actinobacteria, Coriobacteriia, Coriobacteriales, Coriobacteriaceae, Enorma, Enorma timonensis
MGV-GENOME-0223344	Bacteria, Actinobacteria, Coriobacteriia, Coriobacteriales, Coriobacteriaceae, Enorma, [Collinsella] massiliensis
uvig_381350	Bacteria, Actinobacteria, Coriobacteriia, Eggerthellales, Eggerthellaceae, Eggerthella, unclassified Eggerthella, Eggerthella sp. YY7918
MGV-GENOME-0218865	Bacteria, Firmicutes, Clostridia, Eubacteriales, Oscillospiraceae, Ruminococcus, Ruminococcus bovis
MGV-GENOME-0251047	Bacteria, Proteobacteria, Alphaproteobacteria, Rhodobacterales, Roseobacteraceae, Rubellimicrobium, Rubellimicrobium thermophilum DSM 16684
uvig_298382	Bacteria, Firmicutes, Clostridia, Eubacteriales, Lachnospiraceae, [Clostridium] scindens
OIWU01000759.1	Bacteria, Firmicutes, Clostridia, Eubacteriales, Lachnospiraceae, [Clostridium] scindens
NL_vir006334	Bacteria, Actinobacteria, Bifidobacteriales, Bifidobacteriaceae, Bifidobacterium, Bifidobacterium ruminantium DSM 6489
NL_vir006334	Bacteria, Actinobacteria, Bifidobacteriales, Bifidobacteriaceae, Bifidobacterium, Bifidobacterium ruminantium
NL_vir005751	Bacteria, Actinobacteria, Coriobacteriia, Coriobacteriales, Coriobacteriaceae, Collinsella, environmental samples, Collinsella sp. CAG:289
OLQD01002637.1	Bacteria, Actinobacteria, Coriobacteriia, Eggerthellales, Eggerthellaceae, Gordonibacter, Gordonibacter pamelaeae 7-10-1-b
NL_vir037713	Bacteria, Actinobacteria, Coriobacteriia, Eggerthellales, Eggerthellaceae, Gordonibacter, Gordonibacter pamelaeae 7-10-1-b
uvig_163807	Bacteria, Firmicutes, Clostridia, Eubacteriales, Oscillospiraceae, Ruminococcus, Ruminococcus bovis
MGV-GENOME-0317942	Bacteria, Firmicutes, Clostridia, Eubacteriales, Oscillospiraceae, Ruminococcus, Ruminococcus sp. UNK.MGS-30
uvig_89951	Bacteria, Firmicutes, Clostridia, Eubacteriales, Oscillospiraceae, Faecalibacterium, environmental samples, uncultured Faecalibacterium sp.
uvig_441361	Bacteria, Firmicutes, Clostridia, Eubacteriales, Lachnospiraceae, Tyzzerella, Tyzzerella nexilis DSM 1787
uvig_441361	Bacteria, Firmicutes, environmental samples, Firmicutes bacterium CAG:212
MGV-GENOME-0237375	Bacteria, Firmicutes, Clostridia, Eubacteriales, Lachnospiraceae, Tyzzerella, Tyzzerella nexilis DSM 1787
MGV-GENOME-0237375	Bacteria, Firmicutes, environmental samples, Firmicutes bacterium CAG:212
uvig_546491	Bacteria, Firmicutes, Clostridia, Eubacteriales, Lachnospiraceae, Roseburia, Roseburia hominis A2-183
uvig_546491	Bacteria, Firmicutes, Clostridia, Eubacteriales, Lachnospiraceae, Lachnospiraceae incertae sedis, [Eubacterium] rectale DSM 17629
MGV-GENOME-0225756	Bacteria, Firmicutes, Clostridia, Clostridia bacterium UC5.1-2F7
MGV-GENOME-0222690	Bacteria, Firmicutes, Clostridia, Clostridia bacterium UC5.1-2F7
uvig_529639	Bacteria, Firmicutes, Clostridia, Clostridia bacterium UC5.1-2F7
MGV-GENOME-0225886	Bacteria, Firmicutes, Clostridia, Clostridia bacterium UC5.1-2F7
uvig_283618	Bacteria, Firmicutes, Bacilli, Lactobacillales, Enterococcaceae, Enterococcus, Enterococcus faecalis TX4244
uvig_283618	Bacteria, Firmicutes, Bacilli, Lactobacillales, Enterococcaceae, Enterococcus, Enterococcus faecalis
uvig_283618	Bacteria, Firmicutes, Bacilli, Lactobacillales, Enterococcaceae, Enterococcus, Enterococcus faecalis EnGen0249
uvig_283618	Bacteria, Firmicutes, Bacilli, Lactobacillales, Enterococcaceae, Enterococcus, Enterococcus faecalis EnGen0413
uvig_283618	Bacteria, Firmicutes, Bacilli, Lactobacillales, Enterococcaceae, Enterococcus, Enterococcus faecalis EnGen0424
uvig_427301	Bacteria, Firmicutes, Bacilli, Lactobacillales, Lactobacillaceae, Lactiplantibacillus, Lactiplantibacillus argentoratensis DSM 16365
uvig_427301	Bacteria, Firmicutes, Bacilli, Lactobacillales, Lactobacillaceae, Lactiplantibacillus, Lactiplantibacillus argentoratensis
uvig_427301	Bacteria, Firmicutes, Bacilli, Lactobacillales, Lactobacillaceae, Lactiplantibacillus, Lactiplantibacillus plantarum
uvig_427301	Bacteria, Firmicutes, Bacilli, Lactobacillales, Lactobacillaceae, Loigolactobacillus, Loigolactobacillus coryniformis
MGV-GENOME-0258618	Bacteria, Firmicutes, Erysipelotrichia, Erysipelotrichales, Erysipelotrichaceae, Faecalibacillus, Faecalibacillus intestinalis
MGV-GENOME-0258618	Bacteria, bacterium LF-3
MGV-GENOME-0258618	Bacteria, Firmicutes, Erysipelotrichia, Erysipelotrichales, Erysipelotrichaceae, Longibaculum, unclassified Longibaculum, Longibaculum sp. KGMB06250
MGV-GENOME-0258618	Bacteria, Firmicutes, Erysipelotrichia, Erysipelotrichales, Coprobacillaceae, Coprobacillus, environmental samples, Coprobacillus sp. CAG:235
MGV-GENOME-0242422	Bacteria, Firmicutes, Clostridia, Eubacteriales, Lachnospiraceae, Blautia, Blautia hansenii DSM 20583
MGV-GENOME-0261587	Bacteria, Proteobacteria, Gammaproteobacteria, Pseudomonadales, Pseudomonadaceae, Pseudomonas, Pseudomonas stutzeri
uvig_562951	Bacteria, Firmicutes, Clostridia, Eubacteriales, Oscillospiraceae, Ruminococcus, environmental samples, Ruminococcus sp. CAG:254
uvig_183986	Bacteria, Firmicutes, Clostridia, Eubacteriales, Clostridiaceae, Clostridium, Clostridium sp. 1_1_41A1FAA
uvig_282277	Bacteria, Firmicutes, Clostridia, Eubacteriales, Oscillospiraceae, unclassified Oscillospiraceae, Ruminococcaceae bacterium BL-4
NL_vir017275	Bacteria, Firmicutes, Clostridia, Eubacteriales, Oscillospiraceae, Faecalibacterium, Faecalibacterium prausnitzii
NL_vir017275	Bacteria, Firmicutes, Clostridia, Eubacteriales, Oscillospiraceae, Faecalibacterium, environmental samples, Faecalibacterium sp. CAG:82
MGV-GENOME-0266653	Bacteria, Firmicutes, Clostridia, Eubacteriales, Lachnospiraceae, Mediterraneibacter, [Ruminococcus] gnavus ATCC 29149
uvig_22012	Bacteria, Firmicutes, Clostridia, Eubacteriales, Lachnospiraceae, Mediterraneibacter, [Ruminococcus] gnavus ATCC 29149
uvig_23247	Bacteria, Firmicutes, Clostridia, Eubacteriales, Oscillospiraceae, Ruminococcus, Ruminococcus sp. 5_1_39BFAA
uvig_23247	Bacteria, Firmicutes, Clostridia, Eubacteriales, Oscillospiraceae, Ruminococcus, environmental samples, uncultured Ruminococcus sp.
uvig_23247	Bacteria, Firmicutes, Clostridia, Eubacteriales, Lachnospiraceae, Blautia, Blautia wexlerae AGR2146
uvig_23247	Bacteria, Firmicutes, Clostridia, Eubacteriales, Oscillospiraceae, Ruminococcus, Ruminococcus sp. SR1/5
uvig_474895	Bacteria, Firmicutes, Clostridia, Eubacteriales, Oscillospiraceae, Ruminococcus, environmental samples, uncultured Ruminococcus sp.
uvig_474895	Bacteria, Firmicutes, Clostridia, Eubacteriales, Lachnospiraceae, Blautia, Blautia wexlerae AGR2146
uvig_474895	Bacteria, Firmicutes, Clostridia, Eubacteriales, Oscillospiraceae, Ruminococcus, Ruminococcus sp. SR1/5
uvig_156722	Bacteria, Firmicutes, Clostridia, Eubacteriales, Oscillospiraceae, Ruminococcus, Ruminococcus sp. 5_1_39BFAA
uvig_156722	Bacteria, Firmicutes, Clostridia, Eubacteriales, Oscillospiraceae, Ruminococcus, environmental samples, uncultured Ruminococcus sp.
uvig_156722	Bacteria, Firmicutes, Clostridia, Eubacteriales, Oscillospiraceae, Ruminococcus, Ruminococcus sp. SR1/5
MGV-GENOME-0260625	Bacteria, Firmicutes, Clostridia, Eubacteriales, Lachnospiraceae, Coprococcus, Coprococcus catus GD/7
MGV-GENOME-0260625	Bacteria, Firmicutes, Clostridia, Eubacteriales, Lachnospiraceae, Blautia, environmental samples, Blautia sp. CAG:52
MGV-GENOME-0260625	Bacteria, Firmicutes, environmental samples, Firmicutes bacterium CAG:227
MGV-GENOME-0260625	Bacteria, Firmicutes, environmental samples, Firmicutes bacterium CAG:212
NL_vir024101	Bacteria, Actinobacteria, Bifidobacteriales, Bifidobacteriaceae, Bifidobacterium, Bifidobacterium breve MCC 1454
NL_vir024101	Bacteria, Actinobacteria, Bifidobacteriales, Bifidobacteriaceae, Bifidobacterium, Bifidobacterium breve JCM 7017
NL_vir024101	Bacteria, Actinobacteria, Bifidobacteriales, Bifidobacteriaceae, Bifidobacterium, Bifidobacterium breve
MGV-GENOME-0324315	Bacteria, Actinobacteria, Bifidobacteriales, Bifidobacteriaceae, Bifidobacterium, Bifidobacterium breve MCC 1340
MGV-GENOME-0324315	Bacteria, Actinobacteria, Bifidobacteriales, Bifidobacteriaceae, Bifidobacterium, Bifidobacterium breve MCC 1454
MGV-GENOME-0324315	Bacteria, Actinobacteria, Bifidobacteriales, Bifidobacteriaceae, Bifidobacterium, Bifidobacterium breve JCM 7017
MGV-GENOME-0318991	Bacteria, Actinobacteria, Bifidobacteriales, Bifidobacteriaceae, Bifidobacterium, Bifidobacterium longum
MGV-GENOME-0318991	Bacteria, Actinobacteria, Bifidobacteriales, Bifidobacteriaceae, Bifidobacterium, Bifidobacterium longum subsp. longum
MGV-GENOME-0337006	Bacteria, Firmicutes, Clostridia, Eubacteriales, Oscillospiraceae, Ruminococcus, Ruminococcus sp. 5_1_39BFAA
MGV-GENOME-0330173	Bacteria, Firmicutes, Clostridia, Eubacteriales, Oscillospiraceae, Faecalibacterium, environmental samples, uncultured Faecalibacterium sp.
MGV-GENOME-0331773	Bacteria, Firmicutes, Clostridia, Eubacteriales, Oscillospiraceae, Faecalibacterium, environmental samples, uncultured Faecalibacterium sp.
ERS698729_NODE_4_length_62350_cov_164.992070	Bacteria, Firmicutes, Clostridia, Eubacteriales, Oscillospiraceae, Faecalibacterium, Faecalibacterium prausnitzii
NL_vir057971	Bacteria, Firmicutes, Clostridia, Eubacteriales, Oscillospiraceae, Faecalibacterium, environmental samples, uncultured Faecalibacterium sp.
NC_047916.1	Bacteria, Firmicutes, Clostridia, Eubacteriales, Oscillospiraceae, Faecalibacterium, environmental samples, uncultured Faecalibacterium sp.
NC_047916.1	Bacteria, Firmicutes, Clostridia, Eubacteriales, Oscillospiraceae, Faecalibacterium, Faecalibacterium prausnitzii
MGV-GENOME-0217672	Bacteria, Firmicutes, Bacilli, Lactobacillales, Streptococcaceae, Lactococcus, Lactococcus raffinolactis
MGV-GENOME-0272897	Bacteria, Firmicutes, Bacilli, Lactobacillales, Enterococcaceae, Enterococcus, Enterococcus faecalis
MGV-GENOME-0272897	Bacteria, Firmicutes, Bacilli, Lactobacillales, Enterococcaceae, Enterococcus, Enterococcus faecalis FL2
MGV-GENOME-0272897	Bacteria, Firmicutes, Bacilli, Lactobacillales, Enterococcaceae, Enterococcus, Enterococcus faecalis MTmid8
MGV-GENOME-0272897	Bacteria, Firmicutes, Bacilli, Lactobacillales, Enterococcaceae, Enterococcus, Enterococcus faecalis D6
MGV-GENOME-0272897	Bacteria, Firmicutes, Bacilli, Lactobacillales, Enterococcaceae, Enterococcus, Enterococcus faecalis Fly1
MGV-GENOME-0272897	Bacteria, Firmicutes, Bacilli, Lactobacillales, Enterococcaceae, Enterococcus, Enterococcus faecalis TX2137
MGV-GENOME-0272897	Bacteria, Firmicutes, Bacilli, Lactobacillales, Enterococcaceae, Enterococcus, Enterococcus faecalis TX2134
MGV-GENOME-0272897	Bacteria, Firmicutes, Bacilli, Lactobacillales, Enterococcaceae, Enterococcus, Enterococcus faecalis 599
MGV-GENOME-0272897	Bacteria, Firmicutes, Bacilli, Lactobacillales, Enterococcaceae, Enterococcus, Enterococcus faecalis EnGen0081
MGV-GENOME-0272897	Bacteria, Firmicutes, Bacilli, Lactobacillales, Enterococcaceae, Enterococcus, Enterococcus faecalis EnGen0093
MGV-GENOME-0272897	Bacteria, Firmicutes, Bacilli, Lactobacillales, Enterococcaceae, Enterococcus, Enterococcus faecalis EnGen0103
MGV-GENOME-0272897	Bacteria, Firmicutes, Bacilli, Lactobacillales, Enterococcaceae, Enterococcus, Enterococcus faecalis EnGen0105
MGV-GENOME-0272897	Bacteria, Firmicutes, Bacilli, Lactobacillales, Enterococcaceae, Enterococcus, Enterococcus faecalis EnGen0116
MGV-GENOME-0272897	Bacteria, Firmicutes, Bacilli, Lactobacillales, Enterococcaceae, Enterococcus, Enterococcus faecalis EnGen0118
MGV-GENOME-0272897	Bacteria, Firmicutes, Bacilli, Lactobacillales, Enterococcaceae, Enterococcus, Enterococcus faecalis EnGen0363
MGV-GENOME-0272897	Bacteria, Firmicutes, Bacilli, Lactobacillales, Enterococcaceae, Enterococcus, Enterococcus faecalis EnGen0365
MGV-GENOME-0272897	Bacteria, Firmicutes, Bacilli, Lactobacillales, Enterococcaceae, Enterococcus, Enterococcus faecalis EnGen0342
MGV-GENOME-0272897	Bacteria, Firmicutes, Bacilli, Lactobacillales, Enterococcaceae, Enterococcus, Enterococcus faecalis EnGen0356
MGV-GENOME-0272897	Bacteria, Firmicutes, Bacilli, Lactobacillales, Enterococcaceae, Enterococcus, Enterococcus faecalis KI-6-1-110608-1
MGV-GENOME-0272897	Bacteria, Firmicutes, Bacilli, Lactobacillales, Enterococcaceae, Enterococcus, Enterococcus faecalis D811610-10
MGV-GENOME-0272897	Bacteria, Firmicutes, Bacilli, Lactobacillales, Enterococcaceae, Enterococcus, Enterococcus faecalis VC1B-1
MGV-GENOME-0272897	Bacteria, Firmicutes, Bacilli, Lactobacillales, Enterococcaceae, Enterococcus, Enterococcus faecalis BM4539
MGV-GENOME-0272897	Bacteria, Firmicutes, Bacilli, Lactobacillales, Enterococcaceae, Enterococcus, Enterococcus faecalis EnGen0424
MGV-GENOME-0272897	Bacteria, Firmicutes, Bacilli, Lactobacillales, Streptococcaceae, Streptococcus, Streptococcus agalactiae
uvig_458034	Bacteria, Proteobacteria, Gammaproteobacteria, Enterobacterales, Enterobacteriaceae, Salmonella, Salmonella enterica subsp. enterica serovar Montevideo str. 8387
uvig_458034	Bacteria, Proteobacteria, Gammaproteobacteria, Enterobacterales, Enterobacteriaceae, Escherichia, Escherichia albertii NBRC 107761 = DSM 17582
uvig_458034	Bacteria, Proteobacteria, Gammaproteobacteria, Enterobacterales, Enterobacteriaceae, Escherichia, Escherichia albertii TW07627
uvig_458034	Bacteria, Proteobacteria, Gammaproteobacteria, Enterobacterales, Enterobacteriaceae, Salmonella, Salmonella enterica subsp. enterica serovar Montevideo str. USDA-ARS-USMARC-1903
uvig_458034	Bacteria, Proteobacteria, Gammaproteobacteria, Enterobacterales, Enterobacteriaceae, Salmonella, Salmonella enterica subsp. enterica serovar Montevideo str. USDA-ARS-USMARC-1921
uvig_458034	Bacteria, Proteobacteria, Gammaproteobacteria, Enterobacterales, Enterobacteriaceae, Salmonella, Salmonella enterica subsp. enterica serovar Montevideo str. FVM_628064
uvig_458034	Bacteria, Proteobacteria, Gammaproteobacteria, Enterobacterales, Enterobacteriaceae, Salmonella, Salmonella enterica subsp. enterica serovar Montevideo
MGV-GENOME-0321818	Bacteria, Proteobacteria, Gammaproteobacteria, Enterobacterales, Enterobacteriaceae, Klebsiella/Raoultella group, Klebsiella, Klebsiella pneumoniae
MGV-GENOME-0321818	Bacteria, Proteobacteria, Gammaproteobacteria, Enterobacterales, Enterobacteriaceae, Klebsiella/Raoultella group, Klebsiella, Klebsiella michiganensis KCTC 1686
MGV-GENOME-0321818	Bacteria, Proteobacteria, Gammaproteobacteria, Enterobacterales, Enterobacteriaceae, Salmonella, Salmonella enterica subsp. enterica serovar Uganda
MGV-GENOME-0321818	Bacteria, Proteobacteria, Gammaproteobacteria, Enterobacterales, Enterobacteriaceae, Klebsiella/Raoultella group, Klebsiella, Klebsiella oxytoca
MGV-GENOME-0321818	Bacteria, Proteobacteria, Gammaproteobacteria, Enterobacterales, Enterobacteriaceae, Klebsiella/Raoultella group, Klebsiella, Klebsiella oxytoca OK-1
MGV-GENOME-0321818	Bacteria, Proteobacteria, Gammaproteobacteria, Enterobacterales, Enterobacteriaceae, Klebsiella/Raoultella group, Klebsiella, Klebsiella oxytoca MGH 42
MGV-GENOME-0321818	Bacteria, Proteobacteria, Gammaproteobacteria, Enterobacterales, Enterobacteriaceae, Klebsiella/Raoultella group, Klebsiella, Klebsiella oxytoca MGH 28
MGV-GENOME-0321818	Bacteria, Proteobacteria, Gammaproteobacteria, Enterobacterales, Enterobacteriaceae, Klebsiella/Raoultella group, Klebsiella, Klebsiella oxytoca 10-5249
uvig_461535	Bacteria, Bacteroidetes, Bacteroidia, Bacteroidales, Tannerellaceae, Parabacteroides, Parabacteroides merdae ATCC 43184
uvig_461535	Bacteria, Bacteroidetes, Bacteroidia, Bacteroidales, Bacteroidaceae, Bacteroides, unclassified Bacteroides, Bacteroides sp. UNK.MGS-14
NL_vir018082	Bacteria, Actinobacteria, Bifidobacteriales, Bifidobacteriaceae, Bifidobacterium, Bifidobacterium angulatum DSM 20098 = JCM 7096
NL_vir018082	Bacteria, Actinobacteria, Bifidobacteriales, Bifidobacteriaceae, Bifidobacterium, Bifidobacterium pseudocatenulatum
NL_vir018082	Bacteria, Actinobacteria, Bifidobacteriales, Bifidobacteriaceae, Bifidobacterium, Bifidobacterium adolescentis
NL_vir018082	Bacteria, Actinobacteria, Bifidobacteriales, Bifidobacteriaceae, Bifidobacterium, Bifidobacterium ruminantium DSM 6489
NL_vir018082	Bacteria, Actinobacteria, Bifidobacteriales, Bifidobacteriaceae, Bifidobacterium, Bifidobacterium angulatum
NL_vir018082	Bacteria, Actinobacteria, Bifidobacteriales, Bifidobacteriaceae, Bifidobacterium, Bifidobacterium ruminantium
NL_vir018082	Bacteria, Actinobacteria, Bifidobacteriales, Bifidobacteriaceae, Bifidobacterium, Bifidobacterium dentium
NL_vir054042	Bacteria, Proteobacteria, Gammaproteobacteria, Enterobacterales, Enterobacteriaceae, Klebsiella/Raoultella group, Klebsiella, Klebsiella pneumoniae JH1
NL_vir054042	Bacteria, Proteobacteria, Gammaproteobacteria, Enterobacterales, Enterobacteriaceae, Klebsiella/Raoultella group, Klebsiella, Klebsiella pneumoniae PR04
NL_vir054042	Bacteria, Proteobacteria, Gammaproteobacteria, Enterobacterales, Enterobacteriaceae, Klebsiella/Raoultella group, Klebsiella, Klebsiella pneumoniae subsp. pneumoniae NTUH-K2044
NL_vir054042	Bacteria, Proteobacteria, Gammaproteobacteria, Enterobacterales, Enterobacteriaceae, Klebsiella/Raoultella group, Klebsiella, Klebsiella quasipneumoniae
NL_vir054042	Bacteria, Proteobacteria, Gammaproteobacteria, Enterobacterales, Enterobacteriaceae, Klebsiella/Raoultella group, Raoultella, Raoultella ornithinolytica
NL_vir054042	Bacteria, Proteobacteria, Gammaproteobacteria, Enterobacterales, Enterobacteriaceae, Escherichia, Escherichia coli MP021561.2
NL_vir054042	Bacteria, Proteobacteria, Gammaproteobacteria, Enterobacterales, Enterobacteriaceae, Klebsiella/Raoultella group, Klebsiella, Klebsiella pneumoniae UHKPC57
NL_vir054042	Bacteria, Proteobacteria, Gammaproteobacteria, Enterobacterales, Enterobacteriaceae, Klebsiella/Raoultella group, Klebsiella, Klebsiella pneumoniae DMC0799
NL_vir054042	Bacteria, Proteobacteria, Gammaproteobacteria, Enterobacterales, Enterobacteriaceae, Klebsiella/Raoultella group, Klebsiella, Klebsiella pneumoniae UHKPC179
NL_vir054042	Bacteria, Proteobacteria, Gammaproteobacteria, Enterobacterales, Enterobacteriaceae, Klebsiella/Raoultella group, Klebsiella, Klebsiella pneumoniae 303K
NL_vir054042	Bacteria, Proteobacteria, Gammaproteobacteria, Enterobacterales, Enterobacteriaceae, Salmonella, Salmonella enterica subsp. enterica serovar Muenster str. CFSAN004344
NL_vir054042	Bacteria, Proteobacteria, Gammaproteobacteria, Enterobacterales, Enterobacteriaceae, Klebsiella/Raoultella group, Klebsiella, Klebsiella pneumoniae
NL_vir054042	Bacteria, Proteobacteria, Gammaproteobacteria, Enterobacterales, Enterobacteriaceae, Klebsiella/Raoultella group, Klebsiella, Klebsiella variicola At-22
NL_vir054042	Bacteria, Proteobacteria, Gammaproteobacteria, Enterobacterales, Enterobacteriaceae, Klebsiella/Raoultella group, Klebsiella, Klebsiella michiganensis E718
NL_vir054042	Bacteria, Proteobacteria, Gammaproteobacteria, Enterobacterales, Enterobacteriaceae, Salmonella, Salmonella enterica subsp. enterica serovar Montevideo str. USDA-ARS-USMARC-1903
NL_vir054042	Bacteria, Proteobacteria, Gammaproteobacteria, Enterobacterales, Enterobacteriaceae, Salmonella, Salmonella enterica subsp. enterica serovar Montevideo str. USDA-ARS-USMARC-1921
NL_vir054042	Bacteria, Proteobacteria, Gammaproteobacteria, Enterobacterales, Enterobacteriaceae, Salmonella, Salmonella enterica subsp. enterica serovar Montevideo str. USDA-ARS-USMARC-1912
NL_vir054042	Bacteria, Proteobacteria, Gammaproteobacteria, Enterobacterales, Enterobacteriaceae, Klebsiella/Raoultella group, Klebsiella, Klebsiella variicola
NL_vir054042	Bacteria, Proteobacteria, Gammaproteobacteria, Enterobacterales, Enterobacteriaceae, Citrobacter, Citrobacter koseri
NL_vir054042	Bacteria, Proteobacteria, Gammaproteobacteria, Enterobacterales, Enterobacteriaceae, Klebsiella/Raoultella group, Klebsiella, Klebsiella sp. PO552
NL_vir054042	Bacteria, Proteobacteria, Gammaproteobacteria, Enterobacterales, Enterobacteriaceae, Escherichia, Escherichia coli
NL_vir054042	Bacteria, Proteobacteria, Gammaproteobacteria, Enterobacterales, Enterobacteriaceae, Klebsiella/Raoultella group, Klebsiella, Klebsiella sp. MS 92-3
NL_vir054042	Bacteria, Proteobacteria, Gammaproteobacteria, Enterobacterales, Enterobacteriaceae, Klebsiella/Raoultella group, Klebsiella, Klebsiella pneumoniae subsp. pneumoniae WGLW5
NL_vir054042	Bacteria, Proteobacteria, Gammaproteobacteria, Enterobacterales, Enterobacteriaceae, Salmonella, Salmonella enterica subsp. enterica serovar Montevideo str. FVM_628064
NL_vir054042	Bacteria, Proteobacteria, Gammaproteobacteria, Enterobacterales, Enterobacteriaceae, Klebsiella/Raoultella group, Klebsiella, Klebsiella pneumoniae subsp. pneumoniae
NL_vir054042	Bacteria, Proteobacteria, Gammaproteobacteria, Enterobacterales, Enterobacteriaceae, Klebsiella/Raoultella group, Klebsiella, Klebsiella pneumoniae MGH 17
NL_vir054042	Bacteria, Proteobacteria, Gammaproteobacteria, Enterobacterales, Enterobacteriaceae, Klebsiella/Raoultella group, Klebsiella, Klebsiella pneumoniae BWH 15
NL_vir054042	Bacteria, Proteobacteria, Gammaproteobacteria, Enterobacterales, Enterobacteriaceae, Klebsiella/Raoultella group, Klebsiella, Klebsiella pneumoniae MGH 52
NL_vir054042	Bacteria, Proteobacteria, Gammaproteobacteria, Enterobacterales, Enterobacteriaceae, Klebsiella/Raoultella group, Klebsiella, Klebsiella pneumoniae BIDMC 33B
NL_vir054042	Bacteria, Proteobacteria, Gammaproteobacteria, Enterobacterales, Enterobacteriaceae, Klebsiella/Raoultella group, Klebsiella, Klebsiella quasipneumoniae subsp. quasipneumoniae
NL_vir054042	Bacteria, Proteobacteria, Gammaproteobacteria, Enterobacterales, Enterobacteriaceae, Salmonella, Salmonella enterica subsp. enterica serovar Montevideo
NL_vir054042	Bacteria, Proteobacteria, Gammaproteobacteria, Enterobacterales, Enterobacteriaceae, Klebsiella, Klebsiella pneumoniae subsp. pneumoniae
MGV-GENOME-0252138	Bacteria, Firmicutes, Clostridia, Eubacteriales, Lachnospiraceae, Blautia, environmental samples, Blautia sp. CAG:52
MGV-GENOME-0252138	Bacteria, Firmicutes, environmental samples, Firmicutes bacterium CAG:227
uvig_550612	Bacteria, Firmicutes, environmental samples, Firmicutes bacterium CAG:227
MGV-GENOME-0254852	Bacteria, Firmicutes, environmental samples, Firmicutes bacterium CAG:227
uvig_39653	Bacteria, Firmicutes, Clostridia, Eubacteriales, Lachnospiraceae, Roseburia, Roseburia hominis A2-183
MGV-GENOME-0255755	Bacteria, Firmicutes, environmental samples, Firmicutes bacterium CAG:227
MGV-GENOME-0255755	Bacteria, Firmicutes, Clostridia, Eubacteriales, Lachnospiraceae, Roseburia, Roseburia intestinalis L1-82
MGV-GENOME-0255755	Bacteria, Firmicutes, Clostridia, Eubacteriales, Lachnospiraceae, Roseburia, environmental samples, Roseburia sp. CAG:197
uvig_521530	Bacteria, Firmicutes, environmental samples, Firmicutes bacterium CAG:227
uvig_521530	Bacteria, Firmicutes, Clostridia, Eubacteriales, Lachnospiraceae, Roseburia, Roseburia intestinalis L1-82
uvig_521530	Bacteria, Firmicutes, environmental samples, Firmicutes bacterium CAG:212
uvig_521530	Bacteria, Firmicutes, Clostridia, Eubacteriales, Lachnospiraceae, Roseburia, environmental samples, Roseburia sp. CAG:197
MGV-GENOME-0263913	Bacteria, Firmicutes, Clostridia, Eubacteriales, Lachnospiraceae, Roseburia, Roseburia hominis A2-183
MGV-GENOME-0263913	Bacteria, Firmicutes, environmental samples, Firmicutes bacterium CAG:227
MGV-GENOME-0263913	Bacteria, Firmicutes, Clostridia, Eubacteriales, Lachnospiraceae, Roseburia, Roseburia intestinalis L1-82
MGV-GENOME-0263913	Bacteria, Firmicutes, Clostridia, Eubacteriales, Lachnospiraceae, Roseburia, environmental samples, Roseburia sp. CAG:197
MGV-GENOME-0262724	Bacteria, Firmicutes, Clostridia, Eubacteriales, Lachnospiraceae, Lachnospiraceae incertae sedis, [Eubacterium] rectale M104/1
MGV-GENOME-0262724	Bacteria, Firmicutes, Clostridia, Eubacteriales, Lachnospiraceae, Roseburia, environmental samples, Roseburia sp. CAG:197
MGV-GENOME-0258799	Bacteria, Actinobacteria, Coriobacteriia, Eggerthellales, Eggerthellaceae, Eggerthella, unclassified Eggerthella, Eggerthella sp. HGA1
MGV-GENOME-0258799	Bacteria, Firmicutes, Clostridia, Eubacteriales, Peptostreptococcaceae, Clostridioides, Clostridioides difficile F501
MGV-GENOME-0258799	Bacteria, Firmicutes, Clostridia, Eubacteriales, Lachnospiraceae, Roseburia, Roseburia hominis A2-183
MGV-GENOME-0258799	Bacteria, Firmicutes, Clostridia, Eubacteriales, Lachnospiraceae, Roseburia, Roseburia intestinalis L1-82
uvig_11451	Bacteria, Firmicutes, Clostridia, Eubacteriales, Oscillospiraceae, Ruminococcus, Ruminococcus sp. SR1/5
uvig_11451	Bacteria, Firmicutes, Bacilli, Lactobacillales, Streptococcaceae, Streptococcus, environmental samples, Streptococcus salivarius CAG:79
NL_vir001681	Bacteria, Firmicutes, Clostridia, Eubacteriales, Lachnospiraceae, Lachnospiraceae bacterium 5_1_63FAA
uvig_278662	Bacteria, Firmicutes, Clostridia, Eubacteriales, Lachnospiraceae, Lachnospiraceae bacterium 5_1_63FAA
uvig_424436	Bacteria, Firmicutes, Bacilli, Lactobacillales, Lactobacillaceae, Lentilactobacillus, Lentilactobacillus diolivorans DSM 14421
NC_002668.1	Bacteria, Firmicutes, Bacilli, Lactobacillales, Streptococcaceae, Streptococcus, Streptococcus thermophilus
MGV-GENOME-0351955	Bacteria, Firmicutes, Negativicutes, Veillonellales, Veillonellaceae, Veillonella, unclassified Veillonella, Veillonella sp. DORA_A_3_16_22
MGV-GENOME-0351955	Bacteria, Firmicutes, Negativicutes, Veillonellales, Veillonellaceae, Veillonella, Veillonella parvula DSM 2008
MGV-GENOME-0351955	Bacteria, Firmicutes, Negativicutes, Veillonellales, Veillonellaceae, Veillonella, unclassified Veillonella, Veillonella sp. 6_1_27
MGV-GENOME-0378384	Bacteria, Proteobacteria, Gammaproteobacteria, Moraxellales, Moraxellaceae, Acinetobacter, Acinetobacter sp. NBRC 110496
MGV-GENOME-0378384	Bacteria, Proteobacteria, Gammaproteobacteria, Moraxellales, Moraxellaceae, Acinetobacter, Acinetobacter sp. CIP 102529
MGV-GENOME-0378384	Bacteria, Proteobacteria, Gammaproteobacteria, Moraxellales, Moraxellaceae, Acinetobacter, Acinetobacter sp. CIP 102143
MGV-GENOME-0378384	Bacteria, Proteobacteria, Gammaproteobacteria, Moraxellales, Moraxellaceae, Acinetobacter, Acinetobacter sp. CIP 102159
MGV-GENOME-0379219	Bacteria, Firmicutes, Clostridia, Eubacteriales, Clostridiaceae, Clostridium, Clostridium fermenticellae
MGV-GENOME-0372528	Bacteria, Firmicutes, Clostridia, Eubacteriales, Oscillospiraceae, Ruminococcus, environmental samples, Ruminococcus sp. CAG:353
MGV-GENOME-0370547	Bacteria, Firmicutes, Clostridia, Eubacteriales, Oscillospiraceae, Ruminococcus, Ruminococcus bicirculans
MGV-GENOME-0370547	Bacteria, Firmicutes, Clostridia, Eubacteriales, Oscillospiraceae, Ruminococcus, Ruminococcus sp. N15.MGS-57
MGV-GENOME-0377945	Bacteria, Firmicutes, Clostridia, Eubacteriales, Lachnospiraceae, Mediterraneibacter, [Ruminococcus] lactaris ATCC 29176
MGV-GENOME-0374409	Bacteria, Firmicutes, Clostridia, Eubacteriales, Oscillospiraceae, Ruminococcus, environmental samples, Ruminococcus sp. CAG:624
uvig_171123	Bacteria, Firmicutes, Clostridia, Eubacteriales, Oscillospiraceae, Ruminococcus, environmental samples, Ruminococcus sp. CAG:624
uvig_523376	Bacteria, Firmicutes, Clostridia, Eubacteriales, Oscillospiraceae, Ruminococcus, Ruminococcus sp. N15.MGS-57
MGV-GENOME-0376470	Bacteria, Firmicutes, Clostridia, Eubacteriales, Lachnospiraceae, Coprococcus, Coprococcus eutactus ATCC 27759
MGV-GENOME-0374663	Bacteria, Firmicutes, Clostridia, Eubacteriales, Lachnospiraceae, Anaerobutyricum, Anaerobutyricum hallii DSM 3353
MGV-GENOME-0374663	Bacteria, Firmicutes, environmental samples, Firmicutes bacterium CAG:227
Minot_Diet_SRR5088942_NODE_3_length_102439_cov_744.499170	Bacteria, Firmicutes, Clostridia, Eubacteriales, Oscillospiraceae, Ruminococcus, environmental samples, Ruminococcus sp. CAG:108
MGV-GENOME-0370611	Bacteria, Firmicutes, Clostridia, Eubacteriales, Oscillospiraceae, Ruminococcus, environmental samples, Ruminococcus sp. CAG:108
NL_vir004310	Bacteria, Firmicutes, Clostridia, Clostridiales, Ruminococcaceae, Ruminiclostridium, [Clostridium] cellulosi CS-4-4
OLPP01000038.1	Bacteria, Firmicutes, Clostridia, Eubacteriales, Oscillospiraceae, Ruminococcus, Ruminococcus sp. 5_1_39BFAA
MGV-GENOME-0373634	Bacteria, Firmicutes, Clostridia, Eubacteriales, Lachnospiraceae, Lachnospiraceae bacterium 5_1_63FAA
MGV-GENOME-0343129	Bacteria, Verrucomicrobia, Verrucomicrobiae, Verrucomicrobiales, Akkermansiaceae, Akkermansia, Akkermansia sp. KLE1797
MGV-GENOME-0345314	Bacteria, Verrucomicrobia, Verrucomicrobiae, Verrucomicrobiales, Akkermansiaceae, Akkermansia, Akkermansia muciniphila ATCC BAA-835
MGV-GENOME-0345314	Bacteria, Verrucomicrobia, Verrucomicrobiae, Verrucomicrobiales, Akkermansiaceae, Akkermansia, Akkermansia muciniphila
MGV-GENOME-0344772	Bacteria, Verrucomicrobia, Verrucomicrobiae, Verrucomicrobiales, Akkermansiaceae, Akkermansia, Akkermansia muciniphila
SRS2267567_NODE_12_length_31788_cov_795.718684	Bacteria, Verrucomicrobia, Verrucomicrobiae, Verrucomicrobiales, Akkermansiaceae, Akkermansia, Akkermansia muciniphila
SRS2267567_NODE_12_length_31788_cov_795.718684	Bacteria, Verrucomicrobia, Verrucomicrobiae, Verrucomicrobiales, Akkermansiaceae, Akkermansia, Akkermansia sp. KLE1797
SRS2267567_NODE_12_length_31788_cov_795.718684	Bacteria, Proteobacteria, Betaproteobacteria, Burkholderiales, Burkholderiales bacterium Ga0077543
ERS698688_NODE_8_length_34323_cov_63.540913	Bacteria, Verrucomicrobia, Verrucomicrobiae, Verrucomicrobiales, Akkermansiaceae, Akkermansia, Akkermansia muciniphila ATCC BAA-835
ERS698688_NODE_8_length_34323_cov_63.540913	Bacteria, Verrucomicrobia, Verrucomicrobiae, Verrucomicrobiales, Akkermansiaceae, Akkermansia, Akkermansia muciniphila
ERS698688_NODE_8_length_34323_cov_63.540913	Bacteria, Verrucomicrobia, Verrucomicrobiae, Verrucomicrobiales, Akkermansiaceae, Akkermansia, environmental samples, Akkermansia sp. CAG:344
ERS698688_NODE_8_length_34323_cov_63.540913	Bacteria, Verrucomicrobia, Verrucomicrobiae, Verrucomicrobiales, Akkermansiaceae, Akkermansia, Akkermansia sp. KLE1797
OJPF01000296.1	Bacteria, Verrucomicrobia, Verrucomicrobiae, Verrucomicrobiales, Akkermansiaceae, Akkermansia, Akkermansia muciniphila ATCC BAA-835
OJPF01000296.1	Bacteria, Verrucomicrobia, Verrucomicrobiae, Verrucomicrobiales, Akkermansiaceae, Akkermansia, Akkermansia muciniphila
OJPF01000296.1	Bacteria, Verrucomicrobia, Verrucomicrobiae, Verrucomicrobiales, Akkermansiaceae, Akkermansia, environmental samples, Akkermansia sp. CAG:344
OJPF01000296.1	Bacteria, Verrucomicrobia, Verrucomicrobiae, Verrucomicrobiales, Akkermansiaceae, Akkermansia, Akkermansia sp. KLE1797
ERS698703_NODE_13_length_44404_cov_136.699610	Bacteria, Proteobacteria, Betaproteobacteria, Burkholderiales, Sutterellaceae, Dakarella, Dakarella massiliensis
NL_vir054756	Bacteria, Firmicutes, Negativicutes, Veillonellales, Veillonellaceae, Veillonella, Veillonella atypica ACS-049-V-Sch6
NL_vir054756	Bacteria, Firmicutes, Negativicutes, Veillonellales, Veillonellaceae, Veillonella, Veillonella atypica ACS-134-V-Col7a
NL_vir054756	Bacteria, Firmicutes, Negativicutes, Veillonellales, Veillonellaceae, Veillonella, Veillonella atypica
NL_vir054756	Bacteria, Firmicutes, Negativicutes, Veillonellales, Veillonellaceae, Veillonella, Veillonella parvula
SRR7892485_NODE_2_length_41557_cov_93.895644	Bacteria, Proteobacteria, Gammaproteobacteria, Enterobacterales, Enterobacteriaceae, Escherichia, Escherichia coli
SRR7892485_NODE_2_length_41557_cov_93.895644	Bacteria, Proteobacteria, Gammaproteobacteria, Enterobacterales, Enterobacteriaceae, Escherichia, Escherichia albertii
SRR7892485_NODE_2_length_41557_cov_93.895644	Bacteria, Proteobacteria, Gammaproteobacteria, Enterobacterales, Enterobacteriaceae, Salmonella, Salmonella enterica subsp. salamae serovar 56:b:[1,5]
SRR7892485_NODE_2_length_41557_cov_93.895644	Bacteria, Proteobacteria, Gammaproteobacteria, Enterobacterales, Enterobacteriaceae, Citrobacter, Citrobacter koseri
uvig_512388	Bacteria, Proteobacteria, Gammaproteobacteria, Enterobacterales, Pectobacteriaceae, Dickeya, Dickeya dianthicola IPO 980
uvig_512388	Bacteria, Proteobacteria, Gammaproteobacteria, Enterobacterales, Enterobacteriaceae, Escherichia, Escherichia albertii
uvig_512388	Bacteria, Proteobacteria, Gammaproteobacteria, Enterobacterales, Enterobacteriaceae, Salmonella, Salmonella enterica subsp. salamae serovar 56:b:[1,5]
uvig_512388	Bacteria, Proteobacteria, Gammaproteobacteria, Enterobacterales, Enterobacteriaceae, Citrobacter, Citrobacter koseri
uvig_512388	Bacteria, Proteobacteria, Gammaproteobacteria, Enterobacterales, Enterobacteriaceae, Klebsiella/Raoultella group, Klebsiella, Klebsiella grimontii
NL_vir058445	Bacteria, Firmicutes, Clostridia, Eubacteriales, Oscillospiraceae, Oscillospiraceae incertae sedis, [Eubacterium] siraeum DSM 15702
NL_vir058445	Bacteria, Firmicutes, Clostridia, Eubacteriales, Oscillospiraceae, Oscillospiraceae incertae sedis, [Eubacterium] siraeum 70/3
NL_vir012489	Bacteria, Firmicutes, Clostridia, Eubacteriales, Oscillospiraceae, Ruminococcus, Ruminococcus sp. SR1/5
NL_vir012489	Bacteria, Firmicutes, Clostridia, Eubacteriales, Lachnospiraceae, Blautia, unclassified Blautia, Blautia sp. KLE 1732
NL_vir012489	Bacteria, Firmicutes, Clostridia, Eubacteriales, Lachnospiraceae, Blautia, Blautia massiliensis
MGV-GENOME-0290494	Bacteria, Firmicutes, Clostridia, Eubacteriales, Lachnospiraceae, Anaerostipes, Anaerostipes hadrus
MGV-GENOME-0317701	Bacteria, Firmicutes, Clostridia, Eubacteriales, Oscillospiraceae, Faecalibacterium, Faecalibacterium prausnitzii
MGV-GENOME-0317701	Bacteria, Firmicutes, Clostridia, Eubacteriales, Oscillospiraceae, Faecalibacterium, Faecalibacterium prausnitzii L2-6
MGV-GENOME-0317194	Bacteria, Firmicutes, Clostridia, Eubacteriales, Oscillospiraceae, Faecalibacterium, Faecalibacterium prausnitzii
MGV-GENOME-0317194	Bacteria, Firmicutes, Clostridia, Eubacteriales, Oscillospiraceae, Faecalibacterium, Faecalibacterium prausnitzii L2-6
MGV-GENOME-0317397	Bacteria, Firmicutes, Clostridia, Clostridia bacterium UC5.1-1E11
uvig_282257	Bacteria, Firmicutes, Clostridia, Clostridia bacterium UC5.1-1E11
MGV-GENOME-0312557	Bacteria, Firmicutes, Clostridia, Eubacteriales, Oscillospiraceae, Faecalibacterium, Faecalibacterium prausnitzii
uvig_278539	Bacteria, Firmicutes, Clostridia, Eubacteriales, Oscillospiraceae, Faecalibacterium, Faecalibacterium prausnitzii
MGV-GENOME-0332749	Bacteria, Firmicutes, Clostridia, Eubacteriales, Oscillospiraceae, Faecalibacterium, Faecalibacterium prausnitzii
uvig_583706	Bacteria, Firmicutes, Clostridia, Eubacteriales, Oscillospiraceae, Faecalibacterium, Faecalibacterium prausnitzii
MGV-GENOME-0332050	Bacteria, Firmicutes, Clostridia, Eubacteriales, Oscillospiraceae, Faecalibacterium, Faecalibacterium prausnitzii
MGV-GENOME-0331073	Bacteria, Firmicutes, Clostridia, Eubacteriales, Oscillospiraceae, Faecalibacterium, Faecalibacterium prausnitzii
MGV-GENOME-0359986	Bacteria, Proteobacteria, Gammaproteobacteria, Enterobacterales, Enterobacteriaceae, Escherichia, Escherichia sp. TW11588
MGV-GENOME-0359986	Bacteria, Proteobacteria, Gammaproteobacteria, Enterobacterales, Enterobacteriaceae, Escherichia, Escherichia coli STEC_C165-02
MGV-GENOME-0359986	Bacteria, Proteobacteria, Gammaproteobacteria, Enterobacterales, Enterobacteriaceae, Escherichia, Escherichia coli 576-1
MGV-GENOME-0359986	Bacteria, Proteobacteria, Gammaproteobacteria, Enterobacterales, Enterobacteriaceae, Escherichia, Escherichia coli KTE105
MGV-GENOME-0359986	Bacteria, Proteobacteria, Gammaproteobacteria, Enterobacterales, Enterobacteriaceae, Escherichia, Escherichia coli KTE128
MGV-GENOME-0359986	Bacteria, Proteobacteria, Gammaproteobacteria, Enterobacterales, Enterobacteriaceae, Escherichia, Escherichia coli KTE177
MGV-GENOME-0359986	Bacteria, Proteobacteria, Gammaproteobacteria, Enterobacterales, Enterobacteriaceae, Escherichia, Escherichia coli KTE82
MGV-GENOME-0359986	Bacteria, Proteobacteria, Gammaproteobacteria, Enterobacterales, Enterobacteriaceae, Escherichia, Escherichia coli KTE95
MGV-GENOME-0359986	Bacteria, Proteobacteria, Gammaproteobacteria, Enterobacterales, Enterobacteriaceae, Escherichia, Escherichia albertii
MGV-GENOME-0359986	Bacteria, Proteobacteria, Gammaproteobacteria, Enterobacterales, Enterobacteriaceae, Escherichia, Escherichia coli
MGV-GENOME-0359986	Bacteria, Proteobacteria, Gammaproteobacteria, Enterobacterales, Enterobacteriaceae, Escherichia, Escherichia coli HM69
MGV-GENOME-0359986	Bacteria, Proteobacteria, Gammaproteobacteria, Enterobacterales, Enterobacteriaceae, Escherichia, Escherichia coli SCD1
MGV-GENOME-0359986	Bacteria, Proteobacteria, Gammaproteobacteria, Enterobacterales, Enterobacteriaceae, Escherichia, Escherichia coli MC19
MGV-GENOME-0359986	Bacteria, Proteobacteria, Gammaproteobacteria, Enterobacterales, Enterobacteriaceae, Escherichia, Escherichia coli 112469218-isolate1
MGV-GENOME-0359986	Bacteria, Proteobacteria, Gammaproteobacteria, Enterobacterales, Enterobacteriaceae, Escherichia, Escherichia coli 112469215-isolate1
MGV-GENOME-0359986	Bacteria, Proteobacteria, Gammaproteobacteria, Enterobacterales, Enterobacteriaceae, Escherichia, Escherichia coli 328
MGV-GENOME-0359986	Bacteria, Proteobacteria, Gammaproteobacteria, Enterobacterales, Enterobacteriaceae, Salmonella, Salmonella enterica subsp. enterica serovar Muenster str. CFSAN004344
MGV-GENOME-0359986	Bacteria, Proteobacteria, Gammaproteobacteria, Enterobacterales, Enterobacteriaceae, Escherichia, Escherichia albertii NBRC 107761 = DSM 17582
MGV-GENOME-0359986	Bacteria, Proteobacteria, Gammaproteobacteria, Enterobacterales, Enterobacteriaceae, Escherichia, Escherichia albertii TW07627
MGV-GENOME-0359986	Bacteria, Proteobacteria, Gammaproteobacteria, Enterobacterales, Enterobacteriaceae, Escherichia, Escherichia fergusonii ECD227
MGV-GENOME-0359986	Bacteria, Proteobacteria, Gammaproteobacteria, Enterobacterales, Enterobacteriaceae, Salmonella, Salmonella enterica subsp. enterica serovar Montevideo str. USDA-ARS-USMARC-1903
MGV-GENOME-0359986	Bacteria, Proteobacteria, Gammaproteobacteria, Enterobacterales, Enterobacteriaceae, Salmonella, Salmonella enterica subsp. enterica serovar Montevideo str. USDA-ARS-USMARC-1921
MGV-GENOME-0359986	Bacteria, Proteobacteria, Gammaproteobacteria, Enterobacterales, Enterobacteriaceae, Escherichia, Escherichia coli O167:H26
MGV-GENOME-0359986	Bacteria, Proteobacteria, Gammaproteobacteria, Enterobacterales, Enterobacteriaceae, Escherichia, Escherichia coli UMN026
MGV-GENOME-0359986	Bacteria, Proteobacteria, Gammaproteobacteria, Enterobacterales, Enterobacteriaceae, Escherichia, Escherichia coli 042
MGV-GENOME-0359986	Bacteria, Proteobacteria, Gammaproteobacteria, Enterobacterales, Enterobacteriaceae, Escherichia, Escherichia coli FVEC1412
MGV-GENOME-0359986	Bacteria, Proteobacteria, Gammaproteobacteria, Enterobacterales, Enterobacteriaceae, Escherichia, Escherichia coli FVEC1302
MGV-GENOME-0359986	Bacteria, Proteobacteria, Gammaproteobacteria, Enterobacterales, Enterobacteriaceae, Escherichia, Escherichia coli 4_1_47FAA
MGV-GENOME-0359986	Bacteria, Proteobacteria, Gammaproteobacteria, Enterobacterales, Enterobacteriaceae, Escherichia, Escherichia coli O15:H18 str. K1516
MGV-GENOME-0359986	Bacteria, Proteobacteria, Gammaproteobacteria, Enterobacterales, Enterobacteriaceae, Escherichia, Escherichia coli 1-250-04_S1_C3
MGV-GENOME-0359986	Bacteria, Proteobacteria, Gammaproteobacteria, Enterobacterales, Enterobacteriaceae, Escherichia, Escherichia coli 2-005-03_S3_C2
MGV-GENOME-0359986	Bacteria, Proteobacteria, Gammaproteobacteria, Enterobacterales, Enterobacteriaceae, Salmonella, Salmonella enterica subsp. enterica serovar Montevideo str. FVM_628064
MGV-GENOME-0359986	Bacteria, Proteobacteria, Gammaproteobacteria, Enterobacterales, Enterobacteriaceae, Escherichia, Escherichia coli 1-250-04_S1_C1
MGV-GENOME-0359986	Bacteria, Proteobacteria, Gammaproteobacteria, Enterobacterales, Enterobacteriaceae, Escherichia, Escherichia coli 1-250-04_S1_C2
MGV-GENOME-0359986	Bacteria, Proteobacteria, Gammaproteobacteria, Enterobacterales, Enterobacteriaceae, Escherichia, Escherichia coli 2-316-03_S4_C1
MGV-GENOME-0359986	Bacteria, Proteobacteria, Gammaproteobacteria, Enterobacterales, Enterobacteriaceae, Escherichia, Escherichia coli 2-316-03_S1_C1
MGV-GENOME-0359986	Bacteria, Proteobacteria, Gammaproteobacteria, Enterobacterales, Enterobacteriaceae, Escherichia, Escherichia coli 2-316-03_S1_C2
MGV-GENOME-0359986	Bacteria, Proteobacteria, Gammaproteobacteria, Enterobacterales, Enterobacteriaceae, Escherichia, Escherichia coli KTE122
MGV-GENOME-0359986	Bacteria, Proteobacteria, Gammaproteobacteria, Enterobacterales, Enterobacteriaceae, Escherichia, Escherichia coli KTE125
MGV-GENOME-0359986	Bacteria, Proteobacteria, Gammaproteobacteria, Enterobacterales, Enterobacteriaceae, Escherichia, Escherichia coli KTE2
MGV-GENOME-0359986	Bacteria, Proteobacteria, Gammaproteobacteria, Enterobacterales, Enterobacteriaceae, Escherichia, Escherichia coli KTE26
MGV-GENOME-0359986	Bacteria, Proteobacteria, Gammaproteobacteria, Enterobacterales, Enterobacteriaceae, Escherichia, Escherichia coli KTE204
MGV-GENOME-0359986	Bacteria, Proteobacteria, Gammaproteobacteria, Enterobacterales, Enterobacteriaceae, Escherichia, Escherichia coli KTE228
MGV-GENOME-0359986	Bacteria, Proteobacteria, Gammaproteobacteria, Enterobacterales, Enterobacteriaceae, Escherichia, Escherichia coli KTE235
MGV-GENOME-0359986	Bacteria, Proteobacteria, Gammaproteobacteria, Enterobacterales, Enterobacteriaceae, Escherichia, Escherichia coli KTE116
MGV-GENOME-0359986	Bacteria, Proteobacteria, Gammaproteobacteria, Enterobacterales, Enterobacteriaceae, Escherichia, Escherichia coli KTE78
MGV-GENOME-0359986	Bacteria, Proteobacteria, Gammaproteobacteria, Enterobacterales, Enterobacteriaceae, Escherichia, Escherichia coli KTE79
MGV-GENOME-0359986	Bacteria, Proteobacteria, Gammaproteobacteria, Enterobacterales, Enterobacteriaceae, Escherichia, Escherichia coli KTE158
MGV-GENOME-0359986	Bacteria, Proteobacteria, Gammaproteobacteria, Enterobacterales, Enterobacteriaceae, Escherichia, Escherichia coli KTE190
MGV-GENOME-0359986	Bacteria, Proteobacteria, Gammaproteobacteria, Enterobacterales, Enterobacteriaceae, Escherichia, Escherichia coli KTE202
MGV-GENOME-0359986	Bacteria, Proteobacteria, Gammaproteobacteria, Enterobacterales, Enterobacteriaceae, Escherichia, Escherichia coli KTE83
MGV-GENOME-0359986	Bacteria, Proteobacteria, Gammaproteobacteria, Enterobacterales, Enterobacteriaceae, Escherichia, Escherichia coli KTE50
MGV-GENOME-0359986	Bacteria, Proteobacteria, Gammaproteobacteria, Enterobacterales, Enterobacteriaceae, Escherichia, Escherichia coli KTE1
MGV-GENOME-0359986	Bacteria, Proteobacteria, Gammaproteobacteria, Enterobacterales, Enterobacteriaceae, Escherichia, Escherichia coli KTE231
MGV-GENOME-0359986	Bacteria, Proteobacteria, Gammaproteobacteria, Enterobacterales, Enterobacteriaceae, Escherichia, Escherichia coli KTE200
MGV-GENOME-0359986	Bacteria, Proteobacteria, Gammaproteobacteria, Enterobacterales, Enterobacteriaceae, Escherichia, Escherichia coli KTE68
MGV-GENOME-0359986	Bacteria, Proteobacteria, Gammaproteobacteria, Enterobacterales, Enterobacteriaceae, Escherichia, Escherichia coli KTE134
MGV-GENOME-0359986	Bacteria, Proteobacteria, Gammaproteobacteria, Enterobacterales, Enterobacteriaceae, Escherichia, Escherichia coli KTE170
MGV-GENOME-0359986	Bacteria, Proteobacteria, Gammaproteobacteria, Enterobacterales, Enterobacteriaceae, Escherichia, Escherichia sp. KTE172
MGV-GENOME-0359986	Bacteria, Proteobacteria, Gammaproteobacteria, Enterobacterales, Enterobacteriaceae, Escherichia, Escherichia coli MC6002
MGV-GENOME-0359986	Bacteria, Proteobacteria, Gammaproteobacteria, Enterobacterales, Enterobacteriaceae, Escherichia, Escherichia coli MC23
MGV-GENOME-0359986	Bacteria, Proteobacteria, Gammaproteobacteria, Enterobacterales, Enterobacteriaceae, Escherichia, Escherichia coli MC21
MGV-GENOME-0359986	Bacteria, Proteobacteria, Gammaproteobacteria, Enterobacterales, Enterobacteriaceae, Escherichia, Escherichia coli HVH 6 (3-8296502)
MGV-GENOME-0359986	Bacteria, Proteobacteria, Gammaproteobacteria, Enterobacterales, Enterobacteriaceae, Escherichia, Escherichia coli HVH 10 (4-6832164)
MGV-GENOME-0359986	Bacteria, Proteobacteria, Gammaproteobacteria, Enterobacterales, Enterobacteriaceae, Escherichia, Escherichia coli HVH 22 (4-2258986)
MGV-GENOME-0359986	Bacteria, Proteobacteria, Gammaproteobacteria, Enterobacterales, Enterobacteriaceae, Escherichia, Escherichia coli HVH 29 (4-3418073)
MGV-GENOME-0359986	Bacteria, Proteobacteria, Gammaproteobacteria, Enterobacterales, Enterobacteriaceae, Escherichia, Escherichia coli HVH 43 (4-2173468)
MGV-GENOME-0359986	Bacteria, Proteobacteria, Gammaproteobacteria, Enterobacterales, Enterobacteriaceae, Escherichia, Escherichia coli HVH 44 (4-2298570)
MGV-GENOME-0359986	Bacteria, Proteobacteria, Gammaproteobacteria, Enterobacterales, Enterobacteriaceae, Escherichia, Escherichia coli HVH 45 (4-3129918)
MGV-GENOME-0359986	Bacteria, Proteobacteria, Gammaproteobacteria, Enterobacterales, Enterobacteriaceae, Escherichia, Escherichia coli HVH 63 (4-2542528)
MGV-GENOME-0359986	Bacteria, Proteobacteria, Gammaproteobacteria, Enterobacterales, Enterobacteriaceae, Escherichia, Escherichia coli HVH 69 (4-2837072)
MGV-GENOME-0359986	Bacteria, Proteobacteria, Gammaproteobacteria, Enterobacterales, Enterobacteriaceae, Escherichia, Escherichia coli HVH 85 (4-0792144)
MGV-GENOME-0359986	Bacteria, Proteobacteria, Gammaproteobacteria, Enterobacterales, Enterobacteriaceae, Escherichia, Escherichia coli HVH 88 (4-5854636)
MGV-GENOME-0359986	Bacteria, Proteobacteria, Gammaproteobacteria, Enterobacterales, Enterobacteriaceae, Escherichia, Escherichia coli HVH 106 (4-6881831)
MGV-GENOME-0359986	Bacteria, Proteobacteria, Gammaproteobacteria, Enterobacterales, Enterobacteriaceae, Escherichia, Escherichia coli HVH 110 (4-6978754)
MGV-GENOME-0359986	Bacteria, Proteobacteria, Gammaproteobacteria, Enterobacterales, Enterobacteriaceae, Escherichia, Escherichia coli HVH 113 (4-7535473)
MGV-GENOME-0359986	Bacteria, Proteobacteria, Gammaproteobacteria, Enterobacterales, Enterobacteriaceae, Escherichia, Escherichia coli HVH 119 (4-6879578)
MGV-GENOME-0359986	Bacteria, Proteobacteria, Gammaproteobacteria, Enterobacterales, Enterobacteriaceae, Escherichia, Escherichia coli HVH 122 (4-6851606)
MGV-GENOME-0359986	Bacteria, Proteobacteria, Gammaproteobacteria, Enterobacterales, Enterobacteriaceae, Escherichia, Escherichia coli HVH 130 (4-7036876)
MGV-GENOME-0359986	Bacteria, Proteobacteria, Gammaproteobacteria, Enterobacterales, Enterobacteriaceae, Escherichia, Escherichia coli HVH 133 (4-4466519)
MGV-GENOME-0359986	Bacteria, Proteobacteria, Gammaproteobacteria, Enterobacterales, Enterobacteriaceae, Escherichia, Escherichia coli HVH 134 (4-6073441)
MGV-GENOME-0359986	Bacteria, Proteobacteria, Gammaproteobacteria, Enterobacterales, Enterobacteriaceae, Escherichia, Escherichia coli HVH 135 (4-4449320)
MGV-GENOME-0359986	Bacteria, Proteobacteria, Gammaproteobacteria, Enterobacterales, Enterobacteriaceae, Escherichia, Escherichia coli HVH 140 (4-5894387)
MGV-GENOME-0359986	Bacteria, Proteobacteria, Gammaproteobacteria, Enterobacterales, Enterobacteriaceae, Escherichia, Escherichia coli HVH 145 (4-5672112)
MGV-GENOME-0359986	Bacteria, Proteobacteria, Gammaproteobacteria, Enterobacterales, Enterobacteriaceae, Escherichia, Escherichia coli HVH 151 (4-5755573)
MGV-GENOME-0359986	Bacteria, Proteobacteria, Gammaproteobacteria, Enterobacterales, Enterobacteriaceae, Escherichia, Escherichia coli HVH 155 (4-4509048)
MGV-GENOME-0359986	Bacteria, Proteobacteria, Gammaproteobacteria, Enterobacterales, Enterobacteriaceae, Escherichia, Escherichia coli HVH 163 (4-4697553)
MGV-GENOME-0359986	Bacteria, Proteobacteria, Gammaproteobacteria, Enterobacterales, Enterobacteriaceae, Escherichia, Escherichia coli HVH 167 (4-6073565)
MGV-GENOME-0359986	Bacteria, Proteobacteria, Gammaproteobacteria, Enterobacterales, Enterobacteriaceae, Escherichia, Escherichia coli HVH 173 (3-9175482)
MGV-GENOME-0359986	Bacteria, Proteobacteria, Gammaproteobacteria, Enterobacterales, Enterobacteriaceae, Escherichia, Escherichia coli HVH 182 (4-0985554)
MGV-GENOME-0359986	Bacteria, Proteobacteria, Gammaproteobacteria, Enterobacterales, Enterobacteriaceae, Escherichia, Escherichia coli HVH 206 (4-3128229)
MGV-GENOME-0359986	Bacteria, Proteobacteria, Gammaproteobacteria, Enterobacterales, Enterobacteriaceae, Escherichia, Escherichia coli HVH 208 (4-3112292)
MGV-GENOME-0359986	Bacteria, Proteobacteria, Gammaproteobacteria, Enterobacterales, Enterobacteriaceae, Escherichia, Escherichia coli HVH 215 (4-3008371)
MGV-GENOME-0359986	Bacteria, Proteobacteria, Gammaproteobacteria, Enterobacterales, Enterobacteriaceae, Escherichia, Escherichia coli HVH 223 (4-2976528)
MGV-GENOME-0359986	Bacteria, Proteobacteria, Gammaproteobacteria, Enterobacterales, Enterobacteriaceae, Escherichia, Escherichia coli KOEGE 62 (175a)
MGV-GENOME-0359986	Bacteria, Proteobacteria, Gammaproteobacteria, Enterobacterales, Enterobacteriaceae, Escherichia, Escherichia coli KOEGE 68 (182a)
MGV-GENOME-0359986	Bacteria, Proteobacteria, Gammaproteobacteria, Enterobacterales, Enterobacteriaceae, Escherichia, Escherichia coli KOEGE 73 (195a)
MGV-GENOME-0359986	Bacteria, Proteobacteria, Gammaproteobacteria, Enterobacterales, Enterobacteriaceae, Escherichia, Escherichia coli UMEA 3144-1
MGV-GENOME-0359986	Bacteria, Proteobacteria, Gammaproteobacteria, Enterobacterales, Enterobacteriaceae, Escherichia, Escherichia coli 907713
MGV-GENOME-0359986	Bacteria, Proteobacteria, Gammaproteobacteria, Enterobacterales, Enterobacteriaceae, Escherichia, Escherichia coli 907715
MGV-GENOME-0359986	Bacteria, Proteobacteria, Gammaproteobacteria, Enterobacterales, Enterobacteriaceae, Escherichia, Escherichia coli 908521
MGV-GENOME-0359986	Bacteria, Proteobacteria, Gammaproteobacteria, Enterobacterales, Enterobacteriaceae, Escherichia, Escherichia coli 908616
MGV-GENOME-0359986	Bacteria, Proteobacteria, Gammaproteobacteria, Enterobacterales, Enterobacteriaceae, Escherichia, Escherichia coli HVH 136 (4-5970458)
MGV-GENOME-0359986	Bacteria, Proteobacteria, Gammaproteobacteria, Enterobacterales, Enterobacteriaceae, Escherichia, Escherichia coli K02
MGV-GENOME-0359986	Bacteria, Proteobacteria, Gammaproteobacteria, Enterobacterales, Enterobacteriaceae, Escherichia, Escherichia coli MGH 58
MGV-GENOME-0359986	Bacteria, Proteobacteria, Gammaproteobacteria, Enterobacterales, Enterobacteriaceae, Citrobacter, Citrobacter amalonaticus
MGV-GENOME-0359986	Bacteria, Proteobacteria, Gammaproteobacteria, Enterobacterales, Enterobacteriaceae, Salmonella, Salmonella enterica subsp. enterica serovar Montevideo
MGV-GENOME-0360060	Bacteria, Proteobacteria, Gammaproteobacteria, Enterobacterales, Enterobacteriaceae, Escherichia, Escherichia albertii NBRC 107761 = DSM 17582
MGV-GENOME-0360060	Bacteria, Proteobacteria, Gammaproteobacteria, Enterobacterales, Enterobacteriaceae, Escherichia, Escherichia albertii
MGV-GENOME-0360060	Bacteria, Proteobacteria, Gammaproteobacteria, Enterobacterales, Enterobacteriaceae, Escherichia, Escherichia albertii TW07627
MGV-GENOME-0360060	Bacteria, Proteobacteria, Gammaproteobacteria, Enterobacterales, Enterobacteriaceae, Escherichia, Escherichia coli
MGV-GENOME-0360060	Bacteria, Proteobacteria, Gammaproteobacteria, Enterobacterales, Enterobacteriaceae, Escherichia, Escherichia fergusonii
MGV-GENOME-0360060	Bacteria, Proteobacteria, Gammaproteobacteria, Enterobacterales, Enterobacteriaceae, Escherichia, Escherichia coli K02
uvig_331418	Bacteria, Proteobacteria, Gammaproteobacteria, Enterobacterales, Enterobacteriaceae, Salmonella, Salmonella enterica subsp. enterica serovar Oranienburg str. 701
uvig_331418	Bacteria, Proteobacteria, Gammaproteobacteria, Enterobacterales, Enterobacteriaceae, Salmonella, Salmonella enterica subsp. enterica serovar Oranienburg str. 0250
uvig_331418	Bacteria, Proteobacteria, Gammaproteobacteria, Enterobacterales, Enterobacteriaceae, Escherichia, Escherichia albertii
uvig_331418	Bacteria, Proteobacteria, Gammaproteobacteria, Enterobacterales, Enterobacteriaceae, Salmonella, Salmonella enterica subsp. enterica serovar Saintpaul str. S-70
uvig_331418	Bacteria, Proteobacteria, Gammaproteobacteria, Enterobacterales, Enterobacteriaceae, Salmonella, Salmonella enterica subsp. enterica serovar Oranienburg str. S-76
uvig_331418	Bacteria, Proteobacteria, Gammaproteobacteria, Enterobacterales, Enterobacteriaceae, Escherichia, Escherichia coli
uvig_331418	Bacteria, Proteobacteria, Gammaproteobacteria, Enterobacterales, Enterobacteriaceae, Salmonella, Salmonella enterica subsp. enterica serovar Othmarschen
uvig_29158	Bacteria, Firmicutes, Clostridia, Eubacteriales, Clostridiaceae, Clostridium, Clostridium sp. 1_1_41A1FAA
MGV-GENOME-0266494	Bacteria, Verrucomicrobia, Verrucomicrobiae, Verrucomicrobiales, Akkermansiaceae, Akkermansia, Akkermansia muciniphila
MGV-GENOME-0271191	Bacteria, Verrucomicrobia, Verrucomicrobiae, Verrucomicrobiales, Akkermansiaceae, Akkermansia, Akkermansia muciniphila
uvig_7003	Bacteria, Verrucomicrobia, Verrucomicrobiae, Verrucomicrobiales, Akkermansiaceae, Akkermansia, Akkermansia muciniphila ATCC BAA-835
uvig_7003	Bacteria, Verrucomicrobia, Verrucomicrobiae, Verrucomicrobiales, Akkermansiaceae, Akkermansia, Akkermansia muciniphila
uvig_272560	Bacteria, Verrucomicrobia, Verrucomicrobiae, Verrucomicrobiales, Akkermansiaceae, Akkermansia, Akkermansia muciniphila ATCC BAA-835
uvig_272560	Bacteria, Verrucomicrobia, Verrucomicrobiae, Verrucomicrobiales, Akkermansiaceae, Akkermansia, Akkermansia muciniphila
MGV-GENOME-0270455	Bacteria, Verrucomicrobia, Verrucomicrobiae, Verrucomicrobiales, Akkermansiaceae, Akkermansia, Akkermansia muciniphila
MGV-GENOME-0380007	Bacteria, Firmicutes, Clostridia, Eubacteriales, Oscillospiraceae, Faecalibacterium, Faecalibacterium prausnitzii
uvig_260429	Bacteria, Proteobacteria, Gammaproteobacteria, Enterobacterales, Enterobacteriaceae, Escherichia, Escherichia albertii
uvig_260429	Bacteria, Proteobacteria, Gammaproteobacteria, Enterobacterales, Enterobacteriaceae, Escherichia, Escherichia sp. E4742
uvig_260429	Bacteria, Proteobacteria, Gammaproteobacteria, Enterobacterales, Enterobacteriaceae, Citrobacter, Citrobacter amalonaticus
uvig_23838	Bacteria, Firmicutes, Clostridia, Eubacteriales, Oscillospiraceae, Ruthenibacterium, Ruthenibacterium lactatiformans
uvig_23838	Bacteria, Firmicutes, Clostridia, Eubacteriales, Eubacteriaceae, Eubacterium, unclassified Eubacterium, Eubacterium sp. UNK.MGS-26
OLQS01000090.1	Bacteria, Bacteroidetes, Bacteroidia, Bacteroidales, Tannerellaceae, Parabacteroides, Parabacteroides distasonis ATCC 8503
OLQS01000090.1	Bacteria, Bacteroidetes, Bacteroidia, Bacteroidales, Tannerellaceae, Parabacteroides, unclassified Parabacteroides, Parabacteroides sp. CT06
OLQS01000090.1	Bacteria, Bacteroidetes, Bacteroidia, Bacteroidales, Tannerellaceae, Parabacteroides, Parabacteroides distasonis
OLQS01000090.1	Bacteria, Bacteroidetes, Bacteroidia, Bacteroidales, Tannerellaceae, Parabacteroides, Parabacteroides distasonis CL03T12C09
MGV-GENOME-0336650	Bacteria, Bacteroidetes, Bacteroidia, Bacteroidales, Bacteroidaceae, Phocaeicola, Phocaeicola vulgatus
MGV-GENOME-0336650	Bacteria, Bacteroidetes, Bacteroidia, Bacteroidales, Bacteroidaceae, Bacteroides, unclassified Bacteroides, Bacteroides sp. 3_1_40A
MGV-GENOME-0335697	Bacteria, Bacteroidetes, Bacteroidia, Bacteroidales, Bacteroidaceae, Phocaeicola, Phocaeicola vulgatus
MGV-GENOME-0335697	Bacteria, Bacteroidetes, Bacteroidia, Bacteroidales, Bacteroidaceae, Phocaeicola, Phocaeicola vulgatus str. 3975 RP4
MGV-GENOME-0335962	Bacteria, Bacteroidetes, Bacteroidia, Bacteroidales, Bacteroidaceae, Phocaeicola, Phocaeicola vulgatus
MGV-GENOME-0335962	Bacteria, Bacteroidetes, Bacteroidia, Bacteroidales, Bacteroidaceae, Phocaeicola, Phocaeicola vulgatus str. 3975 RP4
Shkoporov_2019_SRR9161533_NODE_6_length_58560_cov_8.576874	Bacteria, Bacteroidetes, Bacteroidia, Bacteroidales, Bacteroidaceae, Bacteroides, unclassified Bacteroides, Bacteroides sp. N54.MGS-20
uvig_121105	Bacteria, Bacteroidetes, Bacteroidia, Bacteroidales, Tannerellaceae, Parabacteroides, Parabacteroides merdae ATCC 43184
MGV-GENOME-0354804	Bacteria, Bacteroidetes, Bacteroidia, Bacteroidales, Bacteroidaceae, Bacteroides, environmental samples, Bacteroides vulgatus CAG:6
uvig_569714	Bacteria, Bacteroidetes, Bacteroidia, Bacteroidales, Bacteroidaceae, Bacteroides, environmental samples, Bacteroides vulgatus CAG:6
NL_vir046637	Bacteria, Bacteroidetes, Bacteroidia, Bacteroidales, Tannerellaceae, Parabacteroides, Parabacteroides distasonis
NL_vir046637	Bacteria, Bacteroidetes, Bacteroidia, Bacteroidales, Tannerellaceae, Parabacteroides, unclassified Parabacteroides, Parabacteroides sp. D13
NL_vir046637	Bacteria, Bacteroidetes, Bacteroidia, Bacteroidales, Tannerellaceae, Parabacteroides, Parabacteroides distasonis str. 3999B T(B) 4
NL_vir046637	Bacteria, Bacteroidetes, Bacteroidia, Bacteroidales, Tannerellaceae, Parabacteroides, Parabacteroides distasonis str. 3999B T(B) 6
NL_vir046637	Bacteria, Bacteroidetes, Bacteroidia, Bacteroidales, Porphyromonadaceae, Porphyromonas, unclassified Porphyromonas, Porphyromonas sp. 31_2
MGV-GENOME-0375539	Bacteria, Bacteroidetes, Bacteroidia, Bacteroidales, Tannerellaceae, Parabacteroides, unclassified Parabacteroides, Parabacteroides sp. CT06
MGV-GENOME-0375539	Bacteria, Bacteroidetes, Bacteroidia, Bacteroidales, Tannerellaceae, Parabacteroides, Parabacteroides distasonis
MGV-GENOME-0375539	Bacteria, Bacteroidetes, Bacteroidia, Bacteroidales, Tannerellaceae, Parabacteroides, unclassified Parabacteroides, Parabacteroides sp. D13
MGV-GENOME-0375539	Bacteria, Bacteroidetes, Bacteroidia, Bacteroidales, Tannerellaceae, Parabacteroides, Parabacteroides distasonis CL03T12C09
MGV-GENOME-0375539	Bacteria, Bacteroidetes, Bacteroidia, Bacteroidales, Tannerellaceae, Parabacteroides, Parabacteroides distasonis str. 3999B T(B) 4
MGV-GENOME-0375539	Bacteria, Bacteroidetes, Bacteroidia, Bacteroidales, Tannerellaceae, Parabacteroides, Parabacteroides distasonis str. 3999B T(B) 6
MGV-GENOME-0375539	Bacteria, Bacteroidetes, Bacteroidia, Bacteroidales, Porphyromonadaceae, Porphyromonas, unclassified Porphyromonas, Porphyromonas sp. 31_2
NL_vir034415	Bacteria, Bacteroidetes, Bacteroidia, Bacteroidales, Tannerellaceae, Parabacteroides, Parabacteroides distasonis
NL_vir034415	Bacteria, Bacteroidetes, Bacteroidia, Bacteroidales, Tannerellaceae, Parabacteroides, unclassified Parabacteroides, Parabacteroides sp. D13
NL_vir034415	Bacteria, Bacteroidetes, Bacteroidia, Bacteroidales, Tannerellaceae, Parabacteroides, Parabacteroides distasonis str. 3999B T(B) 4
NL_vir034415	Bacteria, Bacteroidetes, Bacteroidia, Bacteroidales, Tannerellaceae, Parabacteroides, Parabacteroides distasonis str. 3999B T(B) 6
NL_vir034415	Bacteria, Bacteroidetes, Bacteroidia, Bacteroidales, Porphyromonadaceae, Porphyromonas, unclassified Porphyromonas, Porphyromonas sp. 31_2
NL_vir041951	Bacteria, Bacteroidetes, Bacteroidia, Bacteroidales, Tannerellaceae, Parabacteroides, Parabacteroides distasonis
NL_vir041951	Bacteria, Bacteroidetes, Bacteroidia, Bacteroidales, Tannerellaceae, Parabacteroides, unclassified Parabacteroides, Parabacteroides sp. D13
NL_vir041951	Bacteria, Bacteroidetes, Bacteroidia, Bacteroidales, Tannerellaceae, Parabacteroides, Parabacteroides distasonis str. 3999B T(B) 4
NL_vir041951	Bacteria, Bacteroidetes, Bacteroidia, Bacteroidales, Tannerellaceae, Parabacteroides, Parabacteroides distasonis str. 3999B T(B) 6
NL_vir041951	Bacteria, Bacteroidetes, Bacteroidia, Bacteroidales, Porphyromonadaceae, Porphyromonas, unclassified Porphyromonas, Porphyromonas sp. 31_2
NL_vir005486	Bacteria, Bacteroidetes, Bacteroidia, Bacteroidales, Tannerellaceae, Parabacteroides, unclassified Parabacteroides, Parabacteroides sp. D13
NL_vir005486	Bacteria, Bacteroidetes, Bacteroidia, Bacteroidales, Tannerellaceae, Parabacteroides, Parabacteroides distasonis str. 3999B T(B) 4
NL_vir005486	Bacteria, Bacteroidetes, Bacteroidia, Bacteroidales, Tannerellaceae, Parabacteroides, Parabacteroides distasonis str. 3999B T(B) 6
MGV-GENOME-0377486	Bacteria, Bacteroidetes, Bacteroidia, Bacteroidales, Tannerellaceae, Tannerella, Tannerella serpentiformis
MGV-GENOME-0377486	Bacteria, Bacteroidetes, Cytophagia, Cytophagales, Spirosomaceae, Runella, unclassified Runella, Runella sp. SP2
MGV-GENOME-0376932	Bacteria, Firmicutes, Bacilli, Lactobacillales, Streptococcaceae, Streptococcus, Streptococcus sinensis
MGV-GENOME-0376571	Bacteria, Firmicutes, Bacilli, Lactobacillales, Streptococcaceae, Streptococcus, Streptococcus sinensis
MGV-GENOME-0378432	Bacteria, Bacteroidetes, Bacteroidia, Bacteroidales, Prevotellaceae, Prevotella, Prevotella copri
HS_AP3_S145_scaffold_435061	Bacteria, Bacteroidetes, Bacteroidia, Bacteroidales, Prevotellaceae, Prevotella, Prevotella copri
MGV-GENOME-0378494	Bacteria, Bacteroidetes, Bacteroidia, Bacteroidales, Prevotellaceae, Prevotella, Prevotella copri
MGV-GENOME-0359914	Bacteria, Bacteroidetes, Bacteroidia, Bacteroidales, Prevotellaceae, Prevotella, Prevotella pectinovora
MGV-GENOME-4433578	Bacteria, Bacteroidetes, Bacteroidia, Bacteroidales, Prevotellaceae, Prevotella, Prevotella copri
MGV-GENOME-0362734	Bacteria, Bacteroidetes, Bacteroidia, Bacteroidales, Tannerellaceae, Parabacteroides, Parabacteroides distasonis
MGV-GENOME-0362734	Bacteria, Bacteroidetes, Bacteroidia, Bacteroidales, Porphyromonadaceae, Porphyromonas, unclassified Porphyromonas, Porphyromonas sp. 31_2
MGV-GENOME-0364190	Bacteria, Bacteroidetes, Bacteroidia, Bacteroidales, Tannerellaceae, Parabacteroides, Parabacteroides distasonis
MGV-GENOME-0364190	Bacteria, Bacteroidetes, Bacteroidia, Bacteroidales, Porphyromonadaceae, Porphyromonas, unclassified Porphyromonas, Porphyromonas sp. 31_2
NL_vir009845	Bacteria, Bacteroidetes, Bacteroidia, Bacteroidales, Tannerellaceae, Parabacteroides, Parabacteroides distasonis
NL_vir009845	Bacteria, Bacteroidetes, Bacteroidia, Bacteroidales, Porphyromonadaceae, Porphyromonas, unclassified Porphyromonas, Porphyromonas sp. 31_2
uvig_142063	Bacteria, Bacteroidetes, Bacteroidia, Bacteroidales, Tannerellaceae, Parabacteroides, Parabacteroides distasonis
uvig_142063	Bacteria, Bacteroidetes, Bacteroidia, Bacteroidales, Porphyromonadaceae, Porphyromonas, unclassified Porphyromonas, Porphyromonas sp. 31_2
NL_vir024842	Bacteria, Bacteroidetes, Bacteroidia, Bacteroidales, Prevotellaceae, Prevotella, Prevotella copri
NL_vir004340	Bacteria, Bacteroidetes, Bacteroidia, Bacteroidales, Prevotellaceae, Prevotella, Prevotella copri
NL_vir015868	Bacteria, Bacteroidetes, Bacteroidia, Bacteroidales, Prevotellaceae, Prevotella, Prevotella copri
NL_vir027162	Bacteria, Bacteroidetes, Bacteroidia, Bacteroidales, Prevotellaceae, Prevotella, Prevotella copri
NL_vir042859	Bacteria, Bacteroidetes, Bacteroidia, Bacteroidales, Prevotellaceae, Prevotella, Prevotella copri
NL_vir049560	Bacteria, Bacteroidetes, Bacteroidia, Bacteroidales, Prevotellaceae, Prevotella, Prevotella copri
MGV-GENOME-0367551	Bacteria, Bacteroidetes, Bacteroidia, Bacteroidales, Prevotellaceae, Prevotella, Prevotella copri
NL_vir044466	Bacteria, Bacteroidetes, Bacteroidia, Bacteroidales, Prevotellaceae, Prevotella, Prevotella copri
NL_vir007587	Bacteria, Bacteroidetes, Bacteroidia, Bacteroidales, Prevotellaceae, Prevotella, Prevotella copri
uvig_150106	Bacteria, Bacteroidetes, Bacteroidia, Bacteroidales, Prevotellaceae, Prevotella, Prevotella copri
MGV-GENOME-0365261	Bacteria, Bacteroidetes, Bacteroidia, Bacteroidales, Bacteroidaceae, Bacteroides, Bacteroides fragilis str. DS-71
NL_vir046961	Bacteria, Bacteroidetes, Bacteroidia, Bacteroidales, Bacteroidaceae, Bacteroides, unclassified Bacteroides, Bacteroides sp. CACC 737
MGV-GENOME-0361850	Bacteria, Firmicutes, Bacilli, Bacillales, Bacillaceae, Bacillus, Bacillus cereus group, Bacillus cereus
MGV-GENOME-0365388	Bacteria, Bacteroidetes, Bacteroidia, Bacteroidales, Prevotellaceae, Prevotella, Prevotella copri
MGV-GENOME-0374715	Bacteria, Bacteroidetes, Bacteroidia, Bacteroidales, Bacteroidaceae, Bacteroides, unclassified Bacteroides, Bacteroides sp. N54.MGS-20
NL_vir035139	Archaea, Euryarchaeota, Methanomada group, Methanobacteria, Methanobacteriales, Methanobacteriaceae, Methanobrevibacter, Methanobrevibacter smithii TS96A
NL_vir035139	Archaea, Euryarchaeota, Methanomada group, Methanobacteria, Methanobacteriales, Methanobacteriaceae, Methanobrevibacter, Methanobrevibacter smithii TS96B
uvig_578777	Bacteria, Firmicutes, Bacilli, Lactobacillales, Lactobacillaceae, Lactobacillus, Lactobacillus gasseri DSM 14869
uvig_578777	Bacteria, Firmicutes, Bacilli, Lactobacillales, Lactobacillaceae, Lactobacillus, Lactobacillus johnsonii
uvig_578777	Bacteria, Firmicutes, Bacilli, Lactobacillales, Lactobacillaceae, Lactobacillus, Lactobacillus paragasseri
uvig_578777	Bacteria, Firmicutes, Bacilli, Lactobacillales, Lactobacillaceae, Lactobacillus, Lactobacillus gasseri
uvig_117253	Bacteria, Firmicutes, Bacilli, Lactobacillales, Lactobacillaceae, Lactobacillus, Lactobacillus gasseri DSM 14869
uvig_117253	Bacteria, Firmicutes, Bacilli, Lactobacillales, Lactobacillaceae, Lactobacillus, Lactobacillus johnsonii
uvig_117253	Bacteria, Firmicutes, Bacilli, Lactobacillales, Lactobacillaceae, Lactobacillus, Lactobacillus paragasseri
uvig_316569	Bacteria, Firmicutes, Bacilli, Lactobacillales, Streptococcaceae, Streptococcus, Streptococcus thermophilus MTH17CL396
uvig_316569	Bacteria, Firmicutes, Bacilli, Lactobacillales, Streptococcaceae, Streptococcus, Streptococcus thermophilus CNRZ1066
uvig_316569	Bacteria, Firmicutes, Bacilli, Lactobacillales, Streptococcaceae, Streptococcus, Streptococcus thermophilus ASCC 1275
uvig_316569	Bacteria, Firmicutes, Bacilli, Lactobacillales, Streptococcaceae, Streptococcus, Streptococcus thermophilus
uvig_316569	Bacteria, Firmicutes, Bacilli, Lactobacillales, Streptococcaceae, Streptococcus, Streptococcus salivarius
uvig_316569	Bacteria, Firmicutes, Bacilli, Lactobacillales, Streptococcaceae, Streptococcus, Streptococcus salivarius CCHSS3
SRS415869_NODE_52_length_46049_cov_11.358873	Bacteria, Firmicutes, Bacilli, Lactobacillales, Streptococcaceae, Streptococcus, Streptococcus agalactiae GB00888
SRS415869_NODE_52_length_46049_cov_11.358873	Bacteria, Firmicutes, Bacilli, Lactobacillales, Streptococcaceae, Streptococcus, Streptococcus agalactiae BSU174
SRS415869_NODE_52_length_46049_cov_11.358873	Bacteria, Firmicutes, Bacilli, Lactobacillales, Streptococcaceae, Streptococcus, Streptococcus thermophilus DGCC 7710
SRS415869_NODE_52_length_46049_cov_11.358873	Bacteria, Firmicutes, Bacilli, Lactobacillales, Streptococcaceae, Streptococcus, Streptococcus thermophilus MTH17CL396
SRS415869_NODE_52_length_46049_cov_11.358873	Bacteria, Firmicutes, Bacilli, Lactobacillales, Streptococcaceae, Streptococcus, Streptococcus thermophilus TH1477
SRS415869_NODE_52_length_46049_cov_11.358873	Bacteria, Firmicutes, Bacilli, Lactobacillales, Streptococcaceae, Streptococcus, Streptococcus thermophilus LMG 18311
SRS415869_NODE_52_length_46049_cov_11.358873	Bacteria, Firmicutes, Bacilli, Lactobacillales, Streptococcaceae, Streptococcus, Streptococcus thermophilus CNRZ1066
SRS415869_NODE_52_length_46049_cov_11.358873	Bacteria, Firmicutes, Bacilli, Lactobacillales, Streptococcaceae, Streptococcus, Streptococcus salivarius 57.I
SRS415869_NODE_52_length_46049_cov_11.358873	Bacteria, Firmicutes, Bacilli, Lactobacillales, Streptococcaceae, Streptococcus, Streptococcus thermophilus ASCC 1275
SRS415869_NODE_52_length_46049_cov_11.358873	Bacteria, Firmicutes, Bacilli, Lactobacillales, Streptococcaceae, Streptococcus, Streptococcus thermophilus
SRS415869_NODE_52_length_46049_cov_11.358873	Bacteria, Firmicutes, Bacilli, Lactobacillales, Streptococcaceae, Streptococcus, Streptococcus salivarius
SRS415869_NODE_52_length_46049_cov_11.358873	Bacteria, Firmicutes, Bacilli, Lactobacillales, Streptococcaceae, Streptococcus, Streptococcus salivarius CCHSS3
SRS415869_NODE_52_length_46049_cov_11.358873	Bacteria, Firmicutes, Bacilli, Lactobacillales, Streptococcaceae, Streptococcus, Streptococcus salivarius JIM8777
uvig_94543	Bacteria, Firmicutes, Clostridia, Eubacteriales, Lachnospiraceae, Butyrivibrio, unclassified Butyrivibrio, Butyrivibrio sp. AE3003
NL_vir056070	Bacteria, Firmicutes, Clostridia, Eubacteriales, Clostridiaceae, Clostridium, Clostridium perfringens C str. JGS1495
NL_vir056070	Bacteria, Firmicutes, Clostridia, Eubacteriales, Clostridiaceae, Clostridium, Clostridium perfringens NCTC 8239
NL_vir056070	Bacteria, Firmicutes, Clostridia, Eubacteriales, Clostridiaceae, Clostridium, Clostridium perfringens
NL_vir036303	Bacteria, Firmicutes, Bacilli, Lactobacillales, Streptococcaceae, Streptococcus, Streptococcus suis YS64
NL_vir036303	Bacteria, Firmicutes, Bacilli, Lactobacillales, Streptococcaceae, Streptococcus, Streptococcus suis YS67
NL_vir036303	Bacteria, Firmicutes, Bacilli, Lactobacillales, Streptococcaceae, Streptococcus, Streptococcus oralis
NL_vir036303	Bacteria, Firmicutes, Bacilli, Lactobacillales, Streptococcaceae, Streptococcus, Streptococcus oralis subsp. oralis
NL_vir036303	Bacteria, Firmicutes, Bacilli, Lactobacillales, Streptococcaceae, Streptococcus, Streptococcus lutetiensis
SRS938428_NODE_3_length_43356_cov_20.088991	Bacteria, Firmicutes, Clostridia, Eubacteriales, Clostridiales bacterium VE202-07
SRS938428_NODE_3_length_43356_cov_20.088991	Bacteria, Firmicutes, Clostridia, Eubacteriales, Clostridiaceae, Clostridium, Clostridium sp. VE202-10
SRS938428_NODE_3_length_43356_cov_20.088991	Bacteria, Firmicutes, Clostridia, Eubacteriales, Lachnospiraceae, [Clostridium] symbiosum WAL-14673
SRS938428_NODE_3_length_43356_cov_20.088991	Bacteria, Firmicutes, Clostridia, Eubacteriales, Lachnospiraceae, Enterocloster, [Clostridium] clostridioforme CM201
SRS938428_NODE_3_length_43356_cov_20.088991	Bacteria, Firmicutes, Clostridia, Eubacteriales, Lachnospiraceae, Enterocloster, [Clostridium] clostridioforme 90B1
SRS938428_NODE_3_length_43356_cov_20.088991	Bacteria, Firmicutes, Clostridia, Eubacteriales, Lachnospiraceae, Enterocloster, [Clostridium] clostridioforme 90A6
SRS938428_NODE_3_length_43356_cov_20.088991	Bacteria, Firmicutes, Clostridia, Eubacteriales, Lachnospiraceae, Enterocloster, [Clostridium] clostridioforme 90A3
SRS938428_NODE_3_length_43356_cov_20.088991	Bacteria, Firmicutes, Clostridia, Eubacteriales, Lachnospiraceae, Enterocloster, [Clostridium] clostridioforme 90A4
SRS938428_NODE_3_length_43356_cov_20.088991	Bacteria, Firmicutes, Clostridia, Eubacteriales, Lachnospiraceae, Enterocloster, [Clostridium] clostridioforme 90A1
SRS938428_NODE_3_length_43356_cov_20.088991	Bacteria, Firmicutes, Clostridia, Eubacteriales, Lachnospiraceae, Enterocloster, [Clostridium] clostridioforme WAL-7855
uvig_255240	Bacteria, Firmicutes, Clostridia, Eubacteriales, Clostridiaceae, Clostridium, Clostridium sp. 7_3_54FAA
uvig_26273	Bacteria, Firmicutes, Clostridia, Eubacteriales, Lachnospiraceae, Simiaoa, Simiaoa sunii
uvig_130891	Bacteria, Firmicutes, Clostridia, Eubacteriales, Lachnospiraceae, Anaerobutyricum, Anaerobutyricum hallii DSM 3353
MGV-GENOME-0258813	Bacteria, Firmicutes, Clostridia, Eubacteriales, Clostridiaceae, Clostridium, environmental samples, Clostridium sp. CAG:389
MGV-GENOME-0263562	Bacteria, Firmicutes, Clostridia, Eubacteriales, Clostridiaceae, Clostridium, Clostridium perfringens
MGV-GENOME-0276949	Bacteria, Firmicutes, Clostridia, Eubacteriales, Lachnospiraceae, Anaerobutyricum, Anaerobutyricum hallii DSM 3353
MGV-GENOME-0276949	Bacteria, Firmicutes, Clostridia, Eubacteriales, Lachnospiraceae, Anaerobutyricum, Anaerobutyricum hallii
uvig_515627	Bacteria, Firmicutes, Clostridia, Eubacteriales, Oscillospiraceae, Ruminococcus, Ruminococcus bicirculans
Minot_Diet_SRR5088942_NODE_27_length_41278_cov_826.655799	Bacteria, Firmicutes, Clostridia, Eubacteriales, Oscillospiraceae, Oscillospiraceae incertae sedis, [Eubacterium] siraeum DSM 15702
Minot_Diet_SRR5088942_NODE_27_length_41278_cov_826.655799	Bacteria, Firmicutes, Clostridia, Eubacteriales, Oscillospiraceae, Oscillospiraceae incertae sedis, [Eubacterium] siraeum V10Sc8a
uvig_190285	Bacteria, Firmicutes, environmental samples, Firmicutes bacterium CAG:110
NL_vir015491	Bacteria, Firmicutes, environmental samples, Firmicutes bacterium CAG:110
MGV-GENOME-0263445	Bacteria, Firmicutes, environmental samples, Firmicutes bacterium CAG:110
QWCK01001391.1	Bacteria, Firmicutes, environmental samples, Firmicutes bacterium CAG:227
MGV-GENOME-0248341	Bacteria, Firmicutes, Clostridia, Eubacteriales, Lachnospiraceae, Mediterraneibacter, [Ruminococcus] gnavus ATCC 29149
MGV-GENOME-0248341	Bacteria, Firmicutes, Clostridia, Eubacteriales, Lachnospiraceae, Lachnospiraceae bacterium 6_1_37FAA
MGV-GENOME-0249415	Bacteria, Firmicutes, Clostridia, Eubacteriales, Lachnospiraceae, [Clostridium] scindens
Kang_0003_ST001_A_NODE_7_length_35349_cov_600.431376	Bacteria, Firmicutes, Clostridia, Eubacteriales, Oscillospiraceae, Subdoligranulum, unclassified Subdoligranulum, Subdoligranulum sp. 4_3_54A2FAA
Kang_0003_ST001_A_NODE_7_length_35349_cov_600.431376	Bacteria, Firmicutes, Clostridia, Eubacteriales, Eubacteriaceae, Eubacterium, unclassified Eubacterium, Eubacterium sp. UNK.MGS-26
Kang_0003_ST001_A_NODE_7_length_35349_cov_600.431376	Bacteria, Firmicutes, Clostridia, Eubacteriales, Oscillospiraceae, unclassified Oscillospiraceae, Ruminococcaceae bacterium cv2
MGV-GENOME-0254098	Bacteria, Actinobacteria, Coriobacteriia, Eggerthellales, Eggerthellaceae, Eggerthella, unclassified Eggerthella, Eggerthella sp. 1_3_56FAA
uvig_149426	Bacteria, Firmicutes, Clostridia, Eubacteriales, Lachnospiraceae, Anaerobutyricum, Anaerobutyricum hallii DSM 3353
uvig_149426	Bacteria, Firmicutes, Clostridia, Eubacteriales, Lachnospiraceae, Anaerobutyricum, Anaerobutyricum hallii
uvig_147880	Bacteria, Firmicutes, Clostridia, Eubacteriales, Lachnospiraceae, Anaerobutyricum, Anaerobutyricum hallii DSM 3353
uvig_147880	Bacteria, Firmicutes, Clostridia, Eubacteriales, Lachnospiraceae, Anaerobutyricum, Anaerobutyricum hallii
NL_vir012316	Bacteria, Firmicutes, Clostridia, Eubacteriales, Lachnospiraceae, Anaerobutyricum, Anaerobutyricum hallii DSM 3353
NL_vir012316	Bacteria, Firmicutes, Clostridia, Eubacteriales, Lachnospiraceae, Anaerobutyricum, Anaerobutyricum hallii
uvig_169131	Bacteria, Firmicutes, Clostridia, Eubacteriales, Lachnospiraceae, Anaerobutyricum, Anaerobutyricum hallii
MGV-GENOME-0263765	Bacteria, Firmicutes, Clostridia, Eubacteriales, Lachnospiraceae, Anaerobutyricum, Anaerobutyricum hallii DSM 3353
MGV-GENOME-0263765	Bacteria, Firmicutes, Clostridia, Eubacteriales, Lachnospiraceae, Anaerobutyricum, Anaerobutyricum hallii
uvig_165804	Bacteria, Firmicutes, Clostridia, Eubacteriales, Lachnospiraceae, Anaerobutyricum, Anaerobutyricum hallii
NL_vir035385	Bacteria, Firmicutes, Clostridia, Eubacteriales, Lachnospiraceae, Anaerobutyricum, Anaerobutyricum hallii DSM 3353
NL_vir035385	Bacteria, Firmicutes, Clostridia, Eubacteriales, Lachnospiraceae, Anaerobutyricum, Anaerobutyricum hallii
uvig_378237	Bacteria, Firmicutes, Clostridia, Eubacteriales, Lachnospiraceae, Anaerobutyricum, Anaerobutyricum hallii
uvig_306491	Bacteria, Firmicutes, Clostridia, Eubacteriales, Lachnospiraceae, Dorea, Dorea longicatena DSM 13814
uvig_80185	Bacteria, Firmicutes, Erysipelotrichia, Erysipelotrichales, Erysipelotrichaceae, Dielma, Dielma fastidiosa
uvig_71035	Bacteria, Firmicutes, Clostridia, Eubacteriales, Lachnospiraceae, [Clostridium] scindens
NL_vir053805	Bacteria, Firmicutes, Clostridia, Eubacteriales, Oscillospiraceae, Faecalibacterium, Faecalibacterium prausnitzii L2-6
MGV-GENOME-0285238	Bacteria, Bacteroidetes, Cytophagia, Cytophagales, Cytophagaceae, Spirosoma, Spirosoma pollinicola
uvig_268312	Bacteria, Bacteroidetes, Cytophagia, Cytophagales, Cytophagaceae, Spirosoma, Spirosoma pollinicola
uvig_149270	Bacteria, Firmicutes, Clostridia, Eubacteriales, Oscillospiraceae, Faecalibacterium, Faecalibacterium prausnitzii
uvig_149270	Bacteria, Firmicutes, Clostridia, Eubacteriales, Oscillospiraceae, Faecalibacterium, Faecalibacterium prausnitzii L2-6
uvig_28715	Bacteria, Firmicutes, Clostridia, Eubacteriales, Oscillospiraceae, Faecalibacterium, Faecalibacterium prausnitzii
uvig_28715	Bacteria, Firmicutes, Clostridia, Eubacteriales, Oscillospiraceae, Faecalibacterium, Faecalibacterium prausnitzii L2-6
MGV-GENOME-0278288	Bacteria, Firmicutes, Clostridia, Eubacteriales, Oscillospiraceae, Faecalibacterium, environmental samples, uncultured Faecalibacterium sp.
NL_vir003503	Bacteria, Firmicutes, Clostridia, Eubacteriales, Oscillospiraceae, Faecalibacterium, environmental samples, uncultured Faecalibacterium sp.
MGV-GENOME-0280469	Bacteria, Firmicutes, Clostridia, Eubacteriales, Oscillospiraceae, Faecalibacterium, environmental samples, uncultured Faecalibacterium sp.
OFLY01000102.1	Bacteria, Firmicutes, Bacilli, Lactobacillales, Lactobacillaceae, Ligilactobacillus, Ligilactobacillus ruminis ATCC 25644
OFLY01000102.1	Bacteria, Firmicutes, Bacilli, Lactobacillales, Lactobacillaceae, Ligilactobacillus, Ligilactobacillus ruminis DPC 6832
OFLY01000102.1	Bacteria, Firmicutes, Bacilli, Lactobacillales, Lactobacillaceae, Ligilactobacillus, Ligilactobacillus ruminis DSM 20403 = NBRC 102161
OFLY01000102.1	Bacteria, Firmicutes, Bacilli, Lactobacillales, Lactobacillaceae, Ligilactobacillus, Ligilactobacillus ruminis ATCC 27782
OFLY01000102.1	Bacteria, Firmicutes, Bacilli, Lactobacillales, Lactobacillaceae, Ligilactobacillus, Ligilactobacillus ruminis
PPYF01026863.1	Bacteria, Firmicutes, Clostridia, Eubacteriales, Lachnospiraceae, Anaerostipes, Anaerostipes caccae L1-92
uvig_423530	Bacteria, Firmicutes, Clostridia, Eubacteriales, Clostridiales bacterium VE202-03
uvig_423530	Bacteria, Firmicutes, Clostridia, Clostridia bacterium UC5.1-2H11
uvig_423530	Bacteria, Firmicutes, Clostridia, Eubacteriales, Lachnospiraceae, Lachnospiraceae bacterium 7_1_58FAA
MGV-GENOME-0287128	Bacteria, Firmicutes, Clostridia, Eubacteriales, Clostridiales bacterium VE202-03
MGV-GENOME-0287128	Bacteria, Proteobacteria, Gammaproteobacteria, Pseudomonadales, Pseudomonadaceae, Pseudomonas, Pseudomonas psychrotolerans
MGV-GENOME-0287128	Bacteria, Firmicutes, Clostridia, Eubacteriales, Oscillospiraceae, Flavonifractor, Flavonifractor plautii
MGV-GENOME-0287128	Bacteria, Firmicutes, Clostridia, Eubacteriales, Oscillospiraceae, Flavonifractor, Flavonifractor plautii ATCC 29863
MGV-GENOME-0287128	Bacteria, Firmicutes, Clostridia, Eubacteriales, Lachnospiraceae, Lachnospiraceae bacterium 7_1_58FAA
uvig_226513	Bacteria, Firmicutes, Bacilli, Lactobacillales, Streptococcaceae, Streptococcus, Streptococcus agalactiae GB00888
uvig_226513	Bacteria, Firmicutes, Bacilli, Lactobacillales, Streptococcaceae, Streptococcus, Streptococcus agalactiae BSU174
uvig_226513	Bacteria, Firmicutes, Clostridia, Clostridia bacterium UC5.1-2H6
MGV-GENOME-0283866	Bacteria, Firmicutes, Clostridia, Eubacteriales, Lachnospiraceae, Blautia, Blautia producta
MGV-GENOME-0283866	Bacteria, Firmicutes, Clostridia, Eubacteriales, Lachnospiraceae, Blautia, Blautia producta ATCC 27340 = DSM 2950
MGV-GENOME-0259756	Bacteria, Firmicutes, Clostridia, Eubacteriales, Clostridiaceae, Clostridium, environmental samples, Clostridium nexile CAG:348
MGV-GENOME-0282093	Bacteria, Firmicutes, Clostridia, Eubacteriales, Oscillospiraceae, Ruminococcus, Ruminococcus sp. SR1/5
MGV-GENOME-0282093	Bacteria, Firmicutes, Clostridia, Eubacteriales, Lachnospiraceae, Blautia, Blautia massiliensis
MGV-GENOME-0288753	Bacteria, Firmicutes, Clostridia, Eubacteriales, Lachnospiraceae, Anaerobutyricum, Anaerobutyricum hallii DSM 3353
uvig_280663	Bacteria, Firmicutes, Clostridia, Eubacteriales, Lachnospiraceae, Anaerobutyricum, Anaerobutyricum hallii DSM 3353
MGV-GENOME-0252121	Bacteria, Firmicutes, Clostridia, Eubacteriales, Oscillospiraceae, Ruminococcus, Ruminococcus callidus ATCC 27760
MGV-GENOME-0252121	Bacteria, Firmicutes, Clostridia, Eubacteriales, Oscillospiraceae, Ruminococcus, Ruminococcus sp. UNK.MGS-30
MGV-GENOME-0245966	Bacteria, Firmicutes, Clostridia, Eubacteriales, Oscillospiraceae, Ruminococcus, environmental samples, uncultured Ruminococcus sp.
MGV-GENOME-0245966	Bacteria, Firmicutes, Clostridia, Eubacteriales, Oscillospiraceae, Ruminococcus, Ruminococcus sp. UNK.MGS-30
uvig_150806	Bacteria, Firmicutes, Clostridia, Eubacteriales, Oscillospiraceae, Ruminococcus, environmental samples, uncultured Ruminococcus sp.
uvig_150806	Bacteria, Firmicutes, Clostridia, Eubacteriales, Oscillospiraceae, Ruminococcus, environmental samples, Ruminococcus sp. CAG:330
MGV-GENOME-0260214	Bacteria, Firmicutes, Clostridia, Eubacteriales, Oscillospiraceae, Ruminococcus, environmental samples, Ruminococcus sp. CAG:254
MGV-GENOME-0260214	Bacteria, Firmicutes, Clostridia, Eubacteriales, Oscillospiraceae, Ruminococcus, Ruminococcus sp. A254.MGS-254
NL_vir052522	Bacteria, Firmicutes, Clostridia, Eubacteriales, Oscillospiraceae, Ruminococcus, environmental samples, Ruminococcus sp. CAG:254
NL_vir052522	Bacteria, Firmicutes, Clostridia, Eubacteriales, Oscillospiraceae, Ruminococcus, Ruminococcus sp. A254.MGS-254
NL_vir038011	Bacteria, Firmicutes, Clostridia, Eubacteriales, Oscillospiraceae, Ruminococcus, environmental samples, Ruminococcus sp. CAG:254
NL_vir038011	Bacteria, Firmicutes, Clostridia, Eubacteriales, Oscillospiraceae, Ruminococcus, Ruminococcus sp. A254.MGS-254
uvig_499983	Bacteria, Firmicutes, Clostridia, Eubacteriales, Oscillospiraceae, Ruminococcus, environmental samples, Ruminococcus sp. CAG:254
NL_vir020074	Bacteria, Firmicutes, environmental samples, Firmicutes bacterium CAG:110
MGV-GENOME-0284079	Bacteria, Firmicutes, Clostridia, Eubacteriales, Clostridiaceae, Clostridium, Clostridium sp. ATCC BAA-442
MGV-GENOME-0300705	Bacteria, Proteobacteria, Alphaproteobacteria, Rhodobacterales, Roseobacteraceae, Rubellimicrobium, Rubellimicrobium thermophilum DSM 16684
NL_vir016196	Bacteria, Proteobacteria, Alphaproteobacteria, Rhodobacterales, Roseobacteraceae, Rubellimicrobium, Rubellimicrobium thermophilum DSM 16684
NL_vir041075	Bacteria, Proteobacteria, Alphaproteobacteria, Rhodobacterales, Roseobacteraceae, Rubellimicrobium, Rubellimicrobium thermophilum DSM 16684
NL_vir046234	Bacteria, Proteobacteria, Alphaproteobacteria, Rhodobacterales, Roseobacteraceae, Rubellimicrobium, Rubellimicrobium thermophilum DSM 16684
NL_vir011329	Bacteria, Proteobacteria, Alphaproteobacteria, Rhodobacterales, Roseobacteraceae, Rubellimicrobium, Rubellimicrobium thermophilum DSM 16684
NL_vir036263	Bacteria, Proteobacteria, Alphaproteobacteria, Rhodobacterales, Roseobacteraceae, Rubellimicrobium, Rubellimicrobium thermophilum DSM 16684
NL_vir058432	Bacteria, Proteobacteria, Gammaproteobacteria, Enterobacterales, Pectobacteriaceae, Dickeya, Dickeya dadantii subsp. dieffenbachiae NCPPB 2976
NL_vir058432	Bacteria, Proteobacteria, Gammaproteobacteria, Enterobacterales, Enterobacteriaceae, Escherichia, Escherichia coli
uvig_237540	Bacteria, Proteobacteria, Gammaproteobacteria, Enterobacterales, Enterobacteriaceae, Escherichia, Escherichia coli STEC_C165-02
uvig_237540	Bacteria, Proteobacteria, Gammaproteobacteria, Enterobacterales, Enterobacteriaceae, Escherichia, Escherichia coli 576-1
uvig_237540	Bacteria, Proteobacteria, Gammaproteobacteria, Enterobacterales, Enterobacteriaceae, Escherichia, Escherichia coli KTE105
uvig_237540	Bacteria, Proteobacteria, Gammaproteobacteria, Enterobacterales, Enterobacteriaceae, Escherichia, Escherichia coli KTE177
uvig_237540	Bacteria, Proteobacteria, Gammaproteobacteria, Enterobacterales, Enterobacteriaceae, Escherichia, Escherichia coli KTE95
uvig_237540	Bacteria, Proteobacteria, Gammaproteobacteria, Enterobacterales, Enterobacteriaceae, Escherichia, Escherichia albertii
uvig_237540	Bacteria, Proteobacteria, Gammaproteobacteria, Enterobacterales, Enterobacteriaceae, Escherichia, Escherichia coli
uvig_237540	Bacteria, Proteobacteria, Gammaproteobacteria, Enterobacterales, Enterobacteriaceae, Escherichia, Escherichia coli HM69
uvig_237540	Bacteria, Proteobacteria, Gammaproteobacteria, Enterobacterales, Enterobacteriaceae, Escherichia, Escherichia coli SCD2
uvig_237540	Bacteria, Proteobacteria, Gammaproteobacteria, Enterobacterales, Enterobacteriaceae, Escherichia, Escherichia coli NCCP 15653
uvig_237540	Bacteria, Proteobacteria, Gammaproteobacteria, Enterobacterales, Enterobacteriaceae, Escherichia, Escherichia coli MC19
uvig_237540	Bacteria, Proteobacteria, Gammaproteobacteria, Enterobacterales, Enterobacteriaceae, Escherichia, Escherichia coli 112469218-isolate1
uvig_237540	Bacteria, Proteobacteria, Gammaproteobacteria, Enterobacterales, Enterobacteriaceae, Escherichia, Escherichia coli 112469215-isolate1
uvig_237540	Bacteria, Proteobacteria, Gammaproteobacteria, Enterobacterales, Enterobacteriaceae, Escherichia, Escherichia coli LAU-EC10
uvig_237540	Bacteria, Proteobacteria, Gammaproteobacteria, Enterobacterales, Enterobacteriaceae, Escherichia, Escherichia coli 328
uvig_237540	Bacteria, Proteobacteria, Gammaproteobacteria, Enterobacterales, Enterobacteriaceae, Escherichia, Escherichia coli IS1
uvig_237540	Bacteria, Proteobacteria, Gammaproteobacteria, Enterobacterales, Enterobacteriaceae, Escherichia, Escherichia sp. E4742
uvig_237540	Bacteria, Proteobacteria, Gammaproteobacteria, Enterobacterales, Enterobacteriaceae, Escherichia, Escherichia coli O167:H26
uvig_237540	Bacteria, Proteobacteria, Gammaproteobacteria, Enterobacterales, Enterobacteriaceae, Escherichia, Escherichia coli UMN026
uvig_237540	Bacteria, Proteobacteria, Gammaproteobacteria, Enterobacterales, Enterobacteriaceae, Escherichia, Escherichia coli FVEC1302
uvig_237540	Bacteria, Proteobacteria, Gammaproteobacteria, Enterobacterales, Enterobacteriaceae, Escherichia, Escherichia coli 1-110-08_S4_C1
uvig_237540	Bacteria, Proteobacteria, Gammaproteobacteria, Enterobacterales, Enterobacteriaceae, Escherichia, Escherichia coli 2-011-08_S1_C1
uvig_237540	Bacteria, Proteobacteria, Gammaproteobacteria, Enterobacterales, Enterobacteriaceae, Escherichia, Escherichia coli 2-005-03_S3_C2
uvig_237540	Bacteria, Proteobacteria, Gammaproteobacteria, Enterobacterales, Enterobacteriaceae, Escherichia, Escherichia coli 1-392-07_S1_C1
uvig_237540	Bacteria, Proteobacteria, Gammaproteobacteria, Enterobacterales, Enterobacteriaceae, Escherichia, Escherichia coli 1-392-07_S1_C2
uvig_237540	Bacteria, Proteobacteria, Gammaproteobacteria, Enterobacterales, Enterobacteriaceae, Escherichia, Escherichia coli 2-316-03_S4_C1
uvig_237540	Bacteria, Proteobacteria, Gammaproteobacteria, Enterobacterales, Enterobacteriaceae, Escherichia, Escherichia coli 6-175-07_S1_C2
uvig_237540	Bacteria, Proteobacteria, Gammaproteobacteria, Enterobacterales, Enterobacteriaceae, Escherichia, Escherichia coli 2-316-03_S1_C1
uvig_237540	Bacteria, Proteobacteria, Gammaproteobacteria, Enterobacterales, Enterobacteriaceae, Escherichia, Escherichia coli 2-316-03_S1_C2
uvig_237540	Bacteria, Proteobacteria, Gammaproteobacteria, Enterobacterales, Enterobacteriaceae, Escherichia, Escherichia coli 6-175-07_S1_C3
uvig_237540	Bacteria, Firmicutes, Bacilli, Bacillales, Staphylococcaceae, Staphylococcus, Staphylococcus haemolyticus
uvig_237540	Bacteria, Proteobacteria, Gammaproteobacteria, Enterobacterales, Enterobacteriaceae, Escherichia, Escherichia coli KTE122
uvig_237540	Bacteria, Proteobacteria, Gammaproteobacteria, Enterobacterales, Enterobacteriaceae, Escherichia, Escherichia coli KTE2
uvig_237540	Bacteria, Proteobacteria, Gammaproteobacteria, Enterobacterales, Enterobacteriaceae, Escherichia, Escherichia coli KTE26
uvig_237540	Bacteria, Proteobacteria, Gammaproteobacteria, Enterobacterales, Enterobacteriaceae, Escherichia, Escherichia coli KTE204
uvig_237540	Bacteria, Proteobacteria, Gammaproteobacteria, Enterobacterales, Enterobacteriaceae, Escherichia, Escherichia coli KTE228
uvig_237540	Bacteria, Proteobacteria, Gammaproteobacteria, Enterobacterales, Enterobacteriaceae, Escherichia, Escherichia coli KTE236
uvig_237540	Bacteria, Proteobacteria, Gammaproteobacteria, Enterobacterales, Enterobacteriaceae, Escherichia, Escherichia coli KTE76
uvig_237540	Bacteria, Proteobacteria, Gammaproteobacteria, Enterobacterales, Enterobacteriaceae, Escherichia, Escherichia coli KTE190
uvig_237540	Bacteria, Proteobacteria, Gammaproteobacteria, Enterobacterales, Enterobacteriaceae, Escherichia, Escherichia coli KTE237
uvig_237540	Bacteria, Proteobacteria, Gammaproteobacteria, Enterobacterales, Enterobacteriaceae, Escherichia, Escherichia coli KTE1
uvig_237540	Bacteria, Proteobacteria, Gammaproteobacteria, Enterobacterales, Enterobacteriaceae, Escherichia, Escherichia coli KTE231
uvig_237540	Bacteria, Proteobacteria, Gammaproteobacteria, Enterobacterales, Enterobacteriaceae, Escherichia, Escherichia coli KTE199
uvig_237540	Bacteria, Proteobacteria, Gammaproteobacteria, Enterobacterales, Enterobacteriaceae, Escherichia, Escherichia coli KTE200
uvig_237540	Bacteria, Proteobacteria, Gammaproteobacteria, Enterobacterales, Enterobacteriaceae, Escherichia, Escherichia coli KTE68
uvig_237540	Bacteria, Proteobacteria, Gammaproteobacteria, Enterobacterales, Enterobacteriaceae, Escherichia, Escherichia coli KTE134
uvig_237540	Bacteria, Proteobacteria, Gammaproteobacteria, Enterobacterales, Enterobacteriaceae, Escherichia, Escherichia sp. KTE172
uvig_237540	Bacteria, Proteobacteria, Gammaproteobacteria, Enterobacterales, Enterobacteriaceae, Escherichia, Escherichia coli MC6002
uvig_237540	Bacteria, Proteobacteria, Gammaproteobacteria, Enterobacterales, Enterobacteriaceae, Escherichia, Escherichia coli MC23
uvig_237540	Bacteria, Proteobacteria, Gammaproteobacteria, Enterobacterales, Enterobacteriaceae, Escherichia, Escherichia coli MC21
uvig_237540	Bacteria, Proteobacteria, Gammaproteobacteria, Enterobacterales, Enterobacteriaceae, Escherichia, Escherichia coli AB43739056-isolate1
uvig_237540	Bacteria, Proteobacteria, Gammaproteobacteria, Enterobacterales, Enterobacteriaceae, Escherichia, Escherichia coli HVH 10 (4-6832164)
uvig_237540	Bacteria, Proteobacteria, Gammaproteobacteria, Enterobacterales, Enterobacteriaceae, Escherichia, Escherichia coli HVH 22 (4-2258986)
uvig_237540	Bacteria, Proteobacteria, Gammaproteobacteria, Enterobacterales, Enterobacteriaceae, Escherichia, Escherichia coli HVH 29 (4-3418073)
uvig_237540	Bacteria, Proteobacteria, Gammaproteobacteria, Enterobacterales, Enterobacteriaceae, Escherichia, Escherichia coli HVH 41 (4-2677849)
uvig_237540	Bacteria, Proteobacteria, Gammaproteobacteria, Enterobacterales, Enterobacteriaceae, Escherichia, Escherichia coli HVH 45 (4-3129918)
uvig_237540	Bacteria, Proteobacteria, Gammaproteobacteria, Enterobacterales, Enterobacteriaceae, Escherichia, Escherichia coli HVH 63 (4-2542528)
uvig_237540	Bacteria, Proteobacteria, Gammaproteobacteria, Enterobacterales, Enterobacteriaceae, Escherichia, Escherichia coli HVH 69 (4-2837072)
uvig_237540	Bacteria, Proteobacteria, Gammaproteobacteria, Enterobacterales, Enterobacteriaceae, Escherichia, Escherichia coli HVH 88 (4-5854636)
uvig_237540	Bacteria, Proteobacteria, Gammaproteobacteria, Enterobacterales, Enterobacteriaceae, Escherichia, Escherichia coli HVH 106 (4-6881831)
uvig_237540	Bacteria, Proteobacteria, Gammaproteobacteria, Enterobacterales, Enterobacteriaceae, Escherichia, Escherichia coli HVH 110 (4-6978754)
uvig_237540	Bacteria, Proteobacteria, Gammaproteobacteria, Enterobacterales, Enterobacteriaceae, Escherichia, Escherichia coli HVH 113 (4-7535473)
uvig_237540	Bacteria, Proteobacteria, Gammaproteobacteria, Enterobacterales, Enterobacteriaceae, Escherichia, Escherichia coli HVH 119 (4-6879578)
uvig_237540	Bacteria, Proteobacteria, Gammaproteobacteria, Enterobacterales, Enterobacteriaceae, Escherichia, Escherichia coli HVH 122 (4-6851606)
uvig_237540	Bacteria, Proteobacteria, Gammaproteobacteria, Enterobacterales, Enterobacteriaceae, Escherichia, Escherichia coli HVH 130 (4-7036876)
uvig_237540	Bacteria, Proteobacteria, Gammaproteobacteria, Enterobacterales, Enterobacteriaceae, Escherichia, Escherichia coli HVH 133 (4-4466519)
uvig_237540	Bacteria, Proteobacteria, Gammaproteobacteria, Enterobacterales, Enterobacteriaceae, Escherichia, Escherichia coli HVH 134 (4-6073441)
uvig_237540	Bacteria, Proteobacteria, Gammaproteobacteria, Enterobacterales, Enterobacteriaceae, Escherichia, Escherichia coli HVH 135 (4-4449320)
uvig_237540	Bacteria, Proteobacteria, Gammaproteobacteria, Enterobacterales, Enterobacteriaceae, Escherichia, Escherichia coli HVH 140 (4-5894387)
uvig_237540	Bacteria, Proteobacteria, Gammaproteobacteria, Enterobacterales, Enterobacteriaceae, Escherichia, Escherichia coli HVH 145 (4-5672112)
uvig_237540	Bacteria, Proteobacteria, Gammaproteobacteria, Enterobacterales, Enterobacteriaceae, Escherichia, Escherichia coli HVH 151 (4-5755573)
uvig_237540	Bacteria, Proteobacteria, Gammaproteobacteria, Enterobacterales, Enterobacteriaceae, Escherichia, Escherichia coli HVH 163 (4-4697553)
uvig_237540	Bacteria, Proteobacteria, Gammaproteobacteria, Enterobacterales, Enterobacteriaceae, Escherichia, Escherichia coli HVH 167 (4-6073565)
uvig_237540	Bacteria, Proteobacteria, Gammaproteobacteria, Enterobacterales, Enterobacteriaceae, Escherichia, Escherichia coli HVH 173 (3-9175482)
uvig_237540	Bacteria, Proteobacteria, Gammaproteobacteria, Enterobacterales, Enterobacteriaceae, Escherichia, Escherichia coli HVH 189 (4-3220125)
uvig_237540	Bacteria, Proteobacteria, Gammaproteobacteria, Enterobacterales, Enterobacteriaceae, Escherichia, Escherichia coli HVH 206 (4-3128229)
uvig_237540	Bacteria, Proteobacteria, Gammaproteobacteria, Enterobacterales, Enterobacteriaceae, Escherichia, Escherichia coli HVH 208 (4-3112292)
uvig_237540	Bacteria, Proteobacteria, Gammaproteobacteria, Enterobacterales, Enterobacteriaceae, Escherichia, Escherichia coli HVH 215 (4-3008371)
uvig_237540	Bacteria, Proteobacteria, Gammaproteobacteria, Enterobacterales, Enterobacteriaceae, Escherichia, Escherichia coli HVH 223 (4-2976528)
uvig_237540	Bacteria, Proteobacteria, Gammaproteobacteria, Enterobacterales, Enterobacteriaceae, Escherichia, Escherichia coli KOEGE 62 (175a)
uvig_237540	Bacteria, Proteobacteria, Gammaproteobacteria, Enterobacterales, Enterobacteriaceae, Escherichia, Escherichia coli KOEGE 73 (195a)
uvig_237540	Bacteria, Proteobacteria, Gammaproteobacteria, Enterobacterales, Enterobacteriaceae, Escherichia, Escherichia coli UMEA 3163-1
uvig_237540	Bacteria, Proteobacteria, Gammaproteobacteria, Enterobacterales, Enterobacteriaceae, Escherichia, Escherichia coli 907713
uvig_237540	Bacteria, Proteobacteria, Gammaproteobacteria, Enterobacterales, Enterobacteriaceae, Escherichia, Escherichia coli 907715
uvig_237540	Bacteria, Proteobacteria, Gammaproteobacteria, Enterobacterales, Enterobacteriaceae, Escherichia, Escherichia coli 908521
uvig_237540	Bacteria, Proteobacteria, Gammaproteobacteria, Enterobacterales, Enterobacteriaceae, Escherichia, Escherichia coli 908522
uvig_237540	Bacteria, Proteobacteria, Gammaproteobacteria, Enterobacterales, Enterobacteriaceae, Escherichia, Escherichia coli 908585
uvig_237540	Bacteria, Proteobacteria, Gammaproteobacteria, Enterobacterales, Enterobacteriaceae, Escherichia, Escherichia coli 908616
uvig_237540	Bacteria, Proteobacteria, Gammaproteobacteria, Enterobacterales, Enterobacteriaceae, Escherichia, Escherichia coli MGH 58
uvig_237540	Bacteria, Proteobacteria, Gammaproteobacteria, Enterobacterales, Enterobacteriaceae, Escherichia, Escherichia coli UCI 65
NL_vir022253	Bacteria, Proteobacteria, Gammaproteobacteria, Enterobacterales, Enterobacteriaceae, Escherichia, Escherichia albertii
NL_vir022253	Bacteria, Proteobacteria, Gammaproteobacteria, Enterobacterales, Enterobacteriaceae, Klebsiella/Raoultella group, Klebsiella, Klebsiella oxytoca
uvig_355287	Bacteria, Proteobacteria, Gammaproteobacteria, Enterobacterales, Enterobacteriaceae, Klebsiella/Raoultella group, Klebsiella, Klebsiella michiganensis
NL_vir025758	Bacteria, Bacteroidetes, Bacteroidia, Bacteroidales, Prevotellaceae, Prevotella, Prevotella copri
uvig_221557	Bacteria, Bacteroidetes, Bacteroidia, Bacteroidales, Bacteroidaceae, Bacteroides, Bacteroides fragilis 638R
ERS698790_NODE_12_length_37361_cov_7.950410	Bacteria, Bacteroidetes, Bacteroidia, Bacteroidales, Bacteroidaceae, Bacteroides, Bacteroides fragilis str. S38L5
ERS698790_NODE_12_length_37361_cov_7.950410	Bacteria, Bacteroidetes, Bacteroidia, Bacteroidales, Bacteroidaceae, Bacteroides, Bacteroides fragilis str. S38L3
MGV-GENOME-0298819	Bacteria, Bacteroidetes, Bacteroidia, Bacteroidales, Bacteroidaceae, Bacteroides, Bacteroides salyersiae WAL 10018 = DSM 18765 = JCM 12988
NL_vir027796	Bacteria, Bacteroidetes, Bacteroidia, Bacteroidales, Bacteroidaceae, Bacteroides, unclassified Bacteroides, Bacteroides sp. A1C1
NL_vir027796	Bacteria, Bacteroidetes, Bacteroidia, Bacteroidales, Bacteroidaceae, Bacteroides, Bacteroides oleiciplenus YIT 12058
NL_vir033597	Bacteria, Bacteroidetes, Bacteroidia, Bacteroidales, Bacteroidaceae, Bacteroides, Bacteroides ovatus
NL_vir033597	Bacteria, Bacteroidetes, Bacteroidia, Bacteroidales, Bacteroidaceae, Bacteroides, unclassified Bacteroides, Bacteroides sp. D2
NL_vir033597	Bacteria, Bacteroidetes, Bacteroidia, Bacteroidales, Bacteroidaceae, Bacteroides, Bacteroides ovatus str. 3725 D1 iv
NL_vir033597	Bacteria, Bacteroidetes, Bacteroidia, Bacteroidales, Bacteroidaceae, Bacteroides, Bacteroides ovatus str. 3725 D9 iii
NL_vir033597	Bacteria, Bacteroidetes, Bacteroidia, Bacteroidales, Bacteroidaceae, Bacteroides, Bacteroides fragilis str. 3725 D9 ii
uvig_157756	Bacteria, Bacteroidetes, Bacteroidia, Bacteroidales, Bacteroidaceae, Bacteroides, Bacteroides ovatus
uvig_157756	Bacteria, Bacteroidetes, Bacteroidia, Bacteroidales, Bacteroidaceae, Bacteroides, Bacteroides ovatus str. 3725 D1 iv
uvig_157756	Bacteria, Bacteroidetes, Bacteroidia, Bacteroidales, Bacteroidaceae, Bacteroides, Bacteroides ovatus str. 3725 D9 iii
uvig_157756	Bacteria, Bacteroidetes, Bacteroidia, Bacteroidales, Bacteroidaceae, Bacteroides, Bacteroides fragilis str. 3725 D9 ii
NL_vir011403	Bacteria, Bacteroidetes, Bacteroidia, Bacteroidales, Bacteroidaceae, Bacteroides, unclassified Bacteroides, Bacteroides sp. D2
MGV-GENOME-0308375	Bacteria, Bacteroidetes, Bacteroidia, Bacteroidales, Bacteroidaceae, Bacteroides, unclassified Bacteroides, Bacteroides sp. UNK.MGS-14
NL_vir022807	Bacteria, Bacteroidetes, Bacteroidia, Bacteroidales, Tannerellaceae, Parabacteroides, Parabacteroides distasonis ATCC 8503
NL_vir022807	Bacteria, Bacteroidetes, Bacteroidia, Bacteroidales, Tannerellaceae, Parabacteroides, unclassified Parabacteroides, Parabacteroides sp. CT06
NL_vir022807	Bacteria, Bacteroidetes, Bacteroidia, Bacteroidales, Tannerellaceae, Parabacteroides, Parabacteroides distasonis
NL_vir022807	Bacteria, Bacteroidetes, Bacteroidia, Bacteroidales, Porphyromonadaceae, Porphyromonas, unclassified Porphyromonas, Porphyromonas sp. 31_2
MGV-GENOME-0333145	Bacteria, Bacteroidetes, Bacteroidia, Bacteroidales, Bacteroidaceae, Bacteroides, Bacteroides faecis MAJ27
NL_vir010585	Bacteria, Proteobacteria, Gammaproteobacteria, Pseudomonadales, Pseudomonadaceae, Pseudomonas, Pseudomonas psychrotolerans
NL_vir011526	Bacteria, Bacteroidetes, Bacteroidia, Bacteroidales, Rikenellaceae, Alistipes, Alistipes inops
uvig_521671	Bacteria, Bacteroidetes, Bacteroidia, Bacteroidales, Tannerellaceae, Parabacteroides, Parabacteroides merdae CL09T00C40
MGV-GENOME-0333325	Bacteria, Bacteroidetes, Bacteroidia, Bacteroidales, Bacteroidaceae, Phocaeicola, Phocaeicola plebeius DSM 17135
MGV-GENOME-0314875	Bacteria, Firmicutes, Clostridia, Eubacteriales, Lachnospiraceae, Schaedlerella, Schaedlerella arabinosiphila
MGV-GENOME-0314197	Bacteria, Firmicutes, Clostridia, Eubacteriales, Lachnospiraceae, Anaerobutyricum, Anaerobutyricum hallii
uvig_536505	Bacteria, Firmicutes, Clostridia, Eubacteriales, Oscillospiraceae, Acetivibrio, Acetivibrio clariflavus DSM 19732
MGV-GENOME-0264641	Bacteria, Proteobacteria, Betaproteobacteria, Burkholderiales, Burkholderiales bacterium Ga0077543
ViralSequence545	Bacteria, Firmicutes, Bacilli, Lactobacillales, Streptococcaceae, Streptococcus, Streptococcus salivarius
ViralSequence545	Bacteria, Firmicutes, Bacilli, Lactobacillales, Streptococcaceae, Streptococcus, Streptococcus thermophilus
ViralSequence545	Bacteria, Firmicutes, Bacilli, Lactobacillales, Streptococcaceae, Streptococcus, Streptococcus equinus
ViralSequence545	Bacteria, Firmicutes, Bacilli, Lactobacillales, Streptococcaceae, Streptococcus, Streptococcus equi subsp. zooepidemicus
ViralSequence545	Bacteria, Firmicutes, Bacilli, Lactobacillales, Streptococcaceae, Streptococcus, Streptococcus salivarius CCHSS3
MGV-GENOME-0253559	Bacteria, Firmicutes, Bacilli, Lactobacillales, Enterococcaceae, Enterococcus, Enterococcus faecalis 02-MB-BW-10
MGV-GENOME-0253559	Bacteria, Firmicutes, Bacilli, Lactobacillales, Enterococcaceae, Enterococcus, Enterococcus faecalis F01966
NL_vir050163	Bacteria, Firmicutes, Bacilli, Lactobacillales, Enterococcaceae, Enterococcus, Enterococcus faecalis
NL_vir050163	Bacteria, Firmicutes, Bacilli, Lactobacillales, Enterococcaceae, Enterococcus, Enterococcus faecalis FL2
NL_vir050163	Bacteria, Firmicutes, Bacilli, Lactobacillales, Enterococcaceae, Enterococcus, Enterococcus faecalis R508
NL_vir050163	Bacteria, Firmicutes, Bacilli, Lactobacillales, Enterococcaceae, Enterococcus, Enterococcus faecalis EnGen0363
NL_vir050163	Bacteria, Firmicutes, Bacilli, Lactobacillales, Enterococcaceae, Enterococcus, Enterococcus faecalis 20.SD.W.06
uvig_179206	Bacteria, Nitrospirae, Nitrospirales, Nitrospiraceae, Leptospirillum, Leptospirillum rubarum
NL_vir054640	Bacteria, Bacteroidetes, Bacteroidia, Bacteroidales, Bacteroidaceae, Bacteroides, unclassified Bacteroides, Bacteroides sp. UNK.MGS-14
uvig_185756	Bacteria, Bacteroidetes, Bacteroidia, Bacteroidales, Tannerellaceae, Parabacteroides, Parabacteroides distasonis ATCC 8503
uvig_185756	Bacteria, Bacteroidetes, Bacteroidia, Bacteroidales, Tannerellaceae, Parabacteroides, unclassified Parabacteroides, Parabacteroides sp. CT06
uvig_185756	Bacteria, Bacteroidetes, Bacteroidia, Bacteroidales, Tannerellaceae, Parabacteroides, Parabacteroides distasonis
uvig_185756	Bacteria, Bacteroidetes, Bacteroidia, Bacteroidales, Porphyromonadaceae, Porphyromonas, unclassified Porphyromonas, Porphyromonas sp. 31_2
uvig_185756	Bacteria, Bacteroidetes, Bacteroidia, Bacteroidales, Tannerellaceae, Parabacteroides, unclassified Parabacteroides, Parabacteroides sp. D26
Minot_Diet_SRR5088938_NODE_10_length_64610_cov_29.207528	Bacteria, Bacteroidetes, Bacteroidia, Bacteroidales, Bacteroidaceae, Bacteroides, Bacteroides salyersiae WAL 10018 = DSM 18765 = JCM 12988
MGV-GENOME-0338754	Bacteria, Bacteroidetes, Bacteroidia, Bacteroidales, Bacteroidaceae, Bacteroides, Bacteroides salyersiae WAL 10018 = DSM 18765 = JCM 12988
uvig_376032	Bacteria, Bacteroidetes, Bacteroidia, Bacteroidales, Bacteroidaceae, Bacteroides, Bacteroides salyersiae WAL 10018 = DSM 18765 = JCM 12988
MGV-GENOME-0336994	Bacteria, Bacteroidetes, Bacteroidia, Bacteroidales, Bacteroidaceae, Bacteroides, Bacteroides salyersiae WAL 10018 = DSM 18765 = JCM 12988
MGV-GENOME-0340195	Bacteria, Bacteroidetes, Bacteroidia, Bacteroidales, Bacteroidaceae, Bacteroides, Bacteroides salyersiae WAL 10018 = DSM 18765 = JCM 12988
ViralSequence393	Bacteria, Firmicutes, Clostridia, Eubacteriales, Lachnospiraceae, Mediterraneibacter, [Ruminococcus] gnavus ATCC 29149
ViralSequence393	Bacteria, Firmicutes, Clostridia, Eubacteriales, Lachnospiraceae, Lachnospiraceae bacterium 6_1_37FAA
ViralSequence393	Bacteria, Firmicutes, Clostridia, Eubacteriales, Lachnospiraceae, Lachnospiraceae bacterium 2_1_58FAA
ViralSequence393	Bacteria, Firmicutes, Clostridia, Eubacteriales, Lachnospiraceae, Mediterraneibacter, [Ruminococcus] gnavus CC55_001C
uvig_112080	Bacteria, Firmicutes, Clostridia, Eubacteriales, Lachnospiraceae, Mediterraneibacter, [Ruminococcus] gnavus ATCC 29149
Kang_0057_ST001_N_NODE_59_length_40520_cov_773.179933	Bacteria, Firmicutes, Clostridia, Eubacteriales, Lachnospiraceae, Anaerostipes, Anaerostipes hadrus
MGV-GENOME-0269864	Bacteria, Firmicutes, Clostridia, Eubacteriales, Lachnospiraceae, Coprococcus, Coprococcus eutactus ATCC 27759
uvig_134849	Bacteria, Firmicutes, Clostridia, Eubacteriales, Clostridiaceae, Clostridium, Clostridium sp. L2-50
MGV-GENOME-0251847	Bacteria, Firmicutes, Clostridia, Eubacteriales, Desulfitobacteriaceae, Syntrophobotulus, Syntrophobotulus glycolicus DSM 8271
Minot_Diet_SRR5088944_NODE_31_length_36738_cov_7.139411	Bacteria, Firmicutes, Clostridia, Eubacteriales, Desulfitobacteriaceae, Syntrophobotulus, Syntrophobotulus glycolicus DSM 8271
MGV-GENOME-0238780	Bacteria, Firmicutes, Clostridia, Eubacteriales, Thermincolaceae, Thermincola, Thermincola potens JR
MGV-GENOME-0238780	Bacteria, Firmicutes, Clostridia, Eubacteriales, Desulfitobacteriaceae, Syntrophobotulus, Syntrophobotulus glycolicus DSM 8271
MGV-GENOME-0249553	Bacteria, Firmicutes, Clostridia, Eubacteriales, Desulfitobacteriaceae, Syntrophobotulus, Syntrophobotulus glycolicus DSM 8271
NL_vir027479	Bacteria, Firmicutes, Clostridia, Eubacteriales, Desulfitobacteriaceae, Syntrophobotulus, Syntrophobotulus glycolicus DSM 8271
MGV-GENOME-0244192	Bacteria, Firmicutes, Clostridia, Eubacteriales, Thermincolaceae, Thermincola, Thermincola potens JR
MGV-GENOME-0280511	Bacteria, Firmicutes, Clostridia, Eubacteriales, Clostridiaceae, Clostridium, Clostridium sp. 1_1_41A1FAA
OGYI01000568.1	Bacteria, Firmicutes, Clostridia, Eubacteriales, Lachnospiraceae, Roseburia, Roseburia hominis A2-183
MGV-GENOME-0276559	Bacteria, Firmicutes, Clostridia, Eubacteriales, Lachnospiraceae, Roseburia, Roseburia hominis A2-183
MGV-GENOME-0276559	Bacteria, Firmicutes, Clostridia, Eubacteriales, Lachnospiraceae, Mediterraneibacter, [Ruminococcus] lactaris ATCC 29176
MGV-GENOME-0276559	Bacteria, Firmicutes, environmental samples, Firmicutes bacterium CAG:227
QWCN01001215.1	Bacteria, Firmicutes, environmental samples, Firmicutes bacterium CAG:227
QWCN01001215.1	Bacteria, Firmicutes, Erysipelotrichia, Erysipelotrichales, Coprobacillaceae, Sharpea, Sharpea azabuensis DSM 18934
QWCN01001215.1	Bacteria, Firmicutes, Erysipelotrichia, Erysipelotrichales, Coprobacillaceae, Kandleria, Kandleria vitulina DSM 20405
MGV-GENOME-0275221	Bacteria, Firmicutes, environmental samples, Firmicutes bacterium CAG:227
MGV-GENOME-0275221	Bacteria, Firmicutes, Erysipelotrichia, Erysipelotrichales, Coprobacillaceae, Sharpea, Sharpea azabuensis DSM 18934
MGV-GENOME-0275221	Bacteria, Firmicutes, Erysipelotrichia, Erysipelotrichales, Coprobacillaceae, Kandleria, Kandleria vitulina DSM 20405
MGV-GENOME-0271981	Bacteria, Firmicutes, environmental samples, Firmicutes bacterium CAG:227
MGV-GENOME-0271981	Bacteria, Firmicutes, Erysipelotrichia, Erysipelotrichales, Coprobacillaceae, Sharpea, Sharpea azabuensis DSM 18934
MGV-GENOME-0271981	Bacteria, Firmicutes, Erysipelotrichia, Erysipelotrichales, Coprobacillaceae, Kandleria, Kandleria vitulina DSM 20405
NL_vir008595	Bacteria, Firmicutes, Negativicutes, Veillonellales, Veillonellaceae, Dialister, Dialister invisus DSM 15470
MGV-GENOME-0251790	Bacteria, Firmicutes, Negativicutes, Veillonellales, Veillonellaceae, Dialister, Dialister invisus DSM 15470
NL_vir017195	Bacteria, Firmicutes, Negativicutes, Veillonellales, Veillonellaceae, Dialister, Dialister invisus DSM 15470
NL_vir014968	Bacteria, Firmicutes, Negativicutes, Veillonellales, Veillonellaceae, Dialister, Dialister invisus DSM 15470
MGV-GENOME-0300477	Bacteria, Firmicutes, Erysipelotrichia, Erysipelotrichales, Erysipelotrichaceae, Faecalibacillus, Faecalibacillus intestinalis
MGV-GENOME-0300477	Bacteria, bacterium LF-3
MGV-GENOME-0300477	Bacteria, Firmicutes, Clostridia, Eubacteriales, Clostridiaceae, Clostridium, Clostridium sporogenes
MGV-GENOME-0300477	Bacteria, Firmicutes, Erysipelotrichia, Erysipelotrichales, Erysipelotrichaceae, Longibaculum, unclassified Longibaculum, Longibaculum sp. KGMB06250
MGV-GENOME-0300477	Bacteria, Firmicutes, Erysipelotrichia, Erysipelotrichales, Coprobacillaceae, Coprobacillus, environmental samples, Coprobacillus sp. CAG:235
SRS2563949_NODE_7_length_52341_cov_28.228168	Bacteria, Firmicutes, Erysipelotrichia, Erysipelotrichales, Erysipelotrichaceae, Erysipelotrichaceae bacterium GAM147
SRS2563949_NODE_7_length_52341_cov_28.228168	Bacteria, Firmicutes, Erysipelotrichia, Erysipelotrichales, Erysipelotrichaceae, Faecalibacillus, Faecalibacillus intestinalis
SRS2563949_NODE_7_length_52341_cov_28.228168	Bacteria, bacterium LF-3
SRS2563949_NODE_7_length_52341_cov_28.228168	Bacteria, Firmicutes, Erysipelotrichia, Erysipelotrichales, Erysipelotrichaceae, Longibaculum, unclassified Longibaculum, Longibaculum sp. KGMB06250
MGV-GENOME-0257326	Bacteria, Firmicutes, environmental samples, Firmicutes bacterium CAG:56
MGV-GENOME-0238110	Bacteria, Firmicutes, Clostridia, Eubacteriales, Lachnospiraceae, Anaerobutyricum, Anaerobutyricum hallii DSM 3353
SRS1713184_NODE_37_length_38281_cov_20.132292	Bacteria, Firmicutes, Clostridia, Eubacteriales, Lachnospiraceae, [Clostridium] scindens
SRS1713184_NODE_37_length_38281_cov_20.132292	Bacteria, Firmicutes, Clostridia, Eubacteriales, Lachnospiraceae, Mediterraneibacter, [Ruminococcus] lactaris ATCC 29176
SRS1713184_NODE_37_length_38281_cov_20.132292	Bacteria, Firmicutes, Clostridia, Eubacteriales, Lachnospiraceae, Mediterraneibacter, [Ruminococcus] lactaris CC59_002D
uvig_33088	Bacteria, Firmicutes, Clostridia, Eubacteriales, Lachnospiraceae, [Clostridium] scindens
MGV-GENOME-0259866	Bacteria, Firmicutes, Clostridia, Eubacteriales, Lachnospiraceae, Blautia, Blautia producta
MGV-GENOME-0259866	Bacteria, Firmicutes, Clostridia, Eubacteriales, Lachnospiraceae, [Clostridium] scindens
MGV-GENOME-0259866	Bacteria, Firmicutes, Clostridia, Eubacteriales, Lachnospiraceae, Blautia, Blautia producta ATCC 27340 = DSM 2950
Shkoporov_2019_SRR9161500_NODE_139_length_38028_cov_61.455403	Bacteria, Firmicutes, Clostridia, Eubacteriales, Lachnospiraceae, Anaerostipes, Anaerostipes hadrus
uvig_113882	Bacteria, Firmicutes, Bacilli, Lactobacillales, Enterococcaceae, Enterococcus, Enterococcus faecalis
uvig_113882	Bacteria, Firmicutes, Bacilli, Lactobacillales, Enterococcaceae, Enterococcus, Enterococcus faecalis NBRC 100480
uvig_113882	Bacteria, Firmicutes, Bacilli, Lactobacillales, Enterococcaceae, Enterococcus, Enterococcus faecalis Fly1
uvig_113882	Bacteria, Firmicutes, Bacilli, Lactobacillales, Enterococcaceae, Enterococcus, Enterococcus faecalis str. Symbioflor 1
uvig_113882	Bacteria, Firmicutes, Bacilli, Lactobacillales, Enterococcaceae, Enterococcus, Enterococcus faecalis EnGen0363
uvig_113882	Bacteria, Firmicutes, Bacilli, Lactobacillales, Enterococcaceae, Enterococcus, Enterococcus faecalis EnGen0400
uvig_113882	Bacteria, Firmicutes, Bacilli, Lactobacillales, Enterococcaceae, Enterococcus, Enterococcus faecalis EnGen0411
Shkoporov_2019_SRR9161588_NODE_48_length_37984_cov_38.322576	Bacteria, Firmicutes, Erysipelotrichia, Erysipelotrichales, Coprobacillaceae, Catenibacterium, Catenibacterium mitsuokai DSM 15897
uvig_295603	Bacteria, Firmicutes, Clostridia, Eubacteriales, Eubacteriaceae, Eubacterium, environmental samples, Eubacterium sp. CAG:274
uvig_91112	Bacteria, Bacteroidetes, Cytophagia, Cytophagales, Cytophagaceae, Spirosoma, Spirosoma pollinicola
NL_vir024894	Bacteria, Proteobacteria, Gammaproteobacteria, Xanthomonadales, Rhodanobacteraceae, Rhodanobacter, unclassified Rhodanobacter, Rhodanobacter sp. Root561
MGV-GENOME-0269309	Bacteria, Proteobacteria, Betaproteobacteria, Burkholderiales, Comamonadaceae, Serpentinimonas, Serpentinimonas barnesii
MGV-GENOME-0269309	Bacteria, Proteobacteria, Gammaproteobacteria, Xanthomonadales, Rhodanobacteraceae, Rhodanobacter, unclassified Rhodanobacter, Rhodanobacter sp. Root561
MGV-GENOME-0274086	Bacteria, Proteobacteria, Betaproteobacteria, Burkholderiales, Comamonadaceae, Serpentinimonas, Serpentinimonas barnesii
MGV-GENOME-0274086	Bacteria, Proteobacteria, Gammaproteobacteria, Xanthomonadales, Rhodanobacteraceae, Rhodanobacter, unclassified Rhodanobacter, Rhodanobacter sp. Root561
uvig_491850	Bacteria, Proteobacteria, Betaproteobacteria, Burkholderiales, Comamonadaceae, Serpentinimonas, Serpentinimonas barnesii
uvig_491850	Bacteria, Proteobacteria, Betaproteobacteria, Burkholderiales, Comamonadaceae, Acidovorax, unclassified Acidovorax, Acidovorax sp. 1608163
NL_vir020567	Bacteria, Firmicutes, Clostridia, Eubacteriales, Oscillospiraceae, Faecalibacterium, environmental samples, uncultured Faecalibacterium sp.
OBJJ01000048.1	Bacteria, Firmicutes, Clostridia, Eubacteriales, Oscillospiraceae, Faecalibacterium, Faecalibacterium prausnitzii
MGV-GENOME-0278995	Bacteria, Firmicutes, Clostridia, Eubacteriales, Oscillospiraceae, Faecalibacterium, Faecalibacterium prausnitzii
uvig_35227	Bacteria, Firmicutes, Clostridia, Eubacteriales, Peptostreptococcaceae, Romboutsia, unclassified Romboutsia, Romboutsia sp. CE17
uvig_35227	Bacteria, Firmicutes, Clostridia, Eubacteriales, Peptostreptococcaceae, Romboutsia, Romboutsia ilealis
SRS2563958_NODE_19_length_36456_cov_214.995824	Bacteria, Firmicutes, Clostridia, Eubacteriales, Oscillospiraceae, Ruminococcus, Ruminococcus bicirculans
NL_vir018224	Bacteria, Proteobacteria, Alphaproteobacteria, Rhodobacterales, Roseobacteraceae, Rubellimicrobium, Rubellimicrobium thermophilum DSM 16684
NL_vir010967	Bacteria, Firmicutes, Clostridia, Eubacteriales, Oscillospiraceae, Ruminococcus, Ruminococcus sp. 5_1_39BFAA
NL_vir010967	Bacteria, Firmicutes, Clostridia, Eubacteriales, Lachnospiraceae, Blautia, Blautia wexlerae AGR2146
NL_vir010967	Bacteria, Firmicutes, Clostridia, Eubacteriales, Lachnospiraceae, Blautia, Blautia massiliensis
uvig_498380	Bacteria, Firmicutes, Clostridia, Eubacteriales, Oscillospiraceae, Ruminococcus, Ruminococcus sp. 5_1_39BFAA
uvig_498380	Bacteria, Firmicutes, Clostridia, Eubacteriales, Oscillospiraceae, Ruminococcus, environmental samples, uncultured Ruminococcus sp.
uvig_498380	Bacteria, Firmicutes, Clostridia, Eubacteriales, Lachnospiraceae, Blautia, Blautia wexlerae AGR2146
uvig_498380	Bacteria, Firmicutes, Clostridia, Eubacteriales, Lachnospiraceae, Blautia, Blautia massiliensis
OGOH01000210.1	Bacteria, Firmicutes, Clostridia, Eubacteriales, Oscillospiraceae, Ruminococcus, Ruminococcus sp. 5_1_39BFAA
OGOH01000210.1	Bacteria, Firmicutes, Clostridia, Eubacteriales, Lachnospiraceae, Blautia, Blautia wexlerae AGR2146
OGOH01000210.1	Bacteria, Firmicutes, Clostridia, Eubacteriales, Lachnospiraceae, Blautia, Blautia massiliensis
NL_vir038023	Bacteria, Firmicutes, Clostridia, Eubacteriales, Oscillospiraceae, Ruminococcus, Ruminococcus sp. 5_1_39BFAA
NL_vir038023	Bacteria, Firmicutes, Clostridia, Eubacteriales, Lachnospiraceae, Blautia, Blautia wexlerae AGR2146
NL_vir038023	Bacteria, Firmicutes, Clostridia, Eubacteriales, Oscillospiraceae, Ruminococcus, Ruminococcus sp. SR1/5
NL_vir038023	Bacteria, Firmicutes, Clostridia, Eubacteriales, Lachnospiraceae, Blautia, Blautia massiliensis
NL_vir051197	Bacteria, Firmicutes, Clostridia, Eubacteriales, Oscillospiraceae, Ruminococcus, Ruminococcus sp. 5_1_39BFAA
NL_vir051197	Bacteria, Firmicutes, Clostridia, Eubacteriales, Oscillospiraceae, Ruminococcus, environmental samples, uncultured Ruminococcus sp.
NL_vir051197	Bacteria, Firmicutes, Clostridia, Eubacteriales, Lachnospiraceae, Blautia, Blautia wexlerae AGR2146
NL_vir051197	Bacteria, Firmicutes, Clostridia, Eubacteriales, Lachnospiraceae, Blautia, Blautia massiliensis
MGV-GENOME-0297990	Bacteria, Firmicutes, Clostridia, Eubacteriales, Oscillospiraceae, Ruminococcus, Ruminococcus sp. 5_1_39BFAA
MGV-GENOME-0297990	Bacteria, Firmicutes, Clostridia, Eubacteriales, Oscillospiraceae, Ruminococcus, environmental samples, uncultured Ruminococcus sp.
MGV-GENOME-0297990	Bacteria, Firmicutes, Clostridia, Eubacteriales, Lachnospiraceae, Blautia, Blautia wexlerae AGR2146
MGV-GENOME-0297990	Bacteria, Firmicutes, Clostridia, Eubacteriales, Lachnospiraceae, Blautia, Blautia massiliensis
MGV-GENOME-0287116	Bacteria, Firmicutes, Clostridia, Eubacteriales, Oscillospiraceae, Ruminococcus, Ruminococcus sp. 5_1_39BFAA
MGV-GENOME-0287116	Bacteria, Firmicutes, Clostridia, Eubacteriales, Oscillospiraceae, Ruminococcus, environmental samples, uncultured Ruminococcus sp.
MGV-GENOME-0287116	Bacteria, Firmicutes, Clostridia, Eubacteriales, Lachnospiraceae, Blautia, Blautia wexlerae AGR2146
MGV-GENOME-0287116	Bacteria, Firmicutes, Clostridia, Eubacteriales, Oscillospiraceae, Ruminococcus, Ruminococcus sp. SR1/5
MGV-GENOME-0287116	Bacteria, Firmicutes, Clostridia, Eubacteriales, Lachnospiraceae, Blautia, Blautia massiliensis
NL_vir021955	Bacteria, Firmicutes, Clostridia, Eubacteriales, Oscillospiraceae, Ruminococcus, Ruminococcus sp. 5_1_39BFAA
NL_vir021955	Bacteria, Firmicutes, Clostridia, Eubacteriales, Lachnospiraceae, Blautia, Blautia wexlerae AGR2146
NL_vir021955	Bacteria, Firmicutes, Clostridia, Eubacteriales, Lachnospiraceae, Blautia, Blautia massiliensis
uvig_427998	Bacteria, Firmicutes, Clostridia, Eubacteriales, Oscillospiraceae, Ruminococcus, Ruminococcus sp. 5_1_39BFAA
uvig_427998	Bacteria, Firmicutes, Clostridia, Eubacteriales, Oscillospiraceae, Ruminococcus, environmental samples, uncultured Ruminococcus sp.
uvig_427998	Bacteria, Firmicutes, Clostridia, Eubacteriales, Lachnospiraceae, Blautia, Blautia wexlerae AGR2146
uvig_427998	Bacteria, Firmicutes, Clostridia, Eubacteriales, Oscillospiraceae, Ruminococcus, Ruminococcus sp. SR1/5
uvig_427998	Bacteria, Firmicutes, Clostridia, Eubacteriales, Lachnospiraceae, Blautia, Blautia massiliensis
MGV-GENOME-0290375	Bacteria, Firmicutes, Clostridia, Eubacteriales, Oscillospiraceae, Ruminococcus, Ruminococcus sp. 5_1_39BFAA
MGV-GENOME-0290375	Bacteria, Firmicutes, Clostridia, Eubacteriales, Lachnospiraceae, Blautia, Blautia wexlerae AGR2146
MGV-GENOME-0290375	Bacteria, Firmicutes, Clostridia, Eubacteriales, Lachnospiraceae, Blautia, Blautia massiliensis
NL_vir023932	Bacteria, Firmicutes, Clostridia, Eubacteriales, Oscillospiraceae, Ruminococcus, Ruminococcus sp. 5_1_39BFAA
NL_vir023932	Bacteria, Firmicutes, Clostridia, Eubacteriales, Oscillospiraceae, Ruminococcus, environmental samples, uncultured Ruminococcus sp.
NL_vir023932	Bacteria, Firmicutes, Clostridia, Eubacteriales, Lachnospiraceae, Blautia, Blautia wexlerae AGR2146
NL_vir023932	Bacteria, Firmicutes, Clostridia, Eubacteriales, Lachnospiraceae, Blautia, Blautia massiliensis
NL_vir021208	Bacteria, Firmicutes, Clostridia, Eubacteriales, Oscillospiraceae, Ruminococcus, Ruminococcus sp. 5_1_39BFAA
NL_vir021208	Bacteria, Firmicutes, Clostridia, Eubacteriales, Oscillospiraceae, Ruminococcus, environmental samples, uncultured Ruminococcus sp.
NL_vir021208	Bacteria, Firmicutes, Clostridia, Eubacteriales, Lachnospiraceae, Blautia, Blautia wexlerae AGR2146
NL_vir021208	Bacteria, Firmicutes, Clostridia, Eubacteriales, Lachnospiraceae, Blautia, Blautia massiliensis
NL_vir015314	Bacteria, Firmicutes, Clostridia, Eubacteriales, Oscillospiraceae, Ruminococcus, Ruminococcus sp. 5_1_39BFAA
NL_vir015314	Bacteria, Firmicutes, Clostridia, Eubacteriales, Oscillospiraceae, Ruminococcus, environmental samples, uncultured Ruminococcus sp.
NL_vir015314	Bacteria, Firmicutes, Clostridia, Eubacteriales, Lachnospiraceae, Blautia, Blautia wexlerae AGR2146
NL_vir015314	Bacteria, Firmicutes, Clostridia, Eubacteriales, Lachnospiraceae, Blautia, Blautia massiliensis
NL_vir031982	Bacteria, Firmicutes, Clostridia, Eubacteriales, Oscillospiraceae, Ruminococcus, Ruminococcus sp. 5_1_39BFAA
NL_vir031982	Bacteria, Firmicutes, Clostridia, Eubacteriales, Oscillospiraceae, Ruminococcus, environmental samples, uncultured Ruminococcus sp.
NL_vir031982	Bacteria, Firmicutes, Clostridia, Eubacteriales, Lachnospiraceae, Blautia, Blautia wexlerae AGR2146
NL_vir031982	Bacteria, Firmicutes, Clostridia, Eubacteriales, Lachnospiraceae, Blautia, Blautia massiliensis
NL_vir024491	Bacteria, Firmicutes, Clostridia, Eubacteriales, Oscillospiraceae, Ruminococcus, Ruminococcus sp. 5_1_39BFAA
NL_vir024491	Bacteria, Firmicutes, Clostridia, Eubacteriales, Oscillospiraceae, Ruminococcus, environmental samples, uncultured Ruminococcus sp.
NL_vir024491	Bacteria, Firmicutes, Clostridia, Eubacteriales, Lachnospiraceae, Blautia, Blautia wexlerae AGR2146
NL_vir024491	Bacteria, Firmicutes, Clostridia, Eubacteriales, Oscillospiraceae, Ruminococcus, Ruminococcus sp. SR1/5
NL_vir024491	Bacteria, Firmicutes, Clostridia, Eubacteriales, Lachnospiraceae, Blautia, Blautia massiliensis
NL_vir008723	Bacteria, Firmicutes, Clostridia, Eubacteriales, Oscillospiraceae, Ruminococcus, Ruminococcus sp. 5_1_39BFAA
NL_vir008723	Bacteria, Firmicutes, Clostridia, Eubacteriales, Oscillospiraceae, Ruminococcus, environmental samples, uncultured Ruminococcus sp.
NL_vir008723	Bacteria, Firmicutes, Clostridia, Eubacteriales, Lachnospiraceae, Blautia, Blautia wexlerae AGR2146
NL_vir008723	Bacteria, Firmicutes, Clostridia, Eubacteriales, Lachnospiraceae, Blautia, Blautia massiliensis
OLGD01001135.1	Bacteria, Firmicutes, Clostridia, Eubacteriales, Lachnospiraceae, Anaerostipes, Anaerostipes hadrus
uvig_153133	Bacteria, Firmicutes, Clostridia, Eubacteriales, Lachnospiraceae, Anaerostipes, Anaerostipes hadrus
uvig_578404	Bacteria, Actinobacteria, Coriobacteriia, Eggerthellales, Eggerthellaceae, Eggerthella, Eggerthella lenta DSM 2243
uvig_578404	Bacteria, Actinobacteria, Coriobacteriia, Eggerthellales, Eggerthellaceae, Eggerthella, Eggerthella lenta
uvig_578404	Bacteria, Actinobacteria, Coriobacteriia, Eggerthellales, Eggerthellaceae, Eggerthella, unclassified Eggerthella, Eggerthella sp. 1_3_56FAA
uvig_578404	Bacteria, Actinobacteria, Coriobacteriia, Eggerthellales, Eggerthellaceae, Gordonibacter, Gordonibacter massiliensis
uvig_578404	Bacteria, Actinobacteria, Coriobacteriia, Eggerthellales, Eggerthellaceae, Arabiibacter, Arabiibacter massiliensis
uvig_172257	Bacteria, Firmicutes, Clostridia, Eubacteriales, Lachnospiraceae, Roseburia, Roseburia inulinivorans
MGV-GENOME-0277759	Bacteria, Firmicutes, Clostridia, Eubacteriales, Lachnospiraceae, Roseburia, Roseburia inulinivorans
MGV-GENOME-0279368	Bacteria, Firmicutes, Clostridia, Eubacteriales, Lachnospiraceae, Roseburia, Roseburia inulinivorans
MGV-GENOME-0277300	Bacteria, Firmicutes, Clostridia, Eubacteriales, Lachnospiraceae, Roseburia, Roseburia inulinivorans
uvig_384903	Bacteria, Bacteroidetes, Bacteroidia, Bacteroidales, Tannerellaceae, Parabacteroides, unclassified Parabacteroides, Parabacteroides sp. CT06
uvig_531132	Bacteria, Bacteroidetes, Bacteroidia, Bacteroidales, Bacteroidaceae, Bacteroides, Bacteroides fragilis
ERS698742_NODE_4_length_57489_cov_840.739161	Bacteria, Bacteroidetes, Bacteroidia, Bacteroidales, Bacteroidaceae, Bacteroides, Bacteroides fragilis
Ma_2019_SRR413692_NODE_314_length_55170_cov_7.392216	Bacteria, Bacteroidetes, Bacteroidia, Bacteroidales, Bacteroidaceae, Bacteroides, unclassified Bacteroides, Bacteroides sp. A1C1
MGV-GENOME-0332042	Bacteria, Bacteroidetes, Bacteroidia, Bacteroidales, Bacteroidaceae, Bacteroides, unclassified Bacteroides, Bacteroides sp. CACC 737
uvig_210740	Bacteria, Bacteroidetes, Bacteroidia, Bacteroidales, Bacteroidaceae, Phocaeicola, Phocaeicola dorei CL03T12C01
uvig_210740	Bacteria, Bacteroidetes, Bacteroidia, Bacteroidales, Bacteroidaceae, Phocaeicola, Phocaeicola vulgatus dnLKV7
uvig_193521	Bacteria, Bacteroidetes, Bacteroidia, Bacteroidales, Bacteroidaceae, Phocaeicola, Phocaeicola vulgatus dnLKV7
MGV-GENOME-0209543	Bacteria, Bacteroidetes, Bacteroidia, Bacteroidales, Bacteroidaceae, Phocaeicola, Phocaeicola vulgatus dnLKV7
MGV-GENOME-0334135	Bacteria, Bacteroidetes, Bacteroidia, Bacteroidales, Bacteroidaceae, Phocaeicola, Phocaeicola dorei CL03T12C01
MGV-GENOME-0334135	Bacteria, Bacteroidetes, Bacteroidia, Bacteroidales, Bacteroidaceae, Phocaeicola, Phocaeicola vulgatus dnLKV7
SRS2563945_NODE_33_length_55894_cov_23.605616	Bacteria, Bacteroidetes, Bacteroidia, Bacteroidales, Porphyromonadaceae, Porphyromonas, Porphyromonas macacae
MGV-GENOME-0211213	Bacteria, Actinobacteria, Bifidobacteriales, Bifidobacteriaceae, Bifidobacterium, Bifidobacterium longum
MGV-GENOME-0211213	Bacteria, Actinobacteria, Bifidobacteriales, Bifidobacteriaceae, Bifidobacterium, Bifidobacterium longum subsp. longum
uvig_402289	Bacteria, Actinobacteria, Bifidobacteriales, Bifidobacteriaceae, Bifidobacterium, Bifidobacterium bifidum S17
uvig_402289	Bacteria, Actinobacteria, Bifidobacteriales, Bifidobacteriaceae, Bifidobacterium, Bifidobacterium bifidum
NL_vir045477	Bacteria, Actinobacteria, Bifidobacteriales, Bifidobacteriaceae, Bifidobacterium, Bifidobacterium dentium ATCC 27679
NL_vir026598	Bacteria, Actinobacteria, Bifidobacteriales, Bifidobacteriaceae, Bifidobacterium, Bifidobacterium dentium JCVIHMP022
NL_vir026598	Bacteria, Actinobacteria, Bifidobacteriales, Bifidobacteriaceae, Bifidobacterium, Bifidobacterium dentium ATCC 27679
NL_vir029981	Bacteria, Actinobacteria, Bifidobacteriales, Bifidobacteriaceae, Bifidobacterium, Bifidobacterium longum
NL_vir029981	Bacteria, Actinobacteria, Bifidobacteriales, Bifidobacteriaceae, Bifidobacterium, Bifidobacterium bohemicum DSM 22767
NL_vir029981	Bacteria, Actinobacteria, Bifidobacteriales, Bifidobacteriaceae, Bifidobacterium, Bifidobacterium longum subsp. longum
NL_vir034083	Bacteria, Actinobacteria, Bifidobacteriales, Bifidobacteriaceae, Bifidobacterium, Bifidobacterium longum subsp. longum 44B
NL_vir034083	Bacteria, Actinobacteria, Bifidobacteriales, Bifidobacteriaceae, Bifidobacterium, Bifidobacterium pseudocatenulatum
NL_vir034083	Bacteria, Actinobacteria, Bifidobacteriales, Bifidobacteriaceae, Bifidobacterium, Bifidobacterium longum
NL_vir034083	Bacteria, Actinobacteria, Bifidobacteriales, Bifidobacteriaceae, Bifidobacterium, Bifidobacterium bohemicum DSM 22767
NL_vir034083	Bacteria, Actinobacteria, Bifidobacteriales, Bifidobacteriaceae, Bifidobacterium, Bifidobacterium longum subsp. longum
NL_vir035386	Bacteria, Actinobacteria, Bifidobacteriales, Bifidobacteriaceae, Bifidobacterium, Bifidobacterium longum DJO10A
NL_vir035386	Bacteria, Actinobacteria, Bifidobacteriales, Bifidobacteriaceae, Bifidobacterium, Bifidobacterium pseudocatenulatum
NL_vir035386	Bacteria, Actinobacteria, Bifidobacteriales, Bifidobacteriaceae, Bifidobacterium, Bifidobacterium longum
NL_vir035386	Bacteria, Actinobacteria, Bifidobacteriales, Bifidobacteriaceae, Bifidobacterium, Bifidobacterium longum subsp. longum
NL_vir056830	Bacteria, Actinobacteria, Bifidobacteriales, Bifidobacteriaceae, Bifidobacterium, Bifidobacterium longum subsp. longum 44B
NL_vir056830	Bacteria, Actinobacteria, Actinobacteria bacterium UC5.1-1B11
NL_vir056830	Bacteria, Actinobacteria, Bifidobacteriales, Bifidobacteriaceae, Bifidobacterium, Bifidobacterium pseudocatenulatum
NL_vir056830	Bacteria, Actinobacteria, Bifidobacteriales, Bifidobacteriaceae, Bifidobacterium, Bifidobacterium longum
NL_vir056830	Bacteria, Actinobacteria, Bifidobacteriales, Bifidobacteriaceae, Bifidobacterium, Bifidobacterium bohemicum DSM 22767
NL_vir056830	Bacteria, Actinobacteria, Bifidobacteriales, Bifidobacteriaceae, Bifidobacterium, Bifidobacterium longum subsp. longum
NL_vir002299	Bacteria, Actinobacteria, Bifidobacteriales, Bifidobacteriaceae, Bifidobacterium, Bifidobacterium pseudocatenulatum
NL_vir002299	Bacteria, Actinobacteria, Bifidobacteriales, Bifidobacteriaceae, Bifidobacterium, Bifidobacterium longum
NL_vir002299	Bacteria, Actinobacteria, Bifidobacteriales, Bifidobacteriaceae, Bifidobacterium, Bifidobacterium longum subsp. longum
uvig_488392	Bacteria, Actinobacteria, Bifidobacteriales, Bifidobacteriaceae, Bifidobacterium, Bifidobacterium longum DJO10A
uvig_488392	Bacteria, Actinobacteria, Bifidobacteriales, Bifidobacteriaceae, Bifidobacterium, Bifidobacterium pseudocatenulatum
uvig_488392	Bacteria, Actinobacteria, Bifidobacteriales, Bifidobacteriaceae, Bifidobacterium, Bifidobacterium longum
uvig_488392	Bacteria, Actinobacteria, Bifidobacteriales, Bifidobacteriaceae, Bifidobacterium, Bifidobacterium longum subsp. longum
NL_vir002068	Bacteria, Actinobacteria, Bifidobacteriales, Bifidobacteriaceae, Bifidobacterium, Bifidobacterium pseudocatenulatum
NL_vir002068	Bacteria, Actinobacteria, Bifidobacteriales, Bifidobacteriaceae, Bifidobacterium, Bifidobacterium longum
NL_vir002068	Bacteria, Actinobacteria, Bifidobacteriales, Bifidobacteriaceae, Bifidobacterium, Bifidobacterium longum subsp. longum
NL_vir020284	Bacteria, Actinobacteria, Bifidobacteriales, Bifidobacteriaceae, Bifidobacterium, Bifidobacterium longum DJO10A
NL_vir020284	Bacteria, Actinobacteria, Bifidobacteriales, Bifidobacteriaceae, Bifidobacterium, Bifidobacterium longum subsp. longum 44B
NL_vir020284	Bacteria, Actinobacteria, Bifidobacteriales, Bifidobacteriaceae, Bifidobacterium, Bifidobacterium longum
NL_vir020284	Bacteria, Actinobacteria, Bifidobacteriales, Bifidobacteriaceae, Bifidobacterium, Bifidobacterium longum subsp. longum CECT 7347
NL_vir020284	Bacteria, Actinobacteria, Bifidobacteriales, Bifidobacteriaceae, Bifidobacterium, Bifidobacterium pseudocatenulatum
NL_vir020284	Bacteria, Actinobacteria, Bifidobacteriales, Bifidobacteriaceae, Bifidobacterium, Bifidobacterium bohemicum DSM 22767
NL_vir020284	Bacteria, Actinobacteria, Bifidobacteriales, Bifidobacteriaceae, Bifidobacterium, Bifidobacterium longum subsp. longum 7-1B
NL_vir020284	Bacteria, Actinobacteria, Bifidobacteriales, Bifidobacteriaceae, Bifidobacterium, Bifidobacterium longum subsp. longum
NL_vir035272	Bacteria, Actinobacteria, Bifidobacteriales, Bifidobacteriaceae, Bifidobacterium, Bifidobacterium longum subsp. longum 44B
NL_vir035272	Bacteria, Actinobacteria, Bifidobacteriales, Bifidobacteriaceae, Bifidobacterium, Bifidobacterium angulatum DSM 20098 = JCM 7096
NL_vir035272	Bacteria, Actinobacteria, Bifidobacteriales, Bifidobacteriaceae, Bifidobacterium, Bifidobacterium pseudocatenulatum
NL_vir035272	Bacteria, Actinobacteria, Bifidobacteriales, Bifidobacteriaceae, Bifidobacterium, Bifidobacterium longum
NL_vir035272	Bacteria, Actinobacteria, Bifidobacteriales, Bifidobacteriaceae, Bifidobacterium, Bifidobacterium angulatum
NL_vir035272	Bacteria, Actinobacteria, Bifidobacteriales, Bifidobacteriaceae, Bifidobacterium, Bifidobacterium longum subsp. longum
NL_vir010119	Bacteria, Actinobacteria, Bifidobacteriales, Bifidobacteriaceae, Bifidobacterium, Bifidobacterium longum DJO10A
NL_vir010119	Bacteria, Actinobacteria, Bifidobacteriales, Bifidobacteriaceae, Bifidobacterium, Bifidobacterium longum subsp. longum 44B
NL_vir010119	Bacteria, Actinobacteria, Bifidobacteriales, Bifidobacteriaceae, Bifidobacterium, Bifidobacterium longum
NL_vir010119	Bacteria, Actinobacteria, Bifidobacteriales, Bifidobacteriaceae, Bifidobacterium, Bifidobacterium longum subsp. longum CECT 7347
NL_vir010119	Bacteria, Actinobacteria, Bifidobacteriales, Bifidobacteriaceae, Bifidobacterium, Bifidobacterium pseudocatenulatum
NL_vir010119	Bacteria, Actinobacteria, Bifidobacteriales, Bifidobacteriaceae, Bifidobacterium, Bifidobacterium bohemicum DSM 22767
NL_vir010119	Bacteria, Actinobacteria, Bifidobacteriales, Bifidobacteriaceae, Bifidobacterium, Bifidobacterium pullorum
NL_vir010119	Bacteria, Actinobacteria, Bifidobacteriales, Bifidobacteriaceae, Bifidobacterium, Bifidobacterium longum subsp. longum
NL_vir053491	Bacteria, Actinobacteria, Bifidobacteriales, Bifidobacteriaceae, Bifidobacterium, Bifidobacterium longum DJO10A
NL_vir053491	Bacteria, Actinobacteria, Bifidobacteriales, Bifidobacteriaceae, Bifidobacterium, Bifidobacterium longum subsp. longum 44B
NL_vir053491	Bacteria, Actinobacteria, Bifidobacteriales, Bifidobacteriaceae, Bifidobacterium, Bifidobacterium longum
NL_vir053491	Bacteria, Actinobacteria, Bifidobacteriales, Bifidobacteriaceae, Bifidobacterium, Bifidobacterium longum subsp. longum CECT 7347
NL_vir053491	Bacteria, Actinobacteria, Bifidobacteriales, Bifidobacteriaceae, Bifidobacterium, Bifidobacterium pseudocatenulatum
NL_vir053491	Bacteria, Actinobacteria, Bifidobacteriales, Bifidobacteriaceae, Bifidobacterium, Bifidobacterium bohemicum DSM 22767
NL_vir053491	Bacteria, Actinobacteria, Bifidobacteriales, Bifidobacteriaceae, Bifidobacterium, Bifidobacterium pullorum
NL_vir053491	Bacteria, Actinobacteria, Bifidobacteriales, Bifidobacteriaceae, Bifidobacterium, Bifidobacterium longum subsp. longum
NL_vir053297	Bacteria, Actinobacteria, Bifidobacteriales, Bifidobacteriaceae, Bifidobacterium, Bifidobacterium longum DJO10A
NL_vir053297	Bacteria, Actinobacteria, Bifidobacteriales, Bifidobacteriaceae, Bifidobacterium, Bifidobacterium longum subsp. longum 44B
NL_vir053297	Bacteria, Actinobacteria, Bifidobacteriales, Bifidobacteriaceae, Bifidobacterium, Bifidobacterium longum subsp. longum CECT 7347
NL_vir053297	Bacteria, Actinobacteria, Bifidobacteriales, Bifidobacteriaceae, Bifidobacterium, Bifidobacterium pseudocatenulatum
NL_vir053297	Bacteria, Actinobacteria, Bifidobacteriales, Bifidobacteriaceae, Bifidobacterium, Bifidobacterium longum
NL_vir053297	Bacteria, Actinobacteria, Bifidobacteriales, Bifidobacteriaceae, Bifidobacterium, Bifidobacterium bohemicum DSM 22767
NL_vir053297	Bacteria, Actinobacteria, Bifidobacteriales, Bifidobacteriaceae, Bifidobacterium, Bifidobacterium longum subsp. longum 7-1B
NL_vir053297	Bacteria, Actinobacteria, Bifidobacteriales, Bifidobacteriaceae, Bifidobacterium, Bifidobacterium longum subsp. longum
NL_vir012394	Bacteria, Actinobacteria, Bifidobacteriales, Bifidobacteriaceae, Bifidobacterium, Bifidobacterium longum DJO10A
NL_vir012394	Bacteria, Actinobacteria, Bifidobacteriales, Bifidobacteriaceae, Bifidobacterium, Bifidobacterium longum subsp. longum 44B
NL_vir012394	Bacteria, Actinobacteria, Bifidobacteriales, Bifidobacteriaceae, Bifidobacterium, Bifidobacterium longum
NL_vir012394	Bacteria, Actinobacteria, Bifidobacteriales, Bifidobacteriaceae, Bifidobacterium, Bifidobacterium longum subsp. longum CECT 7347
NL_vir012394	Bacteria, Actinobacteria, Bifidobacteriales, Bifidobacteriaceae, Bifidobacterium, Bifidobacterium pseudocatenulatum
NL_vir012394	Bacteria, Actinobacteria, Bifidobacteriales, Bifidobacteriaceae, Bifidobacterium, Bifidobacterium bohemicum DSM 22767
NL_vir012394	Bacteria, Actinobacteria, Bifidobacteriales, Bifidobacteriaceae, Bifidobacterium, Bifidobacterium pullorum
NL_vir012394	Bacteria, Actinobacteria, Bifidobacteriales, Bifidobacteriaceae, Bifidobacterium, Bifidobacterium longum subsp. longum
NL_vir006625	Bacteria, Actinobacteria, Bifidobacteriales, Bifidobacteriaceae, Bifidobacterium, Bifidobacterium longum DJO10A
NL_vir006625	Bacteria, Actinobacteria, Bifidobacteriales, Bifidobacteriaceae, Bifidobacterium, Bifidobacterium longum
NL_vir006625	Bacteria, Actinobacteria, Bifidobacteriales, Bifidobacteriaceae, Bifidobacterium, Bifidobacterium longum subsp. longum CECT 7347
NL_vir006625	Bacteria, Actinobacteria, Bifidobacteriales, Bifidobacteriaceae, Bifidobacterium, Bifidobacterium pseudocatenulatum
NL_vir006625	Bacteria, Actinobacteria, Bifidobacteriales, Bifidobacteriaceae, Bifidobacterium, Bifidobacterium bohemicum DSM 22767
NL_vir006625	Bacteria, Actinobacteria, Bifidobacteriales, Bifidobacteriaceae, Bifidobacterium, Bifidobacterium pullorum
NL_vir006625	Bacteria, Actinobacteria, Bifidobacteriales, Bifidobacteriaceae, Bifidobacterium, Bifidobacterium longum subsp. longum
NL_vir004713	Bacteria, Actinobacteria, Bifidobacteriales, Bifidobacteriaceae, Bifidobacterium, Bifidobacterium longum DJO10A
NL_vir004713	Bacteria, Actinobacteria, Actinomycetales, Actinomycetaceae, Actinomyces, Actinomyces sp. ICM58
NL_vir004713	Bacteria, Actinobacteria, Bifidobacteriales, Bifidobacteriaceae, Bifidobacterium, Bifidobacterium pseudocatenulatum
NL_vir004713	Bacteria, Actinobacteria, Bifidobacteriales, Bifidobacteriaceae, Bifidobacterium, Bifidobacterium longum
NL_vir004713	Bacteria, Actinobacteria, Bifidobacteriales, Bifidobacteriaceae, Bifidobacterium, Bifidobacterium pullorum
NL_vir004713	Bacteria, Actinobacteria, Bifidobacteriales, Bifidobacteriaceae, Bifidobacterium, Bifidobacterium longum subsp. longum
NL_vir054623	Bacteria, Actinobacteria, Bifidobacteriales, Bifidobacteriaceae, Bifidobacterium, Bifidobacterium adolescentis
NL_vir054623	Bacteria, Actinobacteria, Bifidobacteriales, Bifidobacteriaceae, Bifidobacterium, Bifidobacterium adolescentis L2-32
NL_vir054623	Bacteria, Actinobacteria, Bifidobacteriales, Bifidobacteriaceae, Bifidobacterium, Bifidobacterium ruminantium DSM 6489
NL_vir054623	Bacteria, Actinobacteria, Bifidobacteriales, Bifidobacteriaceae, Bifidobacterium, Bifidobacterium merycicum
NL_vir054623	Bacteria, Actinobacteria, Bifidobacteriales, Bifidobacteriaceae, Bifidobacterium, Bifidobacterium ruminantium
NL_vir037129	Bacteria, Actinobacteria, Bifidobacteriales, Bifidobacteriaceae, Bifidobacterium, Bifidobacterium adolescentis
NL_vir037129	Bacteria, Actinobacteria, Bifidobacteriales, Bifidobacteriaceae, Bifidobacterium, Bifidobacterium adolescentis L2-32
NL_vir037129	Bacteria, Actinobacteria, Bifidobacteriales, Bifidobacteriaceae, Bifidobacterium, Bifidobacterium ruminantium DSM 6489
NL_vir037129	Bacteria, Actinobacteria, Bifidobacteriales, Bifidobacteriaceae, Bifidobacterium, Bifidobacterium ruminantium
NL_vir015407	Bacteria, Actinobacteria, Bifidobacteriales, Bifidobacteriaceae, Bifidobacterium, Bifidobacterium adolescentis
NL_vir015407	Bacteria, Actinobacteria, Bifidobacteriales, Bifidobacteriaceae, Bifidobacterium, Bifidobacterium adolescentis L2-32
NL_vir015407	Bacteria, Actinobacteria, Bifidobacteriales, Bifidobacteriaceae, Bifidobacterium, Bifidobacterium ruminantium DSM 6489
NL_vir015407	Bacteria, Actinobacteria, Bifidobacteriales, Bifidobacteriaceae, Bifidobacterium, Bifidobacterium ruminantium
NL_vir044789	Bacteria, Actinobacteria, Bifidobacteriales, Bifidobacteriaceae, Bifidobacterium, Bifidobacterium adolescentis
NL_vir044789	Bacteria, Actinobacteria, Bifidobacteriales, Bifidobacteriaceae, Bifidobacterium, Bifidobacterium adolescentis L2-32
NL_vir044789	Bacteria, Actinobacteria, Bifidobacteriales, Bifidobacteriaceae, Bifidobacterium, Bifidobacterium ruminantium DSM 6489
NL_vir044789	Bacteria, Actinobacteria, Bifidobacteriales, Bifidobacteriaceae, Bifidobacterium, Bifidobacterium ruminantium
NL_vir000077	Bacteria, Actinobacteria, Bifidobacteriales, Bifidobacteriaceae, Bifidobacterium, Bifidobacterium adolescentis
NL_vir000077	Bacteria, Actinobacteria, Bifidobacteriales, Bifidobacteriaceae, Bifidobacterium, Bifidobacterium adolescentis L2-32
NL_vir000077	Bacteria, Actinobacteria, Bifidobacteriales, Bifidobacteriaceae, Bifidobacterium, Bifidobacterium ruminantium DSM 6489
NL_vir000077	Bacteria, Actinobacteria, Bifidobacteriales, Bifidobacteriaceae, Bifidobacterium, Bifidobacterium ruminantium
uvig_544773	Bacteria, Proteobacteria, Gammaproteobacteria, Xanthomonadales, Xanthomonadaceae, Xanthomonas, Xanthomonas campestris pv. raphani
uvig_544773	Bacteria, Proteobacteria, Gammaproteobacteria, Pseudomonadales, Pseudomonadaceae, Pseudomonas, Pseudomonas psychrotolerans
MGV-GENOME-0251366	Bacteria, Proteobacteria, Betaproteobacteria, Burkholderiales, Burkholderiaceae, Burkholderia, Burkholderia cepacia complex, Burkholderia dolosa AU0158
uvig_36090	Bacteria, Firmicutes, Negativicutes, Veillonellales, Veillonellaceae, Dialister, Dialister invisus DSM 15470
OLRT01000256.1	Bacteria, Proteobacteria, Betaproteobacteria, Burkholderiales, Burkholderiales bacterium Ga0077543
MGV-GENOME-0261880	Bacteria, Firmicutes, Clostridia, Eubacteriales, Clostridiaceae, Clostridium, Clostridium sp. A254.MGS-251
MGV-GENOME-0261880	Bacteria, Firmicutes, Bacilli, Lactobacillales, Carnobacteriaceae, Carnobacterium, Carnobacterium sp. N15.MGS-251
NL_vir028089	Bacteria, Proteobacteria, Alphaproteobacteria, Rhodobacterales, Roseobacteraceae, Rubellimicrobium, Rubellimicrobium thermophilum DSM 16684
uvig_575965	Bacteria, Proteobacteria, Alphaproteobacteria, Rhodobacterales, Roseobacteraceae, Rubellimicrobium, Rubellimicrobium thermophilum DSM 16684
NL_vir023797	Bacteria, Proteobacteria, Alphaproteobacteria, Rhodobacterales, Roseobacteraceae, Rubellimicrobium, Rubellimicrobium thermophilum DSM 16684
NL_vir014337	Bacteria, Proteobacteria, Alphaproteobacteria, Rhodobacterales, Roseobacteraceae, Rubellimicrobium, Rubellimicrobium thermophilum DSM 16684
NL_vir037367	Bacteria, Proteobacteria, Alphaproteobacteria, Rhodobacterales, Roseobacteraceae, Rubellimicrobium, Rubellimicrobium thermophilum DSM 16684
MGV-GENOME-0274305	Bacteria, Proteobacteria, Alphaproteobacteria, Rhodobacterales, Roseobacteraceae, Rubellimicrobium, Rubellimicrobium thermophilum DSM 16684
NL_vir018828	Bacteria, Proteobacteria, Gammaproteobacteria, Pseudomonadales, Pseudomonadaceae, Pseudomonas, Pseudomonas psychrotolerans
NL_vir012534	Bacteria, Firmicutes, Clostridia, Eubacteriales, Oscillospiraceae, Faecalibacterium, Faecalibacterium prausnitzii
ERS698814_NODE_10_length_36876_cov_52.061134	Bacteria, Firmicutes, Clostridia, Eubacteriales, Oscillospiraceae, Faecalibacterium, Faecalibacterium prausnitzii
OKSR01000199.1	Bacteria, Firmicutes, Clostridia, Eubacteriales, Oscillospiraceae, Faecalibacterium, environmental samples, uncultured Faecalibacterium sp.
OKSR01000199.1	Bacteria, Firmicutes, Clostridia, Eubacteriales, Oscillospiraceae, Faecalibacterium, Faecalibacterium prausnitzii

## Sheet: Co-abundance-based prediction
vOTU representative	Microbial taxonomy	LLD		LLD follow-up		300OB		IBD		Meta-analysis
		r	P-value	r	P-value	r	P-value	r	P-value	r	P-value	FDR
MGV-GENOME-0374715	k__Bacteria|p__Bacteroidetes|c__Bacteroidia|o__Bacteroidales|f__Bacteroidaceae|g__Bacteroides|s__Bacteroides_plebeius	0.43329	3.78955e-53	0.539834	5.8659e-27	0.452085	2.0396e-16	NA	NA	0.468825	3.99644e-69	1.41846e-64
NL_vir026707	k__Bacteria|p__Firmicutes|c__Clostridia|o__Clostridiales|f__Ruminococcaceae|g__Ruminococcus|s__Ruminococcus_bromii	0.453057	1.5644e-58	0.46943	6.31264e-20	0.388887	3.3802e-12	0.417172	1.38378e-20	0.461309	4.86482e-63	8.63336e-59
NL_vir053139	k__Bacteria|p__Firmicutes|c__Clostridia|o__Clostridiales|f__Eubacteriaceae|g__Eubacterium|s__Eubacterium_sp_OM08_24	0.698131	1.33842e-166	0.674064	4.05624e-46	0.688806	2.99709e-43	0.606576	4.59002e-47	0.80648	7.00783e-58	8.29096e-54
NL_vir036031	k__Bacteria|p__Firmicutes|c__Firmicutes_unclassified|o__Firmicutes_unclassified|f__Firmicutes_unclassified|g__Firmicutes_unclassified|s__Firmicutes_bacterium_CAG_110	0.452131	2.84777e-58	0.592789	1.88552e-33	0.503319	1.52384e-20	0.540603	6.85602e-36	0.539975	3.73208e-49	3.31157e-45
NL_vir026707	k__Bacteria|p__Firmicutes|c__Clostridia|o__Clostridiales|f__Ruminococcaceae|g__Ruminococcus	0.423376	1.4045e-50	0.451792	2.09593e-18	0.376913	1.70864e-11	0.357211	3.85995e-15	0.41876	1.21426e-48	8.61957e-45
NL_vir014968	k__Bacteria|p__Firmicutes|c__Negativicutes|o__Veillonellales|f__Veillonellaceae|g__Dialister|s__Dialister_invisus	0.334723	4.0933e-31	0.343162	8.96114e-11	NA	NA	0.348101	2.08575e-14	0.352468	1.53309e-44	9.06897e-41
NL_vir018760	k__Bacteria|p__Firmicutes|c__Clostridia|o__Clostridiales|f__Ruminococcaceae|g__Ruminococcus|s__Ruminococcus_bromii	0.326611	1.27211e-29	0.363681	5.23373e-12	0.332816	3.86436e-09	0.286555	4.76476e-10	0.329026	2.2798e-41	1.15596e-37
OHGK01000149.1	k__Bacteria|p__Firmicutes|c__Firmicutes_unclassified|o__Firmicutes_unclassified|f__Firmicutes_unclassified|g__Firmicutes_unclassified|s__Firmicutes_bacterium_CAG_238	0.312278	4.29272e-27	0.254656	2.10722e-06	0.330114	5.24479e-09	NA	NA	0.327203	8.11822e-35	3.60175e-31
NL_vir026707	k__Bacteria|p__Firmicutes|c__Clostridia|o__Clostridiales|f__Ruminococcaceae	0.363539	8.6636e-37	0.415876	1.44091e-15	0.353376	3.42303e-10	0.291655	2.26038e-10	0.3557	2.26998e-34	8.95204e-31
NL_vir014968	k__Bacteria|p__Firmicutes|c__Negativicutes|o__Veillonellales|f__Veillonellaceae|g__Dialister	0.288766	3.0815e-23	0.284768	1.00017e-07	NA	NA	0.294937	1.38796e-10	0.299145	1.11631e-32	3.96212e-29
MGV-GENOME-0371861	k__Bacteria|p__Firmicutes|c__Clostridia|o__Clostridiales|f__Ruminococcaceae|g__Ruminococcus|s__Ruminococcus_champanellensis	0.333384	7.26961e-31	0.324818	9.58189e-10	NA	NA	NA	NA	0.333384	7.26961e-31	2.34564e-27
MGV-GENOME-0371861	k__Bacteria|p__Firmicutes|c__Firmicutes_unclassified|o__Firmicutes_unclassified|f__Firmicutes_unclassified|g__Firmicutes_unclassified|s__Firmicutes_bacterium_CAG_95	0.275165	3.62558e-21	0.337306	1.94227e-10	0.285296	5.47813e-07	NA	NA	0.284718	5.85841e-27	1.73277e-23
MGV-GENOME-0371861	k__Bacteria|p__Firmicutes|c__Clostridia|o__Clostridiales|f__Clostridiaceae|g__Clostridium|s__Clostridium_sp_CAG_413	0.302579	1.84795e-25	0.32187	1.38213e-09	NA	NA	NA	NA	0.302579	1.84795e-25	5.04534e-22
MGV-GENOME-0371861	k__Bacteria|p__Firmicutes|c__Firmicutes_unclassified|o__Firmicutes_unclassified|f__Firmicutes_unclassified|g__Firmicutes_unclassified|s__Firmicutes_bacterium_CAG_238	0.276571	2.24215e-21	0.389008	1.17473e-13	0.320831	1.46514e-08	NA	NA	0.295538	1.11167e-23	2.81832e-20
uvig_540612	k__Bacteria|p__Bacteroidetes|c__Bacteroidia|o__Bacteroidales|f__Rikenellaceae|g__Alistipes|s__Alistipes_putredinis	0.21855	9.69702e-14	0.248781	3.65956e-06	0.247822	1.50611e-05	0.254149	3.86787e-08	0.236438	1.70582e-23	4.0363e-20
NL_vir018760	k__Bacteria|p__Firmicutes|c__Clostridia|o__Clostridiales|f__Ruminococcaceae|g__Ruminococcus	0.315805	1.05522e-27	0.353295	2.26104e-11	0.318366	1.91351e-08	0.238857	2.52556e-07	0.303232	7.84166e-23	1.73952e-19
uvig_540612	k__Bacteria|p__Bacteroidetes|c__Bacteroidia|o__Bacteroidales|f__Rikenellaceae|g__Alistipes	0.220922	5.1592e-14	0.220941	4.17347e-05	0.22472	9.11088e-05	0.217617	2.7937e-06	0.224418	2.2963e-22	4.79427e-19
uvig_540612	k__Bacteria|p__Bacteroidetes|c__Bacteroidia|o__Bacteroidales|f__Rikenellaceae	0.220638	5.56711e-14	0.220941	4.17347e-05	0.22472	9.11088e-05	0.216795	3.0518e-06	0.22403	2.71121e-22	5.34606e-19
NL_vir049144	k__Bacteria|p__Firmicutes|c__Clostridia|o__Clostridiales|f__Ruminococcaceae|g__Faecalibacterium	0.290035	1.94828e-23	0.238274	9.49684e-06	0.251845	1.08065e-05	0.348998	1.77068e-14	0.308973	4.34926e-22	7.71842e-19
NL_vir049144	k__Bacteria|p__Firmicutes|c__Clostridia|o__Clostridiales|f__Ruminococcaceae|g__Faecalibacterium|s__Faecalibacterium_prausnitzii	0.290035	1.94828e-23	0.238274	9.49684e-06	0.251845	1.08065e-05	0.348998	1.77068e-14	0.308973	4.34926e-22	7.71842e-19
MGV-GENOME-0371861	k__Archaea|p__Euryarchaeota|c__Methanobacteria|o__Methanobacteriales|f__Methanobacteriaceae|g__Methanobrevibacter|s__Methanobrevibacter_smithii	0.256396	1.70154e-18	0.362275	6.40013e-12	0.23069	5.82123e-05	NA	NA	0.256486	1.26086e-21	2.13103e-18
MGV-GENOME-0371861	k__Archaea|p__Euryarchaeota|c__Methanobacteria|o__Methanobacteriales|f__Methanobacteriaceae|g__Methanobrevibacter	0.255476	2.27164e-18	0.361506	7.1412e-12	0.23069	5.82123e-05	NA	NA	0.255723	1.40151e-21	2.26109e-18
MGV-GENOME-0371861	k__Archaea|p__Euryarchaeota|c__Methanobacteria	0.255847	2.02217e-18	0.363638	5.26618e-12	0.22781	7.23588e-05	NA	NA	0.255335	3.10468e-21	4.40778e-18
MGV-GENOME-0371861	k__Archaea|p__Euryarchaeota|c__Methanobacteria|o__Methanobacteriales	0.255847	2.02217e-18	0.363638	5.26618e-12	0.22781	7.23588e-05	NA	NA	0.255335	3.10468e-21	4.40778e-18
MGV-GENOME-0371861	k__Archaea|p__Euryarchaeota|c__Methanobacteria|o__Methanobacteriales|f__Methanobacteriaceae	0.255847	2.02217e-18	0.363638	5.26618e-12	0.22781	7.23588e-05	NA	NA	0.255335	3.10468e-21	4.40778e-18
MGV-GENOME-0371861	k__Bacteria	-0.256622	1.58464e-18	-0.367948	2.82462e-12	-0.227214	7.56657e-05	NA	NA	-0.255821	3.67825e-21	5.02123e-18
MGV-GENOME-0371861	k__Archaea	0.256083	1.87771e-18	0.363625	5.27603e-12	0.22688	7.75792e-05	NA	NA	0.255298	4.18548e-21	5.16533e-18
MGV-GENOME-0371861	k__Archaea|p__Euryarchaeota	0.256083	1.87771e-18	0.363625	5.27603e-12	0.22688	7.75792e-05	NA	NA	0.255298	4.18548e-21	5.16533e-18
MGV-GENOME-0371861	k__Bacteria|p__Firmicutes|c__Firmicutes_unclassified|o__Firmicutes_unclassified|f__Firmicutes_unclassified|g__Firmicutes_unclassified|s__Firmicutes_bacterium_CAG_170	0.277806	1.4665e-21	0.283176	1.18605e-07	0.234113	4.47871e-05	NA	NA	0.27434	4.2204e-21	5.16533e-18
MGV-GENOME-0371861	k__Bacteria|p__Firmicutes|c__Firmicutes_unclassified|o__Firmicutes_unclassified|f__Firmicutes_unclassified|g__Firmicutes_unclassified|s__Firmicutes_bacterium_CAG_110	0.241232	1.72098e-16	0.202531	0.000177811	0.24571	1.78897e-05	NA	NA	0.247066	1.02978e-20	1.21834e-17
MGV-GENOME-0279285	k__Bacteria|p__Firmicutes|c__Firmicutes_unclassified|o__Firmicutes_unclassified|f__Firmicutes_unclassified|g__Firmicutes_unclassified|s__Firmicutes_bacterium_CAG_238	0.212581	4.59419e-13	0.246543	4.50018e-06	0.242943	2.23599e-05	0.195132	2.77475e-05	0.216609	1.10945e-19	1.27025e-16
OMFQ01000250.1	k__Bacteria|p__Bacteroidetes|c__Bacteroidia|o__Bacteroidales|f__Rikenellaceae|g__Alistipes	0.301723	2.55763e-25	0.375997	8.60742e-13	0.411405	1.33678e-13	0.315916	5.28854e-12	0.348021	2.49406e-19	2.7663e-16
OMFQ01000250.1	k__Bacteria|p__Bacteroidetes|c__Bacteroidia|o__Bacteroidales|f__Rikenellaceae	0.30143	2.85865e-25	0.375997	8.60742e-13	0.411305	1.35683e-13	0.315152	5.98437e-12	0.347636	3.41113e-19	3.66883e-16
OHGK01000149.1	k__Bacteria|p__Firmicutes|c__Firmicutes_unclassified|o__Firmicutes_unclassified|f__Firmicutes_unclassified|g__Firmicutes_unclassified|s__Firmicutes_bacterium_CAG_110	0.254993	2.64262e-18	0.181684	0.000791329	0.213963	0.00019825	NA	NA	0.250828	1.41566e-18	1.47782e-15
OHGK01000149.1	k__Bacteria|p__Firmicutes|c__Firmicutes_unclassified|o__Firmicutes_unclassified|f__Firmicutes_unclassified|g__Firmicutes_unclassified|s__Firmicutes_bacterium_CAG_170	0.224481	1.97503e-14	0.21798	5.31385e-05	0.224555	9.22268e-05	NA	NA	0.228386	6.27448e-18	6.36286e-15
OMFQ01000250.1	k__Bacteria|p__Bacteroidetes|c__Bacteroidia|o__Bacteroidales|f__Barnesiellaceae	0.188479	1.55123e-10	0.152591	0.00493194	0.202695	0.000429963	0.199082	1.88775e-05	0.195733	2.26002e-17	2.22819e-14
MGV-GENOME-0312075	k__Bacteria|p__Firmicutes|c__Clostridia|o__Clostridiales|f__Ruminococcaceae|g__Flavonifractor|s__Flavonifractor_sp_An10	0.199624	1.15058e-11	0.260412	1.21065e-06	NA	NA	0.218709	2.48282e-06	0.208069	1.79952e-16	1.72622e-13
OMFQ01000250.1	k__Bacteria|p__Bacteroidetes|c__Bacteroidia|o__Bacteroidales|f__Rikenellaceae|g__Alistipes|s__Alistipes_putredinis	0.338919	6.64242e-32	0.453416	1.53098e-18	0.488079	3.04512e-19	0.38952	6.18534e-18	0.423404	2.75997e-16	2.57789e-13
MGV-GENOME-0212520	k__Bacteria|p__Firmicutes|c__Clostridia|o__Clostridiales|f__Ruminococcaceae|g__Ruminococcus|s__Ruminococcus_sp_CAG_488	0.239375	2.96508e-16	0.120538	0.0266961	NA	NA	NA	NA	0.239375	2.96508e-16	2.69845e-13
NL_vir006651	k__Bacteria|p__Firmicutes|c__Clostridia|o__Clostridiales|f__Ruminococcaceae|g__Ruminococcus|s__Ruminococcus_champanellensis	0.239076	3.23533e-16	0.0883965	0.104738	NA	NA	NA	NA	0.239076	3.23533e-16	2.87079e-13
NL_vir036031	k__Bacteria|p__Firmicutes|c__Firmicutes_unclassified|o__Firmicutes_unclassified|f__Firmicutes_unclassified|g__Firmicutes_unclassified|s__Firmicutes_bacterium_CAG_95	0.295691	2.45422e-24	0.241354	7.21297e-06	0.287161	4.58443e-07	0.404336	2.52422e-19	0.341912	1.04837e-15	9.07553e-13
uvig_384903	k__Bacteria|p__Bacteroidetes|c__Bacteroidia|o__Bacteroidales|f__Bacteroidaceae	0.185523	3.01327e-10	0.169674	0.00174455	0.17767	0.00207904	0.177555	0.000140525	0.184439	1.30395e-15	1.0763e-12
uvig_384903	k__Bacteria|p__Bacteroidetes|c__Bacteroidia|o__Bacteroidales|f__Bacteroidaceae|g__Bacteroides	0.185523	3.01327e-10	0.169674	0.00174455	0.17767	0.00207904	0.177555	0.000140525	0.184439	1.30395e-15	1.0763e-12
OHGK01000149.1	k__Bacteria|p__Firmicutes|c__Clostridia|o__Clostridiales|f__Oscillospiraceae	0.202125	6.28216e-12	0.223081	3.49772e-05	0.215812	0.000173917	NA	NA	0.207911	4.3314e-15	3.14141e-12
OHGK01000149.1	k__Bacteria|p__Firmicutes|c__Clostridia|o__Clostridiales|f__Oscillospiraceae|g__Oscillibacter	0.202125	6.28216e-12	0.223081	3.49772e-05	0.215812	0.000173917	NA	NA	0.207911	4.3314e-15	3.14141e-12
MGV-GENOME-0371861	k__Bacteria|p__Firmicutes|c__Firmicutes_unclassified	0.201916	6.60923e-12	0.293216	3.97583e-08	0.217153	0.000158048	NA	NA	0.208032	4.33688e-15	3.14141e-12
MGV-GENOME-0371861	k__Bacteria|p__Firmicutes|c__Firmicutes_unclassified|o__Firmicutes_unclassified	0.201916	6.60923e-12	0.293216	3.97583e-08	0.217153	0.000158048	NA	NA	0.208032	4.33688e-15	3.14141e-12
MGV-GENOME-0371861	k__Bacteria|p__Firmicutes|c__Firmicutes_unclassified|o__Firmicutes_unclassified|f__Firmicutes_unclassified	0.201916	6.60923e-12	0.293216	3.97583e-08	0.217153	0.000158048	NA	NA	0.208032	4.33688e-15	3.14141e-12
MGV-GENOME-0371861	k__Bacteria|p__Firmicutes|c__Firmicutes_unclassified|o__Firmicutes_unclassified|f__Firmicutes_unclassified|g__Firmicutes_unclassified	0.201916	6.60923e-12	0.293216	3.97583e-08	0.217153	0.000158048	NA	NA	0.208032	4.33688e-15	3.14141e-12
MGV-GENOME-0371861	k__Bacteria|p__Firmicutes|c__Clostridia|o__Clostridiales|f__Oscillospiraceae	0.204045	3.92721e-12	0.265073	7.65475e-07	0.199825	0.000520298	NA	NA	0.20604	7.07062e-15	4.92074e-12
MGV-GENOME-0371861	k__Bacteria|p__Firmicutes|c__Clostridia|o__Clostridiales|f__Oscillospiraceae|g__Oscillibacter	0.204045	3.92721e-12	0.265073	7.65475e-07	0.199825	0.000520298	NA	NA	0.20604	7.07062e-15	4.92074e-12
NL_vir036031	k__Bacteria|p__Firmicutes|c__Clostridia|o__Clostridiales|f__Oscillospiraceae	0.26015	5.16983e-19	0.169157	0.00180291	0.169298	0.00337393	0.216617	3.11072e-06	0.232671	1.98664e-14	1.33041e-11
NL_vir036031	k__Bacteria|p__Firmicutes|c__Clostridia|o__Clostridiales|f__Oscillospiraceae|g__Oscillibacter	0.26015	5.16983e-19	0.169157	0.00180291	0.169298	0.00337393	0.216617	3.11072e-06	0.232671	1.98664e-14	1.33041e-11
OHGK01000149.1	k__Bacteria|p__Firmicutes|c__Firmicutes_unclassified	0.210677	7.47516e-13	0.206383	0.000132654	0.180369	0.00177055	NA	NA	0.207146	2.18753e-14	1.36214e-11
OHGK01000149.1	k__Bacteria|p__Firmicutes|c__Firmicutes_unclassified|o__Firmicutes_unclassified	0.210677	7.47516e-13	0.206383	0.000132654	0.180369	0.00177055	NA	NA	0.207146	2.18753e-14	1.36214e-11
OHGK01000149.1	k__Bacteria|p__Firmicutes|c__Firmicutes_unclassified|o__Firmicutes_unclassified|f__Firmicutes_unclassified	0.210677	7.47516e-13	0.206383	0.000132654	0.180369	0.00177055	NA	NA	0.207146	2.18753e-14	1.36214e-11
OHGK01000149.1	k__Bacteria|p__Firmicutes|c__Firmicutes_unclassified|o__Firmicutes_unclassified|f__Firmicutes_unclassified|g__Firmicutes_unclassified	0.210677	7.47516e-13	0.206383	0.000132654	0.180369	0.00177055	NA	NA	0.207146	2.18753e-14	1.36214e-11
OMFQ01000250.1	k__Bacteria|p__Bacteroidetes|c__Bacteroidia|o__Bacteroidales|f__Rikenellaceae|g__Alistipes|s__Alistipes_shahii	0.173413	4.09258e-09	0.221664	3.93267e-05	0.154322	0.00761179	0.191919	3.77435e-05	0.176711	3.97895e-14	2.32561e-11
NL_vir036031	k__Bacteria|p__Firmicutes|c__Firmicutes_unclassified	0.350863	3.21167e-34	0.443929	9.36733e-18	0.39384	1.69598e-12	0.251151	5.64307e-08	0.344664	4.06244e-14	2.32561e-11
NL_vir036031	k__Bacteria|p__Firmicutes|c__Firmicutes_unclassified|o__Firmicutes_unclassified	0.350863	3.21167e-34	0.443929	9.36733e-18	0.39384	1.69598e-12	0.251151	5.64307e-08	0.344664	4.06244e-14	2.32561e-11
NL_vir036031	k__Bacteria|p__Firmicutes|c__Firmicutes_unclassified|o__Firmicutes_unclassified|f__Firmicutes_unclassified	0.350863	3.21167e-34	0.443929	9.36733e-18	0.39384	1.69598e-12	0.251151	5.64307e-08	0.344664	4.06244e-14	2.32561e-11
NL_vir036031	k__Bacteria|p__Firmicutes|c__Firmicutes_unclassified|o__Firmicutes_unclassified|f__Firmicutes_unclassified|g__Firmicutes_unclassified	0.350863	3.21167e-34	0.443929	9.36733e-18	0.39384	1.69598e-12	0.251151	5.64307e-08	0.344664	4.06244e-14	2.32561e-11
NL_vir036031	k__Bacteria|p__Firmicutes|c__Clostridia|o__Clostridiales|f__Oscillospiraceae|g__Oscillibacter|s__Oscillibacter_sp_CAG_241	0.188744	1.46069e-10	0.167187	0.00204205	0.152028	0.00857169	0.223946	1.39863e-06	0.193921	1.07071e-13	6.03217e-11
OHGK01000149.1	k__Bacteria|p__Firmicutes|c__Clostridia|o__Clostridiales|f__Oscillospiraceae|g__Oscillibacter|s__Oscillibacter_sp_57_20	0.188694	1.47739e-10	0.202703	0.000175521	0.204627	0.000377623	NA	NA	0.194419	2.31396e-13	1.28327e-10
SRS415869_NODE_11_length_123658_cov_86.751276	k__Bacteria|p__Firmicutes|c__Firmicutes_unclassified|o__Firmicutes_unclassified|f__Firmicutes_unclassified|g__Firmicutes_unclassified|s__Firmicutes_bacterium_CAG_110	0.189596	1.20347e-10	0.11996	0.0274376	0.190519	0.000948478	NA	NA	0.192116	3.94854e-13	2.12342e-10
uvig_540612	k__Bacteria|p__Bacteroidetes|c__Bacteroidia|o__Bacteroidales|f__Barnesiellaceae	0.191788	7.28114e-11	0.160853	0.00302068	0.136341	0.0185364	0.200533	1.63549e-05	0.186389	3.93345e-13	2.12342e-10
uvig_192395	k__Bacteria|p__Bacteroidetes|c__Bacteroidia|o__Bacteroidales|f__Prevotellaceae|g__Paraprevotella|s__Paraprevotella_xylaniphila	0.191469	7.83732e-11	0.19801	0.000249062	0.181778	0.00162669	NA	NA	0.191785	4.39648e-13	2.32902e-10
OHGK01000149.1	k__Bacteria|p__Firmicutes|c__Firmicutes_unclassified|o__Firmicutes_unclassified|f__Firmicutes_unclassified|g__Firmicutes_unclassified|s__Firmicutes_bacterium_CAG_95	0.19323	5.21467e-11	0.0807189	0.138628	0.234244	4.43344e-05	NA	NA	0.205477	5.06116e-13	2.6417e-10
NL_vir018760	k__Bacteria|p__Firmicutes|c__Clostridia|o__Clostridiales|f__Ruminococcaceae	0.280775	5.23897e-22	0.32358	1.1181e-09	0.279934	9.0782e-07	0.182785	8.80737e-05	0.25646	5.32854e-13	2.74096e-10
uvig_192395	k__Bacteria|p__Bacteroidetes|c__Bacteroidia|o__Bacteroidales|f__Prevotellaceae|g__Paraprevotella	0.19205	6.85396e-11	0.198821	0.000234586	0.176666	0.00220577	NA	NA	0.191165	5.64626e-13	2.8629e-10
MGV-GENOME-0371861	k__Bacteria|p__Firmicutes|c__Clostridia|o__Clostridiales|f__Ruminococcaceae|g__Ruminococcus|s__Ruminococcus_sp_CAG_488	0.243161	9.73182e-17	0.300553	1.74076e-08	0.314068	3.03055e-08	NA	NA	0.27219	7.18832e-13	3.59345e-10
OHGK01000149.1	k__Bacteria|p__Firmicutes|c__Clostridia|o__Clostridiales|f__Ruminococcaceae|g__Ruminococcus|s__Ruminococcus_sp_CAG_488	0.187622	1.88243e-10	0.0599252	0.271935	0.223065	0.000102938	NA	NA	0.197982	7.81164e-13	3.85081e-10
OMFQ01000250.1	k__Bacteria|p__Bacteroidetes|c__Bacteroidia|o__Bacteroidales|f__Barnesiellaceae|g__Coprobacter	0.179952	1.023e-09	0.128116	0.018454	0.180497	0.00175699	0.138244	0.00312728	0.171345	1.05489e-12	5.12895e-10
SRS415869_NODE_11_length_123658_cov_86.751276	k__Bacteria|p__Firmicutes|c__Firmicutes_unclassified|o__Firmicutes_unclassified|f__Firmicutes_unclassified|g__Firmicutes_unclassified|s__Firmicutes_bacterium_CAG_170	0.183091	5.16267e-10	0.182061	0.000771276	0.196981	0.000626927	NA	NA	0.188163	1.25132e-12	6.00178e-10
OHGK01000149.1	k__Bacteria|p__Firmicutes|c__Clostridia|o__Clostridiales|f__Oscillospiraceae|g__Oscillibacter|s__Oscillibacter_sp_CAG_241	0.183807	4.40883e-10	0.162819	0.00267892	0.177793	0.00206394	NA	NA	0.184635	3.07161e-12	1.45361e-09
MGV-GENOME-0138828	k__Bacteria|p__Bacteroidetes|c__Bacteroidia|o__Bacteroidales|f__Bacteroidaceae|g__Bacteroides|s__Bacteroides_ovatus	0.161761	4.25815e-08	0.176041	0.00115448	0.22051	0.000124074	0.233002	5.01423e-07	0.196068	4.60231e-12	2.14934e-09
MGV-GENOME-0212520	k__Bacteria|p__Firmicutes|c__Firmicutes_unclassified|o__Firmicutes_unclassified|f__Firmicutes_unclassified|g__Firmicutes_unclassified|s__Firmicutes_bacterium_CAG_95	0.200191	1.00373e-11	0.189391	0.000463947	NA	NA	NA	NA	0.200191	1.00373e-11	4.56734e-09
uvig_540612	k__Bacteria|p__Bacteroidetes|c__Bacteroidia|o__Bacteroidales|f__Rikenellaceae|g__Alistipes|s__Alistipes_shahii	0.20072	8.83352e-12	0.261082	1.13409e-06	0.210627	0.000250389	0.298983	7.54149e-11	0.238008	9.96885e-12	4.56734e-09
OMFQ01000250.1	k__Bacteria|p__Bacteroidetes|c__Bacteroidia|o__Bacteroidales|f__Barnesiellaceae|g__Barnesiella|s__Barnesiella_intestinihominis	0.168198	1.19127e-08	0.132258	0.0149649	0.132558	0.0220909	0.197963	2.10699e-05	0.171408	1.07329e-11	4.82204e-09
OMFQ01000250.1	k__Bacteria|p__Bacteroidetes|c__Bacteroidia|o__Bacteroidales|f__Barnesiellaceae|g__Barnesiella	0.167858	1.27587e-08	0.13173	0.0153749	0.128162	0.026949	0.189657	4.67311e-05	0.168246	1.27029e-11	5.63582e-09
NL_vir036031	k__Bacteria|p__Firmicutes|c__Clostridia|o__Clostridiales|f__Lachnospiraceae|g__Butyrivibrio	0.155124	1.50332e-07	0.208909	0.000109148	0.183366	0.00147743	0.222633	1.61715e-06	0.180716	1.28642e-11	5.63689e-09
NL_vir006651	k__Bacteria|p__Firmicutes|c__Firmicutes_unclassified|o__Firmicutes_unclassified|f__Firmicutes_unclassified|g__Firmicutes_unclassified|s__Firmicutes_bacterium_CAG_238	0.196319	2.52909e-11	0.211043	9.23978e-05	NA	NA	NA	NA	0.196319	2.52909e-11	1.0947e-08
uvig_384903	k__Bacteria|p__Bacteroidetes	0.150913	3.25758e-07	0.126038	0.0204572	0.133909	0.0207596	0.165364	0.00039702	0.152913	4.49438e-11	1.8767e-08
uvig_384903	k__Bacteria|p__Bacteroidetes|c__Bacteroidia	0.150913	3.25758e-07	0.126038	0.0204572	0.133909	0.0207596	0.165364	0.00039702	0.152913	4.49438e-11	1.8767e-08
uvig_384903	k__Bacteria|p__Bacteroidetes|c__Bacteroidia|o__Bacteroidales	0.150913	3.25758e-07	0.126038	0.0204572	0.133909	0.0207596	0.165364	0.00039702	0.152913	4.49438e-11	1.8767e-08
OMFQ01000250.1	k__Bacteria|p__Bacteroidetes|c__Bacteroidia|o__Bacteroidales|f__Rikenellaceae|g__Alistipes|s__Alistipes_finegoldii	0.143411	1.2268e-06	0.154403	0.00443803	0.156253	0.00687935	0.190758	4.21275e-05	0.158845	5.7474e-11	2.37201e-08
MGV-GENOME-0212520	k__Bacteria|p__Firmicutes|c__Clostridia|o__Clostridiales|f__Clostridiaceae|g__Clostridium|s__Clostridium_sp_CAG_413	0.192356	6.3868e-11	0.378536	5.8765e-13	NA	NA	NA	NA	0.192356	6.3868e-11	2.60559e-08
NL_vir014968	k__Bacteria|p__Firmicutes|c__Negativicutes|o__Acidaminococcales	-0.163386	3.10123e-08	-0.181095	0.000823544	NA	NA	-0.155077	0.000903676	-0.162431	1.02383e-10	4.08302e-08
NL_vir014968	k__Bacteria|p__Firmicutes|c__Negativicutes|o__Acidaminococcales|f__Acidaminococcaceae	-0.163386	3.10123e-08	-0.181095	0.000823544	NA	NA	-0.155077	0.000903676	-0.162431	1.02383e-10	4.08302e-08
NL_vir006651	k__Bacteria|p__Firmicutes|c__Clostridia|o__Clostridiales|f__Lachnospiraceae|g__Butyrivibrio|s__Butyrivibrio_crossotus	0.188904	1.40877e-10	0.134711	0.0131839	NA	NA	NA	NA	0.188904	1.40877e-10	5.55571e-08
MGV-GENOME-0371861	k__Bacteria|p__Firmicutes|c__Clostridia|o__Clostridiales|f__Oscillospiraceae|g__Oscillibacter|s__Oscillibacter_sp_57_20	0.18799	1.7324e-10	0.190676	0.000423579	0.245085	1.88177e-05	NA	NA	0.20614	1.62107e-10	6.32273e-08
NL_vir006651	k__Bacteria|p__Firmicutes|c__Clostridia|o__Clostridiales|f__Clostridiaceae|g__Clostridium|s__Clostridium_sp_CAG_510	0.188021	1.72027e-10	0.0358337	0.511461	NA	NA	NA	NA	0.188021	1.72027e-10	6.63669e-08
OMFQ01000250.1	k__Bacteria|p__Bacteroidetes|c__Bacteroidia|o__Bacteroidales|f__Tannerellaceae|g__Parabacteroides|s__Parabacteroides_merdae	0.150199	3.70599e-07	0.122543	0.0242543	0.130476	0.0242886	0.14441	0.00201447	0.146754	2.11602e-10	7.96158e-08
NL_vir049144	k__Bacteria|p__Firmicutes|c__Clostridia|o__Clostridiales|f__Ruminococcaceae|g__Agathobaculum	0.163591	2.9792e-08	0.0348299	0.523369	0.140803	0.0149927	0.122524	0.00889118	0.150915	2.13098e-10	7.96158e-08
NL_vir049144	k__Bacteria|p__Firmicutes|c__Clostridia|o__Clostridiales|f__Ruminococcaceae|g__Agathobaculum|s__Agathobaculum_butyriciproducens	0.163591	2.9792e-08	0.0348299	0.523369	0.140803	0.0149927	0.122524	0.00889118	0.150915	2.13098e-10	7.96158e-08
OHGK01000149.1	k__Archaea|p__Euryarchaeota|c__Methanobacteria|o__Methanobacteriales|f__Methanobacteriaceae|g__Methanosphaera|s__Methanosphaera_stadtmanae	0.161731	4.28251e-08	0.0586723	0.282103	0.184991	0.00133778	NA	NA	0.168181	3.00093e-10	1.1095e-07
NL_vir036031	k__Bacteria|p__Bacteroidetes|c__Bacteroidia|o__Bacteroidales|f__Odoribacteraceae	0.154274	1.76031e-07	0.0431934	0.428636	0.115736	0.0459088	0.173968	0.000192144	0.153994	3.45254e-10	1.26331e-07
NL_vir014968	k__Bacteria|p__Firmicutes|c__Negativicutes|o__Acidaminococcales|f__Acidaminococcaceae|g__Phascolarctobacterium	-0.151371	2.99797e-07	-0.168234	0.00191154	NA	NA	-0.176985	0.000147737	-0.16018	3.5277e-10	1.27764e-07
NL_vir053139	k__Bacteria|p__Firmicutes|c__Clostridia|o__Clostridiales|f__Eubacteriaceae|g__Eubacterium	0.15587	1.30807e-07	0.156978	0.00381258	0.151468	0.00882196	0.120178	0.0102954	0.147511	3.68344e-10	1.32057e-07
NL_vir053139	k__Bacteria|p__Firmicutes|c__Clostridia|o__Clostridiales|f__Eubacteriaceae	0.155829	1.318e-07	0.156893	0.00383175	0.151357	0.00887218	0.120118	0.0103339	0.147453	3.74217e-10	1.32821e-07
uvig_540612	k__Bacteria|p__Bacteroidetes|c__Bacteroidia|o__Bacteroidales|f__Bacteroidaceae|g__Bacteroides|s__Bacteroides_caccae	0.160429	5.5075e-08	0.173988	0.00132084	0.118936	0.0401876	0.133136	0.00444454	0.148055	4.42078e-10	1.55353e-07
OHGK01000149.1	k__Archaea|p__Euryarchaeota|c__Methanobacteria|o__Methanobacteriales|f__Methanobacteriaceae|g__Methanosphaera	0.160107	5.85928e-08	0.0586723	0.282103	0.184991	0.00133778	NA	NA	0.166881	4.53701e-10	1.57875e-07
MGV-GENOME-0221889	k__Bacteria|p__Firmicutes|c__Clostridia|o__Clostridiales|f__Ruminococcaceae|g__Ruminococcus|s__Ruminococcus_bicirculans	0.150224	3.6893e-07	0.229085	2.11156e-05	NA	NA	0.173976	0.000192012	0.158418	4.68265e-10	1.61361e-07
NL_vir049144	k__Bacteria|p__Firmicutes|c__Clostridia|o__Clostridiales|f__Lachnospiraceae|g__Fusicatenibacter	0.16446	2.51121e-08	0.0716277	0.188958	0.112412	0.0525593	0.140326	0.00270085	0.150845	5.47264e-10	1.84991e-07
NL_vir049144	k__Bacteria|p__Firmicutes|c__Clostridia|o__Clostridiales|f__Lachnospiraceae|g__Fusicatenibacter|s__Fusicatenibacter_saccharivorans	0.16446	2.51121e-08	0.0716277	0.188958	0.112412	0.0525593	0.140326	0.00270085	0.150845	5.47264e-10	1.84991e-07
NL_vir006651	k__Archaea|p__Euryarchaeota|c__Methanobacteria|o__Methanobacteriales|f__Methanobacteriaceae|g__Methanobrevibacter|s__Methanobrevibacter_smithii	0.18258	5.77493e-10	0.230146	1.92861e-05	NA	NA	NA	NA	0.18258	5.77493e-10	1.93368e-07
NL_vir036031	k__Bacteria|p__Firmicutes|c__Clostridia|o__Clostridiales|f__Oscillospiraceae|g__Oscillibacter|s__Oscillibacter_sp_57_20	0.262675	2.29515e-19	0.134863	0.0130797	0.145632	0.0118402	0.215762	3.40863e-06	0.224058	5.95283e-10	1.97462e-07
NL_vir006651	k__Archaea	0.181922	6.66875e-10	0.228391	2.23987e-05	NA	NA	NA	NA	0.181922	6.66875e-10	2.15176e-07
NL_vir006651	k__Archaea|p__Euryarchaeota	0.181922	6.66875e-10	0.228391	2.23987e-05	NA	NA	NA	NA	0.181922	6.66875e-10	2.15176e-07
NL_vir006651	k__Archaea|p__Euryarchaeota|c__Methanobacteria|o__Methanobacteriales|f__Methanobacteriaceae|g__Methanobrevibacter	0.181983	6.58159e-10	0.229712	2.00141e-05	NA	NA	NA	NA	0.181983	6.58159e-10	2.15176e-07
NL_vir006651	k__Bacteria|p__Firmicutes|c__Firmicutes_unclassified|o__Firmicutes_unclassified|f__Firmicutes_unclassified|g__Firmicutes_unclassified|s__Firmicutes_bacterium_CAG_534	0.181735	6.94671e-10	NA	NA	NA	NA	NA	NA	0.181735	6.94671e-10	2.22126e-07
NL_vir006651	k__Archaea|p__Euryarchaeota|c__Methanobacteria	0.181459	7.37857e-10	0.227953	2.32477e-05	NA	NA	NA	NA	0.181459	7.37857e-10	2.29726e-07
NL_vir006651	k__Archaea|p__Euryarchaeota|c__Methanobacteria|o__Methanobacteriales	0.181459	7.37857e-10	0.227953	2.32477e-05	NA	NA	NA	NA	0.181459	7.37857e-10	2.29726e-07
NL_vir006651	k__Archaea|p__Euryarchaeota|c__Methanobacteria|o__Methanobacteriales|f__Methanobacteriaceae	0.181459	7.37857e-10	0.227953	2.32477e-05	NA	NA	NA	NA	0.181459	7.37857e-10	2.29726e-07
NL_vir036031	k__Bacteria|p__Bacteroidetes|c__Bacteroidia|o__Bacteroidales|f__Odoribacteraceae|g__Odoribacter	0.15222	2.5682e-07	0.00307599	0.955069	0.111026	0.0555604	0.171249	0.000242577	0.151224	9.68557e-10	2.98931e-07
OMFQ01000250.1	k__Bacteria|p__Bacteroidetes|c__Bacteroidia|o__Bacteroidales|f__Odoribacteraceae|g__Butyricimonas	0.180695	8.711e-10	0.105151	0.0534377	0.122545	0.0344693	0.129909	0.00551678	0.158174	1.0428e-09	3.1907e-07
NL_vir006651	k__Bacteria	-0.179696	1.0812e-09	-0.256242	1.81114e-06	NA	NA	NA	NA	-0.179696	1.0812e-09	3.27992e-07
MGV-GENOME-0279285	k__Bacteria|p__Firmicutes|c__Clostridia|o__Clostridiales|f__Oscillospiraceae	0.173711	3.84625e-09	0.2834	1.15808e-07	0.289498	3.66019e-07	0.21939	2.30625e-06	0.21981	1.3259e-09	3.95464e-07
MGV-GENOME-0279285	k__Bacteria|p__Firmicutes|c__Clostridia|o__Clostridiales|f__Oscillospiraceae|g__Oscillibacter	0.173711	3.84625e-09	0.2834	1.15808e-07	0.289498	3.66019e-07	0.21939	2.30625e-06	0.21981	1.3259e-09	3.95464e-07
MGV-GENOME-0138828	k__Bacteria|p__Bacteroidetes|c__Bacteroidia|o__Bacteroidales|f__Bacteroidaceae	0.16786	1.27525e-08	0.104442	0.0550747	0.280737	8.42314e-07	0.221444	1.8431e-06	0.21497	1.38556e-09	4.06427e-07
MGV-GENOME-0138828	k__Bacteria|p__Bacteroidetes|c__Bacteroidia|o__Bacteroidales|f__Bacteroidaceae|g__Bacteroides	0.16786	1.27525e-08	0.104442	0.0550747	0.280737	8.42314e-07	0.221444	1.8431e-06	0.21497	1.38556e-09	4.06427e-07
MGV-GENOME-0371861	k__Bacteria|p__Firmicutes|c__Erysipelotrichia|o__Erysipelotrichales|f__Erysipelotrichaceae|g__Erysipelatoclostridium	-0.156795	1.09969e-07	-0.200095	0.000213406	-0.163013	0.00478572	NA	NA	-0.159418	1.72431e-09	5.01647e-07
uvig_540612	k__Bacteria|p__Bacteroidetes|c__Bacteroidia|o__Bacteroidales|f__Barnesiellaceae|g__Coprobacter	0.133072	6.85126e-06	0.0576404	0.290667	0.196949	0.00062824	0.189548	4.72095e-05	0.161996	1.81679e-09	5.24254e-07
OLSK01002610.1	k__Bacteria|p__Actinobacteria|c__Actinobacteria|o__Bifidobacteriales|f__Bifidobacteriaceae|g__Bifidobacterium|s__Bifidobacterium_adolescentis	0.153422	2.06017e-07	NA	NA	0.251319	1.1289e-05	0.231911	5.68658e-07	0.202986	2.21353e-09	6.33588e-07
MGV-GENOME-0312075	k__Bacteria|p__Firmicutes|c__Firmicutes_unclassified	0.135249	4.81895e-06	0.251929	2.72705e-06	0.126959	0.0284287	0.176786	0.00015035	0.145397	2.30214e-09	6.38359e-07
MGV-GENOME-0312075	k__Bacteria|p__Firmicutes|c__Firmicutes_unclassified|o__Firmicutes_unclassified	0.135249	4.81895e-06	0.251929	2.72705e-06	0.126959	0.0284287	0.176786	0.00015035	0.145397	2.30214e-09	6.38359e-07
MGV-GENOME-0312075	k__Bacteria|p__Firmicutes|c__Firmicutes_unclassified|o__Firmicutes_unclassified|f__Firmicutes_unclassified	0.135249	4.81895e-06	0.251929	2.72705e-06	0.126959	0.0284287	0.176786	0.00015035	0.145397	2.30214e-09	6.38359e-07
MGV-GENOME-0312075	k__Bacteria|p__Firmicutes|c__Firmicutes_unclassified|o__Firmicutes_unclassified|f__Firmicutes_unclassified|g__Firmicutes_unclassified	0.135249	4.81895e-06	0.251929	2.72705e-06	0.126959	0.0284287	0.176786	0.00015035	0.145397	2.30214e-09	6.38359e-07
uvig_540612	k__Bacteria|p__Bacteroidetes|c__Bacteroidia|o__Bacteroidales|f__Bacteroidaceae|g__Bacteroides|s__Bacteroides_uniformis	0.163449	3.06374e-08	0.0565258	0.300112	0.139641	0.015853	0.110227	0.0186762	0.146925	2.70606e-09	7.44544e-07
MGV-GENOME-0138828	k__Bacteria|p__Bacteroidetes	0.127069	1.75784e-05	0.0978002	0.0725453	0.142082	0.0140933	0.165728	0.00038531	0.139937	3.08728e-09	8.30129e-07
MGV-GENOME-0138828	k__Bacteria|p__Bacteroidetes|c__Bacteroidia	0.127069	1.75784e-05	0.0978002	0.0725453	0.142082	0.0140933	0.165728	0.00038531	0.139937	3.08728e-09	8.30129e-07
MGV-GENOME-0138828	k__Bacteria|p__Bacteroidetes|c__Bacteroidia|o__Bacteroidales	0.127069	1.75784e-05	0.0978002	0.0725453	0.142082	0.0140933	0.165728	0.00038531	0.139937	3.08728e-09	8.30129e-07
OMFQ01000250.1	k__Bacteria|p__Bacteroidetes|c__Bacteroidia|o__Bacteroidales|f__Odoribacteraceae|g__Butyricimonas|s__Butyricimonas_virosa	0.190907	8.91836e-11	0.113402	0.0371723	0.128946	0.0260207	0.126455	0.00691707	0.162788	3.46761e-09	9.25383e-07
uvig_384903	k__Bacteria|p__Bacteroidetes|c__Bacteroidia|o__Bacteroidales|f__Bacteroidaceae|g__Bacteroides|s__Bacteroides_uniformis	0.128014	1.51978e-05	0.129027	0.0176312	0.135205	0.0195478	0.156869	0.000785823	0.13702	3.84968e-09	1.01968e-06
NL_vir006651	k__Bacteria|p__Firmicutes|c__Clostridia|o__Clostridiales|f__Lachnospiraceae|g__Butyrivibrio	0.173417	4.0891e-09	0.132775	0.0145728	NA	NA	NA	NA	0.173417	4.0891e-09	1.07507e-06
OLSK01002610.1	k__Bacteria|p__Actinobacteria|c__Actinobacteria	0.137906	3.11318e-06	NA	NA	0.219942	0.000129288	0.20589	9.5457e-06	0.176967	4.89725e-09	1.27807e-06
OLSK01002610.1	k__Bacteria|p__Actinobacteria	0.130017	1.11239e-05	NA	NA	0.170065	0.00323034	0.199453	1.81993e-05	0.157934	5.10246e-09	1.32191e-06
NL_vir006651	k__Bacteria|p__Firmicutes|c__Clostridia|o__Clostridiales|f__Ruminococcaceae|g__Ruminococcaceae_unclassified|s__Ruminococcaceae_bacterium_D5	0.172224	5.23673e-09	0.0735652	0.177241	NA	NA	NA	NA	0.172224	5.23673e-09	1.34686e-06
OLSK01002610.1	k__Bacteria|p__Actinobacteria|c__Actinobacteria|o__Bifidobacteriales|f__Bifidobacteriaceae|g__Bifidobacterium	0.137082	3.56837e-06	NA	NA	0.220909	0.00012052	0.20643	9.03382e-06	0.17725	7.21287e-09	1.84177e-06
OLSK01002610.1	k__Bacteria|p__Actinobacteria|c__Actinobacteria|o__Bifidobacteriales	0.13692	3.66472e-06	NA	NA	0.220538	0.000123819	0.20648	8.98758e-06	0.177094	7.36813e-09	1.85473e-06
OLSK01002610.1	k__Bacteria|p__Actinobacteria|c__Actinobacteria|o__Bifidobacteriales|f__Bifidobacteriaceae	0.13692	3.66472e-06	NA	NA	0.220538	0.000123819	0.20648	8.98758e-06	0.177094	7.36813e-09	1.85473e-06
uvig_540612	k__Bacteria|p__Bacteroidetes|c__Bacteroidia|o__Bacteroidales|f__Barnesiellaceae|g__Coprobacter|s__Coprobacter_fastidiosus	0.123199	3.15698e-05	0.0392122	0.472441	0.177962	0.00204342	0.164266	0.000434478	0.144367	8.00128e-09	1.99993e-06
MGV-GENOME-0279285	k__Bacteria|p__Firmicutes|c__Clostridia|o__Clostridiales|f__Oscillospiraceae|g__Oscillibacter|s__Oscillibacter_sp_CAG_241	0.135209	4.85037e-06	0.190407	0.000431731	0.210801	0.00024738	0.213046	4.54726e-06	0.176064	9.14021e-09	2.26863e-06
MGV-GENOME-0212520	k__Bacteria|p__Firmicutes|c__Clostridia|o__Clostridiales|f__Ruminococcaceae|g__Ruminococcus|s__Ruminococcus_sp_CAG_563	0.169094	9.93798e-09	NA	NA	NA	NA	NA	NA	0.169094	9.93798e-09	2.43261e-06
uvig_540612	k__Bacteria|p__Bacteroidetes|c__Bacteroidia|o__Bacteroidales|f__Rikenellaceae|g__Alistipes|s__Alistipes_finegoldii	0.13975	2.28784e-06	0.131071	0.0159004	0.128832	0.0261547	0.199529	1.80628e-05	0.155342	9.88112e-09	2.43261e-06
NL_vir036031	k__Bacteria|p__Firmicutes|c__Clostridia|o__Clostridiales|f__Lachnospiraceae|g__Blautia|s__Ruminococcus_gnavus	-0.161244	4.70607e-08	-0.172721	0.00143429	-0.0996717	0.0858608	-0.175946	0.00016181	-0.154903	1.0919e-08	2.65444e-06
SRS415869_NODE_11_length_123658_cov_86.751276	k__Archaea|p__Euryarchaeota|c__Methanobacteria|o__Methanobacteriales|f__Methanobacteriaceae|g__Methanobrevibacter|s__Methanobrevibacter_smithii	0.147005	6.55308e-07	0.193287	0.000351397	0.178068	0.00203062	NA	NA	0.154906	1.1553e-08	2.78947e-06
NL_vir036031	k__Bacteria|p__Firmicutes|c__Clostridia|o__Clostridiales|f__Lachnospiraceae|g__Butyrivibrio|s__Butyrivibrio_crossotus	0.150227	3.68757e-07	0.200326	0.000209771	0.146526	0.011326	NA	NA	0.15059	1.28074e-08	3.05177e-06
NL_vir049144	k__Bacteria|p__Firmicutes|c__Clostridia|o__Clostridiales|f__Lachnospiraceae|g__Roseburia|s__Roseburia_inulinivorans	0.132222	7.84928e-06	0.0336214	0.53789	0.114763	0.0477776	0.137447	0.00330614	0.131493	1.28113e-08	3.05177e-06
OLXK01000549.1	k__Bacteria|p__Actinobacteria|c__Coriobacteriia|o__Coriobacteriales|f__Coriobacteriaceae|g__Collinsella|s__Collinsella_intestinalis	0.134405	5.52685e-06	0.210145	9.91336e-05	0.124467	0.0317172	0.124077	0.00805819	0.131109	1.33206e-08	3.15192e-06
MGV-GENOME-4408934	k__Bacteria|p__Bacteroidetes|c__Bacteroidia|o__Bacteroidales|f__Tannerellaceae	0.143097	1.29502e-06	NA	NA	0.240113	2.80169e-05	0.223582	1.4562e-06	0.192637	1.35459e-08	3.16306e-06
MGV-GENOME-4408934	k__Bacteria|p__Bacteroidetes|c__Bacteroidia|o__Bacteroidales|f__Tannerellaceae|g__Parabacteroides	0.143097	1.29502e-06	NA	NA	0.240113	2.80169e-05	0.223582	1.4562e-06	0.192637	1.35459e-08	3.16306e-06
SRS415869_NODE_11_length_123658_cov_86.751276	k__Archaea|p__Euryarchaeota|c__Methanobacteria|o__Methanobacteriales|f__Methanobacteriaceae|g__Methanobrevibacter	0.146055	7.74637e-07	0.192456	0.000373002	0.178068	0.00203062	NA	NA	0.154171	1.49144e-08	3.45986e-06
SRS415869_NODE_11_length_123658_cov_86.751276	k__Archaea|p__Euryarchaeota|c__Methanobacteria	0.145404	8.6813e-07	0.194372	0.000324896	0.17526	0.00239517	NA	NA	0.152969	1.56321e-08	3.5566e-06
SRS415869_NODE_11_length_123658_cov_86.751276	k__Archaea|p__Euryarchaeota|c__Methanobacteria|o__Methanobacteriales	0.145404	8.6813e-07	0.194372	0.000324896	0.17526	0.00239517	NA	NA	0.152969	1.56321e-08	3.5566e-06
SRS415869_NODE_11_length_123658_cov_86.751276	k__Archaea|p__Euryarchaeota|c__Methanobacteria|o__Methanobacteriales|f__Methanobacteriaceae	0.145404	8.6813e-07	0.194372	0.000324896	0.17526	0.00239517	NA	NA	0.152969	1.56321e-08	3.5566e-06
NL_vir006651	k__Bacteria|p__Firmicutes|c__Clostridia|o__Clostridiales|f__Oscillospiraceae|g__Oscillibacter|s__Oscillibacter_sp_57_20	0.166434	1.69723e-08	0.203455	0.000165833	NA	NA	NA	NA	0.166434	1.69723e-08	3.83692e-06
SRS415869_NODE_11_length_123658_cov_86.751276	k__Bacteria|p__Firmicutes|c__Clostridia|o__Clostridiales|f__Oscillospiraceae|g__Oscillibacter|s__Oscillibacter_sp_57_20	0.196214	2.59261e-11	0.210332	9.76937e-05	0.136634	0.0182831	NA	NA	0.182314	2.33106e-08	5.19239e-06
MGV-GENOME-0279285	k__Bacteria|p__Proteobacteria|c__Deltaproteobacteria	0.118501	6.28129e-05	0.190554	0.000427272	0.172774	0.00276662	0.161684	0.000535851	0.140094	2.35532e-08	5.19239e-06
MGV-GENOME-0279285	k__Bacteria|p__Proteobacteria|c__Deltaproteobacteria|o__Desulfovibrionales	0.118501	6.28129e-05	0.190554	0.000427272	0.172774	0.00276662	0.161684	0.000535851	0.140094	2.35532e-08	5.19239e-06
MGV-GENOME-0279285	k__Bacteria|p__Proteobacteria|c__Deltaproteobacteria|o__Desulfovibrionales|f__Desulfovibrionaceae	0.118501	6.28129e-05	0.190554	0.000427272	0.172774	0.00276662	0.161684	0.000535851	0.140094	2.35532e-08	5.19239e-06
OMFQ01000250.1	k__Bacteria|p__Bacteroidetes|c__Bacteroidia|o__Bacteroidales|f__Bacteroidaceae|g__Bacteroides|s__Bacteroides_vulgatus	0.170201	7.93366e-09	0.230849	1.81572e-05	0.124596	0.031539	0.106889	0.0225912	0.146046	2.84332e-08	6.22949e-06
OMFQ01000250.1	k__Bacteria|p__Firmicutes	-0.146982	6.58011e-07	-0.123132	0.023575	-0.107381	0.0641338	-0.110853	0.0180125	-0.132322	3.0913e-08	6.73126e-06
MGV-GENOME-0312075	k__Bacteria|p__Firmicutes|c__Firmicutes_unclassified|o__Firmicutes_unclassified|f__Firmicutes_unclassified|g__Firmicutes_unclassified|s__Firmicutes_bacterium_CAG_94	0.157386	9.83661e-08	0.199682	0.000220068	0.0932957	0.107995	0.166229	0.000369681	0.148904	3.1578e-08	6.83413e-06
MGV-GENOME-0312075	k__Bacteria	-0.166726	1.60101e-08	-0.166553	0.00212505	-0.118146	0.0415419	-0.223171	1.52387e-06	-0.17474	4.49721e-08	9.6739e-06
SRS415869_NODE_11_length_123658_cov_86.751276	k__Bacteria	-0.145805	8.09349e-07	-0.211222	9.11074e-05	-0.189676	0.00100015	NA	NA	-0.157299	4.74941e-08	1.01549e-05
NL_vir006651	k__Bacteria|p__Firmicutes|c__Firmicutes_unclassified|o__Firmicutes_unclassified|f__Firmicutes_unclassified|g__Firmicutes_unclassified|s__Firmicutes_bacterium_CAG_95	0.160182	5.77582e-08	0.183856	0.000682206	NA	NA	NA	NA	0.160182	5.77582e-08	1.20589e-05
SRS415869_NODE_11_length_123658_cov_86.751276	k__Archaea	0.145367	8.73681e-07	0.194389	0.000324505	0.189977	0.000981444	NA	NA	0.157092	5.70829e-08	1.20589e-05
SRS415869_NODE_11_length_123658_cov_86.751276	k__Archaea|p__Euryarchaeota	0.145367	8.73681e-07	0.194389	0.000324505	0.189977	0.000981444	NA	NA	0.157092	5.70829e-08	1.20589e-05
uvig_512347	k__Bacteria|p__Firmicutes|c__Firmicutes_unclassified|o__Firmicutes_unclassified|f__Firmicutes_unclassified|g__Firmicutes_unclassified|s__Firmicutes_bacterium_CAG_110	0.256374	1.71308e-18	0.349901	3.60579e-11	0.366175	6.91363e-11	NA	NA	0.311956	5.76077e-08	1.20589e-05
NL_vir036031	k__Bacteria|p__Firmicutes|c__Bacilli|o__Lactobacillales|f__Streptococcaceae|g__Streptococcus|s__Streptococcus_salivarius	-0.142603	1.40959e-06	-0.118128	0.0299068	-0.125332	0.0305409	-0.0969196	0.038777	-0.129116	7.70562e-08	1.59939e-05
uvig_203034	k__Bacteria|p__Firmicutes|c__Clostridia|o__Clostridiales|f__Clostridiaceae|g__Clostridium|s__Clostridium_sp_CAG_167	0.137267	3.46063e-06	0.0638232	0.241912	0.162429	0.00494083	NA	NA	0.143544	8.24396e-08	1.70118e-05
MGV-GENOME-0279285	k__Bacteria|p__Bacteroidetes|c__Bacteroidia|o__Bacteroidales|f__Odoribacteraceae	0.126227	1.99955e-05	0.106986	0.0493818	0.0981138	0.0909	0.143433	0.00216224	0.126601	8.52153e-08	1.74829e-05
MGV-GENOME-4408934	k__Bacteria|p__Bacteroidetes|c__Bacteroidia|o__Bacteroidales|f__Tannerellaceae|g__Parabacteroides|s__Parabacteroides_distasonis	0.156565	1.1483e-07	NA	NA	0.289428	3.68534e-07	0.239517	2.33496e-07	0.221888	8.87003e-08	1.80933e-05
NL_vir006651	k__Bacteria|p__Firmicutes|c__Clostridia|o__Clostridiales|f__Clostridiaceae|g__Clostridium|s__Clostridium_sp_CAG_413	0.157763	9.16035e-08	0.120911	0.0262258	NA	NA	NA	NA	0.157763	9.16035e-08	1.83688e-05
OMFQ01000250.1	k__Bacteria|p__Bacteroidetes|c__Bacteroidia|o__Bacteroidales|f__Tannerellaceae	0.19716	2.07259e-11	0.153493	0.00468008	0.130867	0.0238622	0.115907	0.0133639	0.161317	9.13455e-08	1.83688e-05
OMFQ01000250.1	k__Bacteria|p__Bacteroidetes|c__Bacteroidia|o__Bacteroidales|f__Tannerellaceae|g__Parabacteroides	0.19716	2.07259e-11	0.153493	0.00468008	0.130867	0.0238622	0.115907	0.0133639	0.161317	9.13455e-08	1.83688e-05
MGV-GENOME-0279285	k__Bacteria|p__Bacteroidetes|c__Bacteroidia|o__Bacteroidales|f__Bacteroidaceae|g__Bacteroides|s__Bacteroides_eggerthii	0.110824	0.000183265	0.0998802	0.066645	0.157225	0.00653494	0.158096	0.000713537	0.131732	1.10752e-07	2.20838e-05
MGV-GENOME-0371861	k__Bacteria|p__Bacteroidetes|c__Bacteroidia|o__Bacteroidales|f__Prevotellaceae|g__Prevotella|s__Prevotella_sp_CAG_873	0.142051	1.54931e-06	NA	NA	0.187209	0.00116671	NA	NA	0.153871	1.16419e-07	2.3084e-05
NL_vir026707	k__Bacteria|p__Firmicutes|c__Clostridia	0.121094	4.31006e-05	0.175678	0.00118235	0.185178	0.00132248	0.131498	0.00496268	0.136259	1.22936e-07	2.4107e-05
NL_vir026707	k__Bacteria|p__Firmicutes|c__Clostridia|o__Clostridiales	0.121094	4.31006e-05	0.175678	0.00118235	0.185178	0.00132248	0.131498	0.00496268	0.136259	1.22936e-07	2.4107e-05
OHGK01000149.1	k__Bacteria|p__Synergistetes|c__Synergistia|o__Synergistales|f__Synergistaceae|g__Cloacibacillus|s__Cloacibacillus_evryensis	0.155818	1.32067e-07	0.0882826	0.105187	NA	NA	NA	NA	0.155818	1.32067e-07	2.57552e-05
SRS415869_NODE_11_length_123658_cov_86.751276	k__Bacteria|p__Firmicutes|c__Clostridia|o__Clostridiales|f__Lachnospiraceae|g__Roseburia|s__Roseburia_sp_CAG_309	0.142473	1.44145e-06	0.0998653	0.0666857	0.123206	0.0335007	NA	NA	0.139372	1.57057e-07	3.04614e-05
NL_vir036031	k__Bacteria|p__Bacteroidetes|c__Bacteroidia|o__Bacteroidales|f__Odoribacteraceae|g__Odoribacter|s__Odoribacter_splanchnicus	0.153019	2.2186e-07	0.000416868	0.993908	0.0881206	0.129075	0.16961	0.00027871	0.146088	1.61144e-07	3.10842e-05
uvig_512347	k__Bacteria|p__Firmicutes|c__Clostridia|o__Clostridiales|f__Lachnospiraceae|g__Butyrivibrio	0.138384	2.87573e-06	0.09266	0.0889649	0.181812	0.00162332	NA	NA	0.149547	1.89589e-07	3.63733e-05
uvig_425355	k__Bacteria|p__Bacteroidetes|c__Bacteroidia|o__Bacteroidales|f__Bacteroidaceae	0.126767	1.84122e-05	0.14841	0.00626581	0.1593	0.00585122	0.217978	2.68705e-06	0.16224	1.92097e-07	3.64604e-05
uvig_425355	k__Bacteria|p__Bacteroidetes|c__Bacteroidia|o__Bacteroidales|f__Bacteroidaceae|g__Bacteroides	0.126767	1.84122e-05	0.14841	0.00626581	0.1593	0.00585122	0.217978	2.68705e-06	0.16224	1.92097e-07	3.64604e-05
MGV-GENOME-0371861	k__Bacteria|p__Firmicutes|c__Clostridia|o__Clostridiales|f__Clostridiaceae|g__Clostridium	0.141665	1.65456e-06	0.124701	0.0218446	0.120847	0.037067	NA	NA	0.138213	2.06573e-07	3.89009e-05
NL_vir049144	k__Bacteria|p__Firmicutes|c__Clostridia|o__Clostridiales|f__Eubacteriaceae|g__Eubacterium|s__Eubacterium_ramulus	0.1083	0.000256856	0.00243514	0.964423	0.14114	0.0147514	0.142192	0.00236432	0.122576	2.07147e-07	3.89009e-05
NL_vir053139	k__Bacteria|p__Firmicutes|c__Clostridia|o__Clostridiales|f__Ruminococcaceae|g__Ruminococcus|s__Ruminococcus_bromii	-0.316202	8.99794e-28	-0.337893	1.79853e-10	-0.325616	8.66563e-09	-0.166347	0.000366079	-0.278306	2.34624e-07	4.38289e-05
MGV-GENOME-0212520	k__Bacteria|p__Firmicutes|c__Clostridia|o__Clostridiales|f__Ruminococcaceae|g__Ruminococcus|s__Ruminococcus_champanellensis	0.152575	2.40688e-07	0.076964	0.158003	NA	NA	NA	NA	0.152575	2.40688e-07	4.46578e-05
uvig_540612	k__Bacteria|p__Bacteroidetes|c__Bacteroidia|o__Bacteroidales|f__Barnesiellaceae|g__Barnesiella	0.178133	1.51243e-09	0.164506	0.00241421	0.0987344	0.0888649	0.207066	8.46499e-06	0.170702	2.41577e-07	4.46578e-05
NL_vir036031	k__Bacteria|p__Firmicutes|c__Bacilli|o__Lactobacillales|f__Streptococcaceae|g__Streptococcus|s__Streptococcus_parasanguinis	-0.120098	4.98537e-05	-0.127017	0.0194915	-0.118778	0.0404548	-0.114077	0.014908	-0.119002	2.49151e-07	4.55831e-05
NL_vir014968	k__Bacteria|p__Firmicutes|c__Negativicutes|o__Acidaminococcales|f__Acidaminococcaceae|g__Phascolarctobacterium|s__Phascolarctobacterium_succinatutens	-0.138123	3.00322e-06	-0.140596	0.00965017	NA	NA	-0.112757	0.0161168	-0.131544	2.4909e-07	4.55831e-05
OHGK01000149.1	k__Bacteria|p__Bacteroidetes|c__Bacteroidia|o__Bacteroidales|f__Prevotellaceae|g__Prevotella|s__Prevotella_sp_CAG_873	0.135725	4.45879e-06	NA	NA	0.135307	0.019455	NA	NA	0.13648	2.52797e-07	4.57564e-05
MGV-GENOME-0272770	k__Bacteria|p__Bacteroidetes|c__Bacteroidia|o__Bacteroidales|f__Bacteroidaceae	0.142186	1.51405e-06	NA	NA	0.209149	0.000277346	0.119745	0.0105751	0.150801	2.56544e-07	4.57564e-05
MGV-GENOME-0272770	k__Bacteria|p__Bacteroidetes|c__Bacteroidia|o__Bacteroidales|f__Bacteroidaceae|g__Bacteroides	0.142186	1.51405e-06	NA	NA	0.209149	0.000277346	0.119745	0.0105751	0.150801	2.56544e-07	4.57564e-05
MGV-GENOME-0371861	k__Bacteria|p__Firmicutes|c__Clostridia|o__Clostridiales|f__Ruminococcaceae|g__Ruminococcus|s__Ruminococcus_sp_CAG_563	0.152304	2.52906e-07	NA	NA	NA	NA	NA	NA	0.152304	2.52906e-07	4.57564e-05
MGV-GENOME-0279285	k__Bacteria|p__Firmicutes|c__Clostridia|o__Clostridiales|f__Oscillospiraceae|g__Oscillibacter|s__Oscillibacter_sp_57_20	0.174928	2.98212e-09	0.288967	6.3472e-08	0.271794	1.91566e-06	0.150253	0.0013069	0.19412	2.54338e-07	4.57564e-05
NL_vir006651	k__Bacteria|p__Firmicutes|c__Clostridia|o__Clostridiales|f__Ruminococcaceae|g__Ruminococcus|s__Ruminococcus_sp_CAG_488	0.151884	2.73081e-07	0.188094	0.000508328	NA	NA	NA	NA	0.151884	2.73081e-07	4.7962e-05
uvig_203034	k__Bacteria|p__Firmicutes|c__Firmicutes_unclassified	0.133931	5.96737e-06	0.0841674	0.12249	0.140174	0.0154532	NA	NA	0.136056	2.75667e-07	4.7962e-05
uvig_203034	k__Bacteria|p__Firmicutes|c__Firmicutes_unclassified|o__Firmicutes_unclassified	0.133931	5.96737e-06	0.0841674	0.12249	0.140174	0.0154532	NA	NA	0.136056	2.75667e-07	4.7962e-05
uvig_203034	k__Bacteria|p__Firmicutes|c__Firmicutes_unclassified|o__Firmicutes_unclassified|f__Firmicutes_unclassified	0.133931	5.96737e-06	0.0841674	0.12249	0.140174	0.0154532	NA	NA	0.136056	2.75667e-07	4.7962e-05
uvig_203034	k__Bacteria|p__Firmicutes|c__Firmicutes_unclassified|o__Firmicutes_unclassified|f__Firmicutes_unclassified|g__Firmicutes_unclassified	0.133931	5.96737e-06	0.0841674	0.12249	0.140174	0.0154532	NA	NA	0.136056	2.75667e-07	4.7962e-05
uvig_540612	k__Bacteria|p__Bacteroidetes|c__Bacteroidia|o__Bacteroidales|f__Barnesiellaceae|g__Barnesiella|s__Barnesiella_intestinihominis	0.178349	1.44407e-09	0.165001	0.00234118	0.101267	0.0809366	0.214131	4.05432e-06	0.173393	2.92481e-07	5.06392e-05
uvig_512347	k__Bacteria|p__Firmicutes|c__Clostridia|o__Clostridiales|f__Oscillospiraceae|g__Oscillibacter|s__Oscillibacter_sp_57_20	0.133631	6.26318e-06	0.0334413	0.540072	0.139203	0.0161887	NA	NA	0.135609	3.01419e-07	5.19334e-05
OHGK01000149.1	k__Bacteria|p__Firmicutes|c__Bacilli|o__Lactobacillales|f__Streptococcaceae	-0.138616	2.76646e-06	-0.0469891	0.38915	-0.186281	0.00123565	NA	NA	-0.151209	3.06232e-07	5.25077e-05
MGV-GENOME-0272770	k__Bacteria|p__Bacteroidetes|c__Bacteroidia|o__Bacteroidales|f__Bacteroidaceae|g__Bacteroides|s__Bacteroides_ovatus	0.122806	3.34707e-05	NA	NA	0.161369	0.00523395	0.103871	0.0267221	0.125225	3.07818e-07	5.25258e-05
MGV-GENOME-0371861	k__Bacteria|p__Firmicutes|c__Firmicutes_unclassified|o__Firmicutes_unclassified|f__Firmicutes_unclassified|g__Firmicutes_unclassified|s__Firmicutes_bacterium_CAG_534	0.151192	3.09706e-07	NA	NA	NA	NA	NA	NA	0.151192	3.09706e-07	5.25951e-05
MGV-GENOME-0212520	k__Bacteria|p__Firmicutes|c__Clostridia|o__Clostridiales|f__Lachnospiraceae|g__Butyrivibrio|s__Butyrivibrio_crossotus	0.151015	3.19806e-07	0.191983	0.000385877	NA	NA	NA	NA	0.151015	3.19806e-07	5.40518e-05
MGV-GENOME-0371861	k__Bacteria|p__Firmicutes|c__Clostridia|o__Clostridiales|f__Clostridiaceae	0.142996	1.31757e-06	0.118693	0.0291265	0.113812	0.0496656	NA	NA	0.137684	3.36197e-07	5.60749e-05
NL_vir036031	k__Bacteria|p__Bacteroidetes|c__Bacteroidia|o__Bacteroidales|f__Prevotellaceae|g__Prevotella|s__Prevotella_copri	0.146731	6.87791e-07	0.109292	0.0446548	0.109487	0.0590567	0.0930313	0.0473374	0.127248	3.33394e-07	5.60749e-05
uvig_512347	k__Bacteria|p__Firmicutes|c__Firmicutes_unclassified	0.183363	4.86229e-10	0.214278	7.15499e-05	0.266716	3.01581e-06	NA	NA	0.215519	3.41256e-07	5.60749e-05
uvig_512347	k__Bacteria|p__Firmicutes|c__Firmicutes_unclassified|o__Firmicutes_unclassified	0.183363	4.86229e-10	0.214278	7.15499e-05	0.266716	3.01581e-06	NA	NA	0.215519	3.41256e-07	5.60749e-05
uvig_512347	k__Bacteria|p__Firmicutes|c__Firmicutes_unclassified|o__Firmicutes_unclassified|f__Firmicutes_unclassified	0.183363	4.86229e-10	0.214278	7.15499e-05	0.266716	3.01581e-06	NA	NA	0.215519	3.41256e-07	5.60749e-05
uvig_512347	k__Bacteria|p__Firmicutes|c__Firmicutes_unclassified|o__Firmicutes_unclassified|f__Firmicutes_unclassified|g__Firmicutes_unclassified	0.183363	4.86229e-10	0.214278	7.15499e-05	0.266716	3.01581e-06	NA	NA	0.215519	3.41256e-07	5.60749e-05
NL_vir036031	k__Bacteria|p__Bacteroidetes|c__Bacteroidia|o__Bacteroidales|f__Bacteroidaceae|g__Bacteroides|s__Bacteroides_sp_CAG_144	0.126139	2.0266e-05	0.0425642	0.435398	0.119247	0.0396654	0.0968885	0.0388398	0.118523	3.50487e-07	5.73264e-05
MGV-GENOME-0109615	k__Bacteria|p__Firmicutes|c__Clostridia|o__Clostridiales|f__Ruminococcaceae|g__Flavonifractor|s__Flavonifractor_sp_An100	0.150322	3.62467e-07	NA	NA	NA	NA	NA	NA	0.150322	3.62467e-07	5.9014e-05
MGV-GENOME-0212520	k__Bacteria|p__Firmicutes|c__Clostridia|o__Clostridiales|f__Lachnospiraceae|g__Butyrivibrio	0.150181	3.71833e-07	0.191479	0.000400033	NA	NA	NA	NA	0.150181	3.71833e-07	6.02624e-05
NL_vir006651	k__Bacteria|p__Firmicutes|c__Clostridia|o__Clostridiales|f__Oscillospiraceae	0.149804	3.9796e-07	0.171649	0.00153711	NA	NA	NA	NA	0.149804	3.9796e-07	6.39132e-05
NL_vir006651	k__Bacteria|p__Firmicutes|c__Clostridia|o__Clostridiales|f__Oscillospiraceae|g__Oscillibacter	0.149804	3.9796e-07	0.171649	0.00153711	NA	NA	NA	NA	0.149804	3.9796e-07	6.39132e-05
MGV-GENOME-0244886	k__Bacteria|p__Firmicutes|c__Clostridia|o__Clostridiales|f__Lachnospiraceae|g__Roseburia|s__Roseburia_sp_CAG_471	0.114108	0.00011685	0.150451	0.00557889	0.10802	0.0625556	0.162143	0.000516352	0.126114	4.05076e-07	6.47629e-05
NL_vir014968	k__Bacteria|p__Firmicutes|c__Negativicutes|o__Veillonellales	0.256754	1.5202e-18	0.24258	6.45821e-06	NA	NA	0.168578	0.000303986	0.224047	4.10224e-07	6.50004e-05
NL_vir014968	k__Bacteria|p__Firmicutes|c__Negativicutes|o__Veillonellales|f__Veillonellaceae	0.256754	1.5202e-18	0.24258	6.45821e-06	NA	NA	0.168578	0.000303986	0.224047	4.10224e-07	6.50004e-05
OHGK01000149.1	k__Bacteria|p__Bacteroidetes|c__Bacteroidia|o__Bacteroidales|f__Odoribacteraceae	0.134481	5.45941e-06	0.130828	0.016098	0.128017	0.0271244	NA	NA	0.133941	4.20491e-07	6.63311e-05
MGV-GENOME-0212520	k__Bacteria|p__Firmicutes|c__Firmicutes_unclassified|o__Firmicutes_unclassified|f__Firmicutes_unclassified|g__Firmicutes_unclassified|s__Firmicutes_bacterium_CAG_238	0.149245	4.39999e-07	0.214823	6.85034e-05	NA	NA	NA	NA	0.149245	4.39999e-07	6.91013e-05
OLXK01000549.1	k__Bacteria|p__Actinobacteria|c__Coriobacteriia	0.169716	8.75855e-09	0.220436	4.35003e-05	0.106299	0.0668776	0.222712	1.60303e-06	0.173062	4.48075e-07	7.00596e-05
NL_vir036031	k__Bacteria|p__Firmicutes|c__Clostridia|o__Clostridiales|f__Clostridiaceae|g__Clostridium|s__Clostridium_sp_CAG_413	0.149068	4.5412e-07	0.0716913	0.188564	NA	NA	NA	NA	0.149068	4.5412e-07	7.06933e-05
uvig_540612	k__Bacteria|p__Bacteroidetes|c__Bacteroidia|o__Bacteroidales|f__Odoribacteraceae|g__Odoribacter|s__Odoribacter_splanchnicus	0.213788	3.36733e-13	0.103528	0.0572487	0.103325	0.074922	0.157272	0.00076138	0.172855	4.89368e-07	7.58477e-05
OMFQ01000250.1	k__Bacteria|p__Bacteroidetes|c__Bacteroidia|o__Bacteroidales|f__Tannerellaceae|g__Parabacteroides|s__Parabacteroides_distasonis	0.179971	1.01887e-09	0.158921	0.00339467	0.141386	0.0145765	0.0947557	0.0433632	0.148831	5.1474e-07	7.92309e-05
MGV-GENOME-0359371	k__Bacteria|p__Firmicutes|c__Bacilli|o__Bacillales|f__Bacillales_unclassified|g__Gemella|s__Gemella_asaccharolytica	0.148356	5.15661e-07	NA	NA	NA	NA	NA	NA	0.148356	5.15661e-07	7.92309e-05
OMFQ01000250.1	k__Bacteria|p__Bacteroidetes|c__Bacteroidia|o__Bacteroidales|f__Odoribacteraceae	0.220871	5.23104e-14	0.235067	1.25974e-05	0.246314	1.70326e-05	0.119451	0.0107691	0.198479	5.54973e-07	8.49037e-05
MGV-GENOME-0138828	k__Bacteria|p__Firmicutes|c__Clostridia|o__Clostridiales|f__Lachnospiraceae|g__Lachnoclostridium|s__Clostridium_clostridioforme	0.107456	0.000287077	0.0456406	0.402919	0.143822	0.0129461	0.120718	0.00995634	0.117054	5.64762e-07	8.60305e-05
NL_vir006651	k__Bacteria|p__Firmicutes|c__Clostridia|o__Clostridiales|f__Ruminococcaceae|g__Ruminococcus|s__Ruminococcus_sp_CAG_624	0.147305	6.21494e-07	NA	NA	NA	NA	NA	NA	0.147305	6.21494e-07	9.42678e-05
Han_2018_ERR1398212_NODE_689_length_32728_cov_10.495210	k__Bacteria|p__Firmicutes|c__Clostridia|o__Clostridiales|f__Oscillospiraceae	0.12656	1.90053e-05	0.149264	0.00596982	NA	NA	0.118646	0.011316	0.124949	6.62253e-07	9.9599e-05
Han_2018_ERR1398212_NODE_689_length_32728_cov_10.495210	k__Bacteria|p__Firmicutes|c__Clostridia|o__Clostridiales|f__Oscillospiraceae|g__Oscillibacter	0.12656	1.90053e-05	0.149264	0.00596982	NA	NA	0.118646	0.011316	0.124949	6.62253e-07	9.9599e-05
MGV-GENOME-0312075	k__Archaea|p__Euryarchaeota|c__Methanobacteria	0.16602	1.84326e-08	0.169214	0.00179639	0.118927	0.0402035	0.24086	1.98917e-07	0.180066	7.15468e-07	0.000106251
MGV-GENOME-0312075	k__Archaea|p__Euryarchaeota|c__Methanobacteria|o__Methanobacteriales	0.16602	1.84326e-08	0.169214	0.00179639	0.118927	0.0402035	0.24086	1.98917e-07	0.180066	7.15468e-07	0.000106251
MGV-GENOME-0312075	k__Archaea|p__Euryarchaeota|c__Methanobacteria|o__Methanobacteriales|f__Methanobacteriaceae	0.16602	1.84326e-08	0.169214	0.00179639	0.118927	0.0402035	0.24086	1.98917e-07	0.180066	7.15468e-07	0.000106251
uvig_540612	k__Bacteria|p__Bacteroidetes|c__Bacteroidia|o__Bacteroidales|f__Odoribacteraceae	0.216987	1.46382e-13	0.100238	0.0656702	0.0994067	0.0867016	0.172403	0.000219821	0.177226	7.57016e-07	0.000111953
MGV-GENOME-0312075	k__Archaea	0.165957	1.86659e-08	0.169329	0.00178333	0.11834	0.0412056	0.24086	1.98917e-07	0.179888	7.99903e-07	0.000117318
MGV-GENOME-0312075	k__Archaea|p__Euryarchaeota	0.165957	1.86659e-08	0.169329	0.00178333	0.11834	0.0412056	0.24086	1.98917e-07	0.179888	7.99903e-07	0.000117318
OHGK01000149.1	k__Bacteria|p__Firmicutes|c__Bacilli|o__Lactobacillales|f__Streptococcaceae|g__Streptococcus	-0.135668	4.50069e-06	-0.0420979	0.440449	-0.186652	0.00120763	NA	NA	-0.149403	8.03872e-07	0.000117415
NL_vir006651	k__Bacteria|p__Firmicutes|c__Firmicutes_unclassified|o__Firmicutes_unclassified|f__Firmicutes_unclassified|g__Firmicutes_unclassified|s__Firmicutes_bacterium_CAG_170	0.145815	8.0783e-07	0.208235	0.000115012	NA	NA	NA	NA	0.145815	8.0783e-07	0.000117509
OHGK01000149.1	k__Bacteria|p__Firmicutes|c__Bacilli|o__Lactobacillales|f__Streptococcaceae|g__Streptococcus|s__Streptococcus_salivarius	-0.129382	1.22863e-05	0.0226151	0.678665	-0.131176	0.0235293	NA	NA	-0.130489	8.25256e-07	0.000119554
MGV-GENOME-0374715	k__Bacteria|p__Bacteroidetes|c__Bacteroidia|o__Bacteroidales|f__Odoribacteraceae|g__Butyricimonas|s__Butyricimonas_virosa	0.127633	1.61167e-05	0.155842	0.00407797	0.137857	0.0172585	NA	NA	0.130486	8.32563e-07	0.000120123
MGV-GENOME-0138828	k__Bacteria|p__Firmicutes|c__Clostridia|o__Clostridiales|f__Lachnospiraceae|g__Lachnoclostridium|s__Clostridium_citroniae	0.128712	1.36381e-05	-0.0480752	0.378271	0.114618	0.0480615	0.0873037	0.062789	0.116757	8.78316e-07	0.000126211
MGV-GENOME-0371861	k__Bacteria|p__Firmicutes|c__Erysipelotrichia|o__Erysipelotrichales|f__Erysipelotrichaceae|g__Erysipelatoclostridium|s__Clostridium_innocuum	-0.127044	1.76466e-05	-0.138828	0.0106109	-0.138178	0.0169978	NA	NA	-0.130078	9.0357e-07	0.000129316
NL_vir053139	k__Bacteria|p__Firmicutes|c__Clostridia|o__Clostridiales|f__Eubacteriaceae|g__Eubacterium|s__Eubacterium_eligens	0.12741	1.66814e-05	0.097657	0.0729666	0.0779759	0.179447	0.136417	0.00355099	0.121859	9.1978e-07	0.000131107
uvig_540612	k__Bacteria|p__Bacteroidetes	0.181841	6.7875e-10	0.135384	0.0127292	0.104142	0.0726381	0.110528	0.0183545	0.146346	9.68235e-07	0.000136371
uvig_540612	k__Bacteria|p__Bacteroidetes|c__Bacteroidia	0.181841	6.7875e-10	0.135384	0.0127292	0.104142	0.0726381	0.110528	0.0183545	0.146346	9.68235e-07	0.000136371
uvig_540612	k__Bacteria|p__Bacteroidetes|c__Bacteroidia|o__Bacteroidales	0.181841	6.7875e-10	0.135384	0.0127292	0.104142	0.0726381	0.110528	0.0183545	0.146346	9.68235e-07	0.000136371
OHGK01000149.1	k__Bacteria|p__Firmicutes|c__Clostridia|o__Clostridiales|f__Clostridiaceae|g__Clostridium|s__Clostridium_sp_CAG_590	0.14472	9.78008e-07	NA	NA	NA	NA	NA	NA	0.14472	9.78008e-07	0.000137203
OHGK01000149.1	k__Bacteria|p__Proteobacteria|c__Deltaproteobacteria	0.14435	1.04289e-06	0.084339	0.121726	0.105417	0.0691858	NA	NA	0.136567	1.02532e-06	0.000142155
OHGK01000149.1	k__Bacteria|p__Proteobacteria|c__Deltaproteobacteria|o__Desulfovibrionales	0.14435	1.04289e-06	0.084339	0.121726	0.105417	0.0691858	NA	NA	0.136567	1.02532e-06	0.000142155
OHGK01000149.1	k__Bacteria|p__Proteobacteria|c__Deltaproteobacteria|o__Desulfovibrionales|f__Desulfovibrionaceae	0.14435	1.04289e-06	0.084339	0.121726	0.105417	0.0691858	NA	NA	0.136567	1.02532e-06	0.000142155
MGV-GENOME-0138828	k__Bacteria|p__Firmicutes|c__Clostridia|o__Clostridiales|f__Ruminococcaceae|g__Flavonifractor|s__Flavonifractor_plautii	0.137464	3.34996e-06	0.0908839	0.0952872	0.240823	2.64817e-05	0.148572	0.00148255	0.166711	1.04617e-06	0.000144481
MGV-GENOME-0371861	k__Bacteria|p__Bacteroidetes|c__Bacteroidia|o__Bacteroidales|f__Prevotellaceae|g__Prevotella	0.133626	6.26853e-06	0.134663	0.0132165	0.111512	0.0544914	NA	NA	0.129745	1.1239e-06	0.000154615
NL_vir036031	k__Bacteria|p__Firmicutes|c__Clostridia|o__Clostridiales|f__Lachnospiraceae|g__Coprococcus|s__Coprococcus_catus	0.116924	7.86883e-05	0.120346	0.0269401	0.209905	0.000263232	0.149374	0.00139621	0.147288	1.24446e-06	0.000170539
MGV-GENOME-0138828	k__Bacteria|p__Bacteroidetes|c__Bacteroidia|o__Bacteroidales|f__Bacteroidaceae|g__Bacteroides|s__Bacteroides_vulgatus	0.106058	0.000344588	0.018925	0.728837	0.102228	0.0780816	0.13867	0.00303548	0.113941	1.27372e-06	0.00017329
MGV-GENOME-0374715	k__Bacteria|p__Bacteroidetes|c__Bacteroidia|o__Bacteroidales|f__Odoribacteraceae|g__Butyricimonas	0.127135	1.74015e-05	0.160758	0.00303813	0.129023	0.0259309	NA	NA	0.128223	1.2743e-06	0.00017329
MGV-GENOME-0212520	k__Bacteria|p__Firmicutes|c__Firmicutes_unclassified|o__Firmicutes_unclassified|f__Firmicutes_unclassified|g__Firmicutes_unclassified|s__Firmicutes_bacterium_CAG_110	0.143085	1.29763e-06	0.0820856	0.132048	NA	NA	NA	NA	0.143085	1.29763e-06	0.000175789
SRS415869_NODE_11_length_123658_cov_86.751276	k__Bacteria|p__Bacteroidetes|c__Bacteroidia|o__Bacteroidales|f__Odoribacteraceae|g__Butyricimonas|s__Butyricimonas_virosa	0.123551	2.99549e-05	0.0330944	0.544286	0.152736	0.00826471	NA	NA	0.130503	1.33213e-06	0.000179777
NL_vir036031	k__Bacteria|p__Firmicutes|c__Clostridia|o__Clostridiales|f__Lachnospiraceae|g__Blautia|s__Blautia_sp_CAG_257	-0.101373	0.000625522	-0.090825	0.0955027	-0.148909	0.010049	-0.124752	0.00771836	-0.11558	1.42973e-06	0.000192218
MGV-GENOME-0371861	k__Bacteria|p__Firmicutes|c__Clostridia|o__Clostridiales|f__Clostridiaceae|g__Clostridium|s__Clostridium_sp_CAG_510	0.142423	1.45387e-06	0.0795373	0.144518	NA	NA	NA	NA	0.142423	1.45387e-06	0.000194635
OLSK01002610.1	k__Bacteria|p__Firmicutes|c__Bacilli|o__Lactobacillales|f__Lactobacillaceae|g__Lactobacillus|s__Lactobacillus_amylovorus	NA	NA	NA	NA	NA	NA	0.223566	1.45868e-06	0.223566	1.45868e-06	0.000194635
ERS698742_NODE_4_length_57489_cov_840.739161	k__Bacteria|p__Bacteroidetes|c__Bacteroidia|o__Bacteroidales|f__Bacteroidaceae	0.14461	9.96921e-07	0.0836225	0.124938	0.208938	0.000281408	0.108061	0.0211427	0.149074	1.54075e-06	0.000204052
ERS698742_NODE_4_length_57489_cov_840.739161	k__Bacteria|p__Bacteroidetes|c__Bacteroidia|o__Bacteroidales|f__Bacteroidaceae|g__Bacteroides	0.14461	9.96921e-07	0.0836225	0.124938	0.208938	0.000281408	0.108061	0.0211427	0.149074	1.54075e-06	0.000204052
OMFQ01000250.1	k__Bacteria|p__Bacteroidetes|c__Bacteroidia|o__Bacteroidales|f__Bacteroidaceae|g__Bacteroides|s__Bacteroides_caccae	0.141284	1.76538e-06	0.0919237	0.0915439	0.0795255	0.17093	0.105724	0.0241145	0.121801	1.57895e-06	0.000208333
OHGK01000149.1	k__Bacteria|p__Firmicutes|c__Bacilli|o__Lactobacillales	-0.125221	2.32982e-05	-0.0574469	0.292293	-0.165493	0.00417508	NA	NA	-0.13513	1.60631e-06	0.000210531
NL_vir036031	k__Bacteria	-0.131142	9.31797e-06	-0.0995725	0.067492	-0.241634	2.4827e-05	-0.253093	4.42074e-08	-0.202484	1.60747e-06	0.000210531
uvig_540612	k__Bacteria|p__Bacteroidetes|c__Bacteroidia|o__Bacteroidales|f__Odoribacteraceae|g__Odoribacter	0.215326	2.25939e-13	0.101235	0.0630166	0.098751	0.0888109	0.156714	0.000795428	0.171358	1.65802e-06	0.000216353
NL_vir006651	k__Bacteria|p__Synergistetes	0.141248	1.77633e-06	0.0127931	0.814723	NA	NA	NA	NA	0.141248	1.77633e-06	0.000228365
NL_vir006651	k__Bacteria|p__Synergistetes|c__Synergistia	0.141248	1.77633e-06	0.0127931	0.814723	NA	NA	NA	NA	0.141248	1.77633e-06	0.000228365
NL_vir006651	k__Bacteria|p__Synergistetes|c__Synergistia|o__Synergistales	0.141248	1.77633e-06	0.0127931	0.814723	NA	NA	NA	NA	0.141248	1.77633e-06	0.000228365
NL_vir006651	k__Bacteria|p__Synergistetes|c__Synergistia|o__Synergistales|f__Synergistaceae	0.141248	1.77633e-06	0.0127931	0.814723	NA	NA	NA	NA	0.141248	1.77633e-06	0.000228365
MGV-GENOME-0138828	k__Bacteria|p__Actinobacteria|c__Actinobacteria|o__Corynebacteriales|f__Corynebacteriales_unclassified	0.141186	1.79511e-06	NA	NA	NA	NA	NA	NA	0.141186	1.79511e-06	0.000228365
MGV-GENOME-0138828	k__Bacteria|p__Actinobacteria|c__Actinobacteria|o__Corynebacteriales|f__Corynebacteriales_unclassified|g__Lawsonella	0.141186	1.79511e-06	NA	NA	NA	NA	NA	NA	0.141186	1.79511e-06	0.000228365
MGV-GENOME-0138828	k__Bacteria|p__Actinobacteria|c__Actinobacteria|o__Corynebacteriales|f__Corynebacteriales_unclassified|g__Lawsonella|s__Lawsonella_clevelandensis	0.141186	1.79511e-06	NA	NA	NA	NA	NA	NA	0.141186	1.79511e-06	0.000228365
MGV-GENOME-0138828	k__Bacteria|p__Firmicutes|c__Clostridia|o__Clostridiales|f__Ruminococcaceae|g__Flavonifractor	0.134491	5.45027e-06	0.0849272	0.119138	0.237661	3.39865e-05	0.143667	0.00212604	0.163057	1.91299e-06	0.000241629
MGV-GENOME-0353320	k__Bacteria|p__Firmicutes|c__Clostridia|o__Clostridiales|f__Lachnospiraceae|g__Blautia|s__Blautia_sp_An249	NA	NA	NA	NA	NA	NA	0.221136	1.90629e-06	0.221136	1.90629e-06	0.000241629
MGV-GENOME-0310879	k__Bacteria|p__Firmicutes|c__Clostridia|o__Clostridiales|f__Clostridiales_unclassified|g__Lawsonibacter	0.103564	0.000474791	0.0506769	0.352978	0.109571	0.0588611	0.124217	0.00798647	0.109937	1.98308e-06	0.000248712
MGV-GENOME-0310879	k__Bacteria|p__Firmicutes|c__Clostridia|o__Clostridiales|f__Clostridiales_unclassified|g__Lawsonibacter|s__Lawsonibacter_asaccharolyticus	0.103564	0.000474791	0.0506769	0.352978	0.109571	0.0588611	0.124217	0.00798647	0.109937	1.98308e-06	0.000248712
OHGK01000149.1	k__Bacteria|p__Bacteroidetes|c__Bacteroidia|o__Bacteroidales|f__Prevotellaceae|g__Prevotella	0.130565	1.02068e-05	0.0157433	0.773054	0.182161	0.00158943	NA	NA	0.144409	2.04001e-06	0.00025495
NL_vir036031	k__Archaea|p__Euryarchaeota|c__Methanobacteria|o__Methanobacteriales|f__Methanobacteriaceae|g__Methanobrevibacter|s__Methanobrevibacter_smithii	0.136683	3.81098e-06	0.0966981	0.0758403	0.240201	2.78212e-05	0.274649	2.56457e-09	0.213031	2.11212e-06	0.000263036
uvig_166271	k__Bacteria|p__Firmicutes|c__Clostridia|o__Clostridiales|f__Eubacteriaceae|g__Eubacterium	0.117666	7.08001e-05	0.0817256	0.133757	NA	NA	0.120538	0.0100679	0.119045	2.15925e-06	0.000267966
uvig_166271	k__Bacteria|p__Firmicutes|c__Clostridia|o__Clostridiales|f__Eubacteriaceae	0.117655	7.09154e-05	0.0817256	0.133757	NA	NA	0.120426	0.0101384	0.119004	2.17659e-06	0.000269177
OHGK01000149.1	k__Bacteria|p__Firmicutes|c__Clostridia|o__Clostridiales|f__Lachnospiraceae|g__Butyrivibrio	0.121116	4.29647e-05	0.11794	0.0301716	0.154011	0.00773599	NA	NA	0.128937	2.29099e-06	0.000282341
OHGK01000149.1	k__Bacteria|p__Firmicutes|c__Bacilli	-0.124197	2.71911e-05	-0.0576861	0.290285	-0.166772	0.0038883	NA	NA	-0.134783	2.3066e-06	0.00028328
MGV-GENOME-0371861	k__Bacteria|p__Firmicutes|c__Clostridia|o__Clostridiales|f__Clostridiaceae|g__Clostridium|s__Clostridium_sp_CAG_590	0.139661	2.3224e-06	NA	NA	NA	NA	NA	NA	0.139661	2.3224e-06	0.000284237
NL_vir036031	k__Bacteria|p__Firmicutes|c__Erysipelotrichia|o__Erysipelotrichales|f__Erysipelotrichaceae|g__Erysipelatoclostridium|s__Clostridium_innocuum	-0.102057	0.000574266	-0.0623928	0.252647	-0.109704	0.0585516	-0.124939	0.00762669	-0.109225	2.36249e-06	0.000288151
MGV-GENOME-0138828	k__Bacteria|p__Firmicutes|c__Clostridia|o__Clostridiales|f__Lachnospiraceae|g__Lachnoclostridium|s__Clostridium_symbiosum	0.116898	7.89805e-05	0.124375	0.0221941	0.0806922	0.164719	0.112061	0.0167887	0.110385	2.44591e-06	0.000297304
OMFQ01000250.1	k__Bacteria|p__Bacteroidetes|c__Bacteroidia|o__Bacteroidales|f__Bacteroidaceae|g__Bacteroides|s__Bacteroides_cellulosilyticus	0.150022	3.82614e-07	0.0602428	0.269398	0.0737419	0.204312	0.118417	0.0114754	0.127707	2.51491e-06	0.000304647
OHGK01000149.1	k__Bacteria|p__Firmicutes|c__Clostridia|o__Clostridiales|f__Clostridiales_unclassified|g__Clostridiales_unclassified|s__Bacteroides_pectinophilus	0.139053	2.57169e-06	0.142708	0.00860423	NA	NA	NA	NA	0.139053	2.57169e-06	0.000309692
NL_vir036031	k__Archaea|p__Euryarchaeota|c__Methanobacteria|o__Methanobacteriales|f__Methanobacteriaceae|g__Methanobrevibacter	0.135628	4.53001e-06	0.095657	0.0790635	0.240201	2.78212e-05	0.274649	2.56457e-09	0.21272	2.57401e-06	0.000309692
NL_vir036031	k__Archaea	0.134722	5.25068e-06	0.0955476	0.0794083	0.24164	2.48157e-05	0.272342	3.52072e-09	0.21191	2.64784e-06	0.000314411
NL_vir036031	k__Archaea|p__Euryarchaeota	0.134722	5.25068e-06	0.0955476	0.0794083	0.24164	2.48157e-05	0.272342	3.52072e-09	0.21191	2.64784e-06	0.000314411
NL_vir036031	k__Archaea|p__Euryarchaeota|c__Methanobacteria	0.134788	5.19474e-06	0.0956386	0.0791214	0.242791	2.26356e-05	0.272342	3.52072e-09	0.212306	2.65752e-06	0.000314411
NL_vir036031	k__Archaea|p__Euryarchaeota|c__Methanobacteria|o__Methanobacteriales	0.134788	5.19474e-06	0.0956386	0.0791214	0.242791	2.26356e-05	0.272342	3.52072e-09	0.212306	2.65752e-06	0.000314411
NL_vir036031	k__Archaea|p__Euryarchaeota|c__Methanobacteria|o__Methanobacteriales|f__Methanobacteriaceae	0.134788	5.19474e-06	0.0956386	0.0791214	0.242791	2.26356e-05	0.272342	3.52072e-09	0.212306	2.65752e-06	0.000314411
OHGK01000149.1	k__Bacteria|p__Bacteroidetes|c__Bacteroidia|o__Bacteroidales|f__Prevotellaceae	0.127108	1.74745e-05	-0.00863067	0.874387	0.176969	0.00216685	NA	NA	0.140221	2.9128e-06	0.000343468
OMFQ01000250.1	k__Bacteria|p__Bacteroidetes|c__Bacteroidia|o__Bacteroidales|f__Odoribacteraceae|g__Odoribacter	0.2214	4.54016e-14	0.24222	6.67117e-06	0.249656	1.29544e-05	0.112913	0.0159699	0.197394	3.00152e-06	0.000350185
Han_2018_ERR1398212_NODE_689_length_32728_cov_10.495210	k__Bacteria|p__Firmicutes|c__Clostridia|o__Clostridiales|f__Ruminococcaceae|g__Flavonifractor|s__Flavonifractor_sp_An100	0.138152	2.98859e-06	NA	NA	NA	NA	NA	NA	0.138152	2.98859e-06	0.000350185
MGV-GENOME-0289925	k__Bacteria|p__Firmicutes|c__Firmicutes_unclassified	0.123728	2.91713e-05	0.142462	0.00872074	0.120057	0.0383321	NA	NA	0.123595	3.02895e-06	0.000350185
MGV-GENOME-0289925	k__Bacteria|p__Firmicutes|c__Firmicutes_unclassified|o__Firmicutes_unclassified	0.123728	2.91713e-05	0.142462	0.00872074	0.120057	0.0383321	NA	NA	0.123595	3.02895e-06	0.000350185
MGV-GENOME-0289925	k__Bacteria|p__Firmicutes|c__Firmicutes_unclassified|o__Firmicutes_unclassified|f__Firmicutes_unclassified	0.123728	2.91713e-05	0.142462	0.00872074	0.120057	0.0383321	NA	NA	0.123595	3.02895e-06	0.000350185
MGV-GENOME-0289925	k__Bacteria|p__Firmicutes|c__Firmicutes_unclassified|o__Firmicutes_unclassified|f__Firmicutes_unclassified|g__Firmicutes_unclassified	0.123728	2.91713e-05	0.142462	0.00872074	0.120057	0.0383321	NA	NA	0.123595	3.02895e-06	0.000350185
uvig_205988	k__Bacteria|p__Firmicutes|c__Clostridia|o__Clostridiales|f__Oscillospiraceae|g__Oscillibacter|s__Oscillibacter_sp_57_20	0.102175	0.000565828	0.105959	0.0516185	0.121506	0.0360391	0.111145	0.0177095	0.107797	3.05951e-06	0.000352569
MGV-GENOME-0353320	k__Bacteria|p__Firmicutes|c__Clostridia|o__Clostridiales|f__Ruminococcaceae|g__Flavonifractor	NA	NA	NA	NA	NA	NA	0.216633	3.10526e-06	0.216633	3.10526e-06	0.000356683
MGV-GENOME-0138828	k__Bacteria|p__Bacteroidetes|c__Bacteroidia|o__Bacteroidales|f__Tannerellaceae	0.10907	0.000231882	-0.0727173	0.182301	0.0830719	0.152577	0.130566	0.00528119	0.110615	3.14275e-06	0.000358668
MGV-GENOME-0138828	k__Bacteria|p__Bacteroidetes|c__Bacteroidia|o__Bacteroidales|f__Tannerellaceae|g__Parabacteroides	0.10907	0.000231882	-0.0727173	0.182301	0.0830719	0.152577	0.130566	0.00528119	0.110615	3.14275e-06	0.000358668
NL_vir036031	k__Bacteria|p__Firmicutes|c__Clostridia|o__Clostridiales|f__Ruminococcaceae|g__Ruminococcaceae_unclassified|s__Eubacterium_siraeum	0.140788	1.92046e-06	0.184444	0.000655161	0.187386	0.00115397	0.276978	1.85674e-09	0.200041	3.2645e-06	0.000371369
SRS415869_NODE_11_length_123658_cov_86.751276	k__Bacteria|p__Bacteroidetes|c__Bacteroidia|o__Bacteroidales|f__Odoribacteraceae|g__Butyricimonas	0.119743	5.24949e-05	0.0339282	0.534184	0.155529	0.00714627	NA	NA	0.128293	3.28029e-06	0.000371973
OMFQ01000250.1	k__Bacteria|p__Proteobacteria|c__Deltaproteobacteria|o__Desulfovibrionales|f__Desulfovibrionaceae|g__Bilophila	0.115969	9.00687e-05	0.135091	0.0129255	0.0821891	0.156999	0.104976	0.0251403	0.108361	3.34923e-06	0.000377379
OMFQ01000250.1	k__Bacteria|p__Proteobacteria|c__Deltaproteobacteria|o__Desulfovibrionales|f__Desulfovibrionaceae|g__Bilophila|s__Bilophila_wadsworthia	0.115969	9.00687e-05	0.135091	0.0129255	0.0821891	0.156999	0.104976	0.0251403	0.108361	3.34923e-06	0.000377379
OMFQ01000250.1	k__Bacteria|p__Bacteroidetes|c__Bacteroidia|o__Bacteroidales|f__Barnesiellaceae|g__Coprobacter|s__Coprobacter_fastidiosus	0.144386	1.03649e-06	0.119732	0.0277346	0.177852	0.00205675	0.0868125	0.0642883	0.135809	3.47034e-06	0.000389787
NL_vir036031	k__Bacteria|p__Proteobacteria|c__Deltaproteobacteria	0.127128	1.74185e-05	0.0406403	0.456452	0.0758862	0.191424	0.100519	0.0320587	0.11239	3.56436e-06	0.000396583
NL_vir036031	k__Bacteria|p__Proteobacteria|c__Deltaproteobacteria|o__Desulfovibrionales	0.127128	1.74185e-05	0.0406403	0.456452	0.0758862	0.191424	0.100519	0.0320587	0.11239	3.56436e-06	0.000396583
NL_vir036031	k__Bacteria|p__Proteobacteria|c__Deltaproteobacteria|o__Desulfovibrionales|f__Desulfovibrionaceae	0.127128	1.74185e-05	0.0406403	0.456452	0.0758862	0.191424	0.100519	0.0320587	0.11239	3.56436e-06	0.000396583
MGV-GENOME-0212520	k__Bacteria|p__Firmicutes|c__Clostridia|o__Clostridiales|f__Lachnospiraceae|g__Roseburia|s__Roseburia_sp_CAG_309	0.137063	3.57912e-06	0.105341	0.0530043	NA	NA	NA	NA	0.137063	3.57912e-06	0.00039698
OMFQ01000250.1	k__Bacteria|p__Bacteroidetes|c__Bacteroidia|o__Bacteroidales|f__Odoribacteraceae|g__Odoribacter|s__Odoribacter_splanchnicus	0.221771	4.11e-14	0.246104	4.68517e-06	0.253685	9.26659e-06	0.113377	0.0155391	0.198821	3.66937e-06	0.000405723
MGV-GENOME-0371861	k__Bacteria|p__Actinobacteria|c__Coriobacteriia|o__Eggerthellales|f__Eggerthellaceae|g__Eggerthella	-0.129221	1.26002e-05	-0.118573	0.0292897	-0.101597	0.079946	NA	NA	-0.124034	3.95978e-06	0.000435122
MGV-GENOME-0371861	k__Bacteria|p__Actinobacteria|c__Coriobacteriia|o__Eggerthellales|f__Eggerthellaceae|g__Eggerthella|s__Eggerthella_lenta	-0.129221	1.26002e-05	-0.118573	0.0292897	-0.101597	0.079946	NA	NA	-0.124034	3.95978e-06	0.000435122
NL_vir014968	k__Bacteria|p__Bacteroidetes|c__Bacteroidia|o__Bacteroidales|f__Prevotellaceae	-0.115969	9.00705e-05	-0.0160056	0.769378	NA	NA	-0.113461	0.0154617	-0.115768	4.0752e-06	0.000446423
OHGK01000149.1	k__Bacteria|p__Firmicutes|c__Clostridia|o__Clostridiales|f__Clostridiaceae|g__Clostridium	0.125972	2.0787e-05	0.25618	1.82197e-06	0.105811	0.0681477	NA	NA	0.122393	4.18282e-06	0.000456802
uvig_384903	k__Bacteria|p__Bacteroidetes|c__Bacteroidia|o__Bacteroidales|f__Tannerellaceae	0.151866	2.73954e-07	0.1251	0.0214227	0.126287	0.0292851	0.0772168	0.0999665	0.127118	4.25744e-06	0.000462108
uvig_384903	k__Bacteria|p__Bacteroidetes|c__Bacteroidia|o__Bacteroidales|f__Tannerellaceae|g__Parabacteroides	0.151866	2.73954e-07	0.1251	0.0214227	0.126287	0.0292851	0.0772168	0.0999665	0.127118	4.25744e-06	0.000462108
MGV-GENOME-0272770	k__Bacteria|p__Bacteroidetes	0.157331	9.94044e-08	NA	NA	0.149486	0.00975977	0.0783794	0.094947	0.134209	4.35326e-06	0.000465392
MGV-GENOME-0272770	k__Bacteria|p__Bacteroidetes|c__Bacteroidia	0.157331	9.94044e-08	NA	NA	0.149486	0.00975977	0.0783794	0.094947	0.134209	4.35326e-06	0.000465392
MGV-GENOME-0272770	k__Bacteria|p__Bacteroidetes|c__Bacteroidia|o__Bacteroidales	0.157331	9.94044e-08	NA	NA	0.149486	0.00975977	0.0783794	0.094947	0.134209	4.35326e-06	0.000465392
MGV-GENOME-0138828	k__Bacteria|p__Bacteroidetes|c__Bacteroidia|o__Bacteroidales|f__Tannerellaceae|g__Parabacteroides|s__Parabacteroides_distasonis	0.109754	0.000211646	-0.0422586	0.438705	0.0831394	0.152242	0.147259	0.00163439	0.115369	4.31316e-06	0.000465392
SRS415869_NODE_11_length_123658_cov_86.751276	k__Bacteria|p__Firmicutes|c__Clostridia|o__Clostridiales|f__Ruminococcaceae|g__Ruminococcaceae_unclassified|s__Eubacterium_siraeum	0.118226	6.53419e-05	0.048874	0.37039	0.15433	0.00760869	NA	NA	0.126835	4.35087e-06	0.000465392
NL_vir036031	k__Bacteria|p__Firmicutes|c__Bacilli	-0.106198	0.000338398	-0.130631	0.0162594	-0.10207	0.0785439	-0.106167	0.0235252	-0.105937	4.38826e-06	0.000467725
NL_vir036031	k__Bacteria|p__Firmicutes|c__Negativicutes|o__Acidaminococcales|f__Acidaminococcaceae|g__Phascolarctobacterium	0.10652	0.0003245	0.152888	0.00484783	0.174556	0.00249546	0.113178	0.0157224	0.121584	4.40212e-06	0.000467798
MGV-GENOME-0371861	k__Bacteria|p__Firmicutes|c__Clostridia|o__Clostridiales|f__Lachnospiraceae|g__Butyrivibrio	0.156893	1.07962e-07	0.261247	1.11589e-06	0.101267	0.0809362	NA	NA	0.143688	4.49577e-06	0.000476324
MGV-GENOME-0353320	k__Bacteria|p__Firmicutes|c__Clostridia|o__Clostridiales|f__Ruminococcaceae|g__Flavonifractor|s__Flavonifractor_plautii	NA	NA	NA	NA	NA	NA	0.21306	4.54027e-06	0.21306	4.54027e-06	0.000479607
NL_vir036031	k__Bacteria|p__Firmicutes|c__Clostridia|o__Clostridiales|f__Ruminococcaceae|g__Flavonifractor	-0.0945401	0.00142931	-0.148987	0.00606426	-0.139403	0.0160346	-0.158917	0.000668632	-0.120724	4.69325e-06	0.000494296
OHGK01000149.1	k__Bacteria|p__Firmicutes|c__Clostridia|o__Clostridiales|f__Lachnospiraceae|g__Coprococcus|s__Coprococcus_catus	0.116673	8.15407e-05	0.0438545	0.421596	0.140054	0.0155423	NA	NA	0.122179	4.71374e-06	0.000494985
NL_vir036031	k__Bacteria|p__Bacteroidetes|c__Bacteroidia|o__Bacteroidales|f__Rikenellaceae|g__Alistipes|s__Alistipes_putredinis	0.123288	3.11539e-05	0.0157127	0.773484	0.0698277	0.229436	0.111057	0.0178008	0.111691	4.73522e-06	0.000495773
NL_vir036031	k__Bacteria|p__Firmicutes|c__Clostridia|o__Clostridiales|f__Eubacteriaceae|g__Eubacterium|s__Eubacterium_eligens	0.109406	0.00022172	0.0905789	0.0964079	0.105227	0.0696916	0.0941817	0.0446535	0.105479	4.89526e-06	0.000511022
NL_vir036031	k__Bacteria|p__Firmicutes|c__Bacilli|o__Lactobacillales	-0.106879	0.000309628	-0.130852	0.0160786	-0.101232	0.0810402	-0.102689	0.0285102	-0.105374	4.93308e-06	0.00051346
NL_vir036031	k__Bacteria|p__Firmicutes|c__Clostridia|o__Clostridiales|f__Lachnospiraceae|g__Roseburia|s__Roseburia_sp_CAG_182	0.115353	9.8225e-05	0.0875662	0.108052	0.231555	5.45006e-05	0.211965	5.09426e-06	0.177304	4.97546e-06	0.000515215
OLXK01000549.1	k__Bacteria|p__Actinobacteria|c__Coriobacteriia|o__Coriobacteriales|f__Coriobacteriaceae	0.180603	8.88603e-10	0.236257	1.13485e-05	0.0967733	0.0954229	0.231579	5.90797e-07	0.177738	4.97897e-06	0.000515215
NL_vir036031	k__Bacteria|p__Bacteroidetes|c__Bacteroidia|o__Bacteroidales|f__Rikenellaceae|g__Alistipes|s__Alistipes_shahii	0.162727	3.52846e-08	0.103747	0.0567224	0.0711879	0.220468	0.133138	0.00444388	0.136109	5.1971e-06	0.000536223
MGV-GENOME-0337028	k__Bacteria|p__Firmicutes|c__Bacilli|o__Lactobacillales|f__Leuconostocaceae|g__Weissella|s__Weissella_cibaria	0.134586	5.36726e-06	NA	NA	NA	NA	NA	NA	0.134586	5.36726e-06	0.000552062
MGV-GENOME-0279285	k__Bacteria|p__Bacteroidetes|c__Bacteroidia|o__Bacteroidales|f__Tannerellaceae	0.121045	4.34133e-05	0.116406	0.0323992	0.0858933	0.139073	0.0875421	0.0620718	0.107553	5.39728e-06	0.000552062
MGV-GENOME-0279285	k__Bacteria|p__Bacteroidetes|c__Bacteroidia|o__Bacteroidales|f__Tannerellaceae|g__Parabacteroides	0.121045	4.34133e-05	0.116406	0.0323992	0.0858933	0.139073	0.0875421	0.0620718	0.107553	5.39728e-06	0.000552062
NL_vir006651	k__Bacteria|p__Synergistetes|c__Synergistia|o__Synergistales|f__Synergistaceae|g__Cloacibacillus|s__Cloacibacillus_evryensis	0.134477	5.46321e-06	-0.0421817	0.439539	NA	NA	NA	NA	0.134477	5.46321e-06	0.0005572
uvig_540612	k__Bacteria|p__Proteobacteria|c__Deltaproteobacteria|o__Desulfovibrionales|f__Desulfovibrionaceae|g__Bilophila	0.114925	0.000104294	0.0549475	0.313831	0.0979247	0.0915274	0.0858514	0.0673075	0.105589	5.62807e-06	0.000570734
uvig_540612	k__Bacteria|p__Proteobacteria|c__Deltaproteobacteria|o__Desulfovibrionales|f__Desulfovibrionaceae|g__Bilophila|s__Bilophila_wadsworthia	0.114925	0.000104294	0.0549475	0.313831	0.0979247	0.0915274	0.0858514	0.0673075	0.105589	5.62807e-06	0.000570734
OHGK01000149.1	k__Bacteria|p__Firmicutes|c__Negativicutes|o__Acidaminococcales|f__Acidaminococcaceae|g__Phascolarctobacterium	0.118665	6.13531e-05	0.0330296	0.545075	0.16087	0.00537722	NA	NA	0.129033	5.77426e-06	0.000583891
NL_vir006651	k__Bacteria|p__Bacteroidetes|c__Bacteroidia|o__Bacteroidales|f__Bacteroidaceae|g__Bacteroides|s__Bacteroides_sp_CAG_144	0.134077	5.82789e-06	0.0789528	0.147502	NA	NA	NA	NA	0.134077	5.82789e-06	0.00058764
OHGK01000149.1	k__Bacteria|p__Actinobacteria|c__Coriobacteriia|o__Eggerthellales|f__Eggerthellaceae|g__Eggerthella	-0.1152	0.000100345	-0.0891135	0.10194	-0.142315	0.0139347	NA	NA	-0.12153	6.06094e-06	0.000607686
OHGK01000149.1	k__Bacteria|p__Actinobacteria|c__Coriobacteriia|o__Eggerthellales|f__Eggerthellaceae|g__Eggerthella|s__Eggerthella_lenta	-0.1152	0.000100345	-0.0891135	0.10194	-0.142315	0.0139347	NA	NA	-0.12153	6.06094e-06	0.000607686
uvig_166271	k__Bacteria|p__Firmicutes|c__Clostridia|o__Clostridiales|f__Eubacteriaceae|g__Eubacterium|s__Eubacterium_hallii	0.117426	7.32618e-05	0.0554599	0.309332	NA	NA	0.103055	0.0279461	0.113812	6.11846e-06	0.000611725
OMFQ01000250.1	k__Bacteria|p__Proteobacteria|c__Betaproteobacteria|o__Burkholderiales|f__Sutterellaceae|g__Parasutterella	0.0995017	0.000788424	0.0100059	0.854579	0.155455	0.00717418	0.108162	0.0210211	0.111824	6.31352e-06	0.000627691
OMFQ01000250.1	k__Bacteria|p__Proteobacteria|c__Betaproteobacteria|o__Burkholderiales|f__Sutterellaceae|g__Parasutterella|s__Parasutterella_excrementihominis	0.0995017	0.000788424	0.0100059	0.854579	0.155455	0.00717418	0.108162	0.0210211	0.111824	6.31352e-06	0.000627691
MGV-GENOME-0371861	k__Bacteria|p__Firmicutes|c__Clostridia|o__Clostridiales|f__Clostridiaceae|g__Clostridium|s__Clostridium_sp_CAG_632	0.133513	6.38338e-06	NA	NA	NA	NA	NA	NA	0.133513	6.38338e-06	0.000632864
MGV-GENOME-0374715	k__Bacteria|p__Bacteroidetes|c__Bacteroidia|o__Bacteroidales|f__Prevotellaceae|g__Prevotella|s__Prevotella_disiens	0.133456	6.44186e-06	NA	NA	NA	NA	NA	NA	0.133456	6.44186e-06	0.000636883
MGV-GENOME-0312075	k__Bacteria|p__Firmicutes|c__Firmicutes_unclassified|o__Firmicutes_unclassified|f__Firmicutes_unclassified|g__Firmicutes_unclassified|s__Firmicutes_bacterium_CAG_110	0.100903	0.000663272	0.126743	0.019758	0.148313	0.0103561	0.190377	4.36702e-05	0.138159	6.48708e-06	0.000639572
NL_vir006651	k__Bacteria|p__Bacteroidetes|c__Bacteroidia|o__Bacteroidales|f__Porphyromonadaceae|g__Sanguibacteroides	0.133168	6.74674e-06	NA	NA	NA	NA	NA	NA	0.133168	6.74674e-06	0.000661497
NL_vir006651	k__Bacteria|p__Bacteroidetes|c__Bacteroidia|o__Bacteroidales|f__Porphyromonadaceae|g__Sanguibacteroides|s__Sanguibacteroides_justesenii	0.133168	6.74674e-06	NA	NA	NA	NA	NA	NA	0.133168	6.74674e-06	0.000661497
SRS415869_NODE_11_length_123658_cov_86.751276	k__Bacteria|p__Bacteroidetes|c__Bacteroidia|o__Bacteroidales|f__Tannerellaceae|g__Parabacteroides|s__Parabacteroides_distasonis	0.144935	9.422e-07	0.0572574	0.29389	0.0956329	0.0994102	NA	NA	0.133899	6.81793e-06	0.000666636
NL_vir006651	k__Bacteria|p__Firmicutes|c__Clostridia|o__Clostridiales|f__Clostridiaceae|g__Clostridium|s__Clostridium_sp_CAG_590	0.133007	6.92392e-06	NA	NA	NA	NA	NA	NA	0.133007	6.92392e-06	0.000673594
uvig_384903	k__Bacteria|p__Actinobacteria	-0.143912	1.12522e-06	-0.0637767	0.242256	-0.0669955	0.248928	-0.115876	0.013389	-0.122306	6.92706e-06	0.000673594
MGV-GENOME-0279285	k__Bacteria|p__Bacteroidetes|c__Bacteroidia|o__Bacteroidales|f__Odoribacteraceae|g__Odoribacter	0.126834	1.82228e-05	0.0835882	0.125093	0.0683186	0.239683	0.147189	0.0016429	0.121955	6.99536e-06	0.000678378
MGV-GENOME-0371861	k__Bacteria|p__Actinobacteria|c__Coriobacteriia|o__Eggerthellales|f__Eggerthellaceae|g__Enterorhabdus	-0.118252	6.51039e-05	-0.136057	0.012288	-0.162437	0.00493857	NA	NA	-0.129234	7.18696e-06	0.000693171
MGV-GENOME-0371861	k__Bacteria|p__Actinobacteria|c__Coriobacteriia|o__Eggerthellales|f__Eggerthellaceae|g__Enterorhabdus|s__Enterorhabdus_caecimuris	-0.118252	6.51039e-05	-0.136057	0.012288	-0.162437	0.00493857	NA	NA	-0.129234	7.18696e-06	0.000693171
OLXK01000549.1	k__Bacteria|p__Actinobacteria|c__Coriobacteriia|o__Coriobacteriales	0.179523	1.12233e-09	0.234611	1.31095e-05	0.0941935	0.104631	0.230335	6.81215e-07	0.176106	7.31984e-06	0.000704074
MGV-GENOME-0138828	k__Bacteria|p__Bacteroidetes|c__Bacteroidia|o__Bacteroidales|f__Bacteroidaceae|g__Bacteroides|s__Bacteroides_xylanisolvens	0.0971784	0.0010452	0.0574477	0.292286	0.123338	0.0333095	0.10578	0.0240392	0.103764	7.46485e-06	0.000714715
MGV-GENOME-0279285	k__Bacteria|p__Bacteroidetes|c__Bacteroidia|o__Bacteroidales|f__Tannerellaceae|g__Parabacteroides|s__Parabacteroides_distasonis	0.119886	5.14171e-05	0.10845	0.046336	0.0782757	0.177775	0.0909426	0.0525555	0.106392	7.47075e-06	0.000714715
MGV-GENOME-0279285	k__Bacteria|p__Firmicutes|c__Firmicutes_unclassified|o__Firmicutes_unclassified|f__Firmicutes_unclassified|g__Firmicutes_unclassified|s__Firmicutes_bacterium_CAG_170	0.148556	4.97608e-07	0.173217	0.00138886	0.284065	6.1576e-07	0.166484	0.00036196	0.193452	7.58509e-06	0.000723704
MGV-GENOME-0312075	k__Bacteria|p__Firmicutes|c__Clostridia|o__Clostridiales|f__Ruminococcaceae|g__Anaeromassilibacillus	0.099622	0.000776872	0.137553	0.0113557	0.109021	0.0601505	0.106611	0.0229473	0.103145	7.79944e-06	0.000740175
NL_vir014968	k__Bacteria|p__Bacteroidetes|c__Bacteroidia|o__Bacteroidales|f__Prevotellaceae|g__Prevotella	-0.119679	5.29893e-05	-0.0654744	0.229921	NA	NA	-0.0965371	0.0395563	-0.113502	7.78962e-06	0.000740175
OHGK01000149.1	k__Bacteria|p__Firmicutes|c__Clostridia|o__Clostridiales|f__Clostridiaceae	0.123789	2.89058e-05	0.255	2.03926e-06	0.0988776	0.0884006	NA	NA	0.119137	8.43806e-06	0.000798646
MGV-GENOME-0371861	k__Bacteria|p__Bacteroidetes|c__Bacteroidia|o__Bacteroidales|f__Prevotellaceae	0.12776	1.58042e-05	0.106302	0.0508637	0.0948602	0.102186	NA	NA	0.121292	8.63535e-06	0.000815145
MGV-GENOME-0328053	k__Bacteria|p__Firmicutes|c__Firmicutes_unclassified|o__Firmicutes_unclassified|f__Firmicutes_unclassified|g__Firmicutes_unclassified|s__Firmicutes_bacterium_CAG_94	0.11305	0.000135268	0.0841597	0.122524	0.139894	0.0156625	NA	NA	0.119285	8.86206e-06	0.000834327
OHGK01000149.1	k__Bacteria|p__Firmicutes|c__Negativicutes|o__Acidaminococcales|f__Acidaminococcaceae|g__Phascolarctobacterium|s__Phascolarctobacterium_succinatutens	0.116033	8.92673e-05	0.00375632	0.945146	0.158307	0.00617002	NA	NA	0.126376	8.9894e-06	0.000841849
NL_vir053139	k__Bacteria|p__Firmicutes|c__Clostridia|o__Clostridiales|f__Lachnospiraceae|g__Coprococcus	0.0938232	0.00155413	0.0290782	0.594221	0.122931	0.0339008	0.111775	0.0170719	0.10316	8.9875e-06	0.000841849
NL_vir036031	k__Bacteria|p__Firmicutes|c__Clostridia|o__Clostridiales|f__Ruminococcaceae|g__Ruminococcaceae_unclassified	0.115978	8.99661e-05	0.164925	0.00235224	0.150951	0.0090587	0.22821	8.67398e-07	0.160887	9.09929e-06	0.000849898
OLXK01000549.1	k__Bacteria|p__Actinobacteria|c__Coriobacteriia|o__Coriobacteriales|f__Coriobacteriaceae|g__Collinsella	0.182396	6.01285e-10	0.237554	1.01222e-05	0.0972601	0.0937601	0.239305	2.39466e-07	0.180852	9.17598e-06	0.000854811
MGV-GENOME-0278294	k__Bacteria|p__Firmicutes|c__Clostridia|o__Clostridiales|f__Eubacteriaceae|g__Eubacterium|s__Eubacterium_ventriosum	0.106578	0.000322056	0.0126138	0.817274	NA	NA	0.122953	0.00865399	0.111733	9.21816e-06	0.000856493
MGV-GENOME-0312075	k__Bacteria|p__Firmicutes|c__Clostridia|o__Clostridiales|f__Clostridiales_unclassified|g__Lawsonibacter	0.101809	0.000592424	0.124142	0.0224482	0.101691	0.0796653	0.102273	0.0291631	0.102257	9.31163e-06	0.000860671
MGV-GENOME-0312075	k__Bacteria|p__Firmicutes|c__Clostridia|o__Clostridiales|f__Clostridiales_unclassified|g__Lawsonibacter|s__Lawsonibacter_asaccharolyticus	0.101809	0.000592424	0.124142	0.0224482	0.101691	0.0796653	0.102273	0.0291631	0.102257	9.31163e-06	0.000860671
MGV-GENOME-0312075	k__Archaea|p__Euryarchaeota|c__Methanobacteria|o__Methanobacteriales|f__Methanobacteriaceae|g__Methanobrevibacter	0.166296	1.74457e-08	0.170803	0.00162302	0.10447	0.0717369	0.242369	1.65938e-07	0.176805	9.36407e-06	0.00086327
MGV-GENOME-0138828	k__Bacteria|p__Firmicutes|c__Clostridia|o__Clostridiales|f__Lachnospiraceae|g__Lachnoclostridium	0.107634	0.000280435	0.114095	0.0360207	0.205397	0.00035844	0.137773	0.00323195	0.13891	9.73845e-06	0.000895458
MGV-GENOME-0371861	k__Bacteria|p__Firmicutes|c__Clostridia|o__Clostridiales|f__Lachnospiraceae|g__Blautia|s__Blautia_sp_CAG_257	-0.113298	0.000130718	-0.140904	0.00949088	-0.129975	0.0248442	NA	NA	-0.117297	9.81863e-06	0.000900498
NL_vir036031	k__Bacteria|p__Firmicutes|c__Clostridia|o__Clostridiales|f__Lachnospiraceae|g__Sellimonas	-0.0924637	0.00181879	-0.066047	0.225863	-0.135716	0.0190868	-0.111976	0.0168728	-0.104708	9.93057e-06	0.000906081
NL_vir036031	k__Bacteria|p__Firmicutes|c__Clostridia|o__Clostridiales|f__Lachnospiraceae|g__Sellimonas|s__Sellimonas_intestinalis	-0.0924637	0.00181879	-0.066047	0.225863	-0.135716	0.0190868	-0.111976	0.0168728	-0.104708	9.93057e-06	0.000906081
NL_vir006651	k__Bacteria|p__Firmicutes|c__Negativicutes|o__Selenomonadales|f__Selenomonadaceae|g__Mitsuokella	0.130407	1.04638e-05	0.0306879	0.573957	NA	NA	NA	NA	0.130407	1.04638e-05	0.000947426
uvig_512347	k__Bacteria|p__Firmicutes|c__Clostridia|o__Clostridiales|f__Oscillospiraceae	0.116021	8.94186e-05	0.0813186	0.13571	0.160339	0.00553344	NA	NA	0.127006	1.04426e-05	0.000947426
uvig_512347	k__Bacteria|p__Firmicutes|c__Clostridia|o__Clostridiales|f__Oscillospiraceae|g__Oscillibacter	0.116021	8.94186e-05	0.0813186	0.13571	0.160339	0.00553344	NA	NA	0.127006	1.04426e-05	0.000947426
MGV-GENOME-4408934	k__Bacteria|p__Bacteroidetes	0.109706	0.000213009	NA	NA	0.0720766	0.214746	0.138956	0.00297508	0.111201	1.07253e-05	0.000963731
MGV-GENOME-4408934	k__Bacteria|p__Bacteroidetes|c__Bacteroidia	0.109706	0.000213009	NA	NA	0.0720766	0.214746	0.138956	0.00297508	0.111201	1.07253e-05	0.000963731
MGV-GENOME-4408934	k__Bacteria|p__Bacteroidetes|c__Bacteroidia|o__Bacteroidales	0.109706	0.000213009	NA	NA	0.0720766	0.214746	0.138956	0.00297508	0.111201	1.07253e-05	0.000963731
MGV-GENOME-0279285	k__Bacteria|p__Bacteroidetes|c__Bacteroidia|o__Bacteroidales|f__Odoribacteraceae|g__Butyricimonas|s__Butyricimonas_virosa	0.097251	0.00103612	0.150649	0.00551619	0.151658	0.00873622	0.103288	0.0275912	0.10855	1.08549e-05	0.000972915
NL_vir036031	k__Bacteria|p__Firmicutes|c__Bacilli|o__Lactobacillales|f__Streptococcaceae|g__Streptococcus|s__Streptococcus_mitis	-0.101747	0.000597012	-0.0866395	0.111849	-0.10191	0.0790165	-0.0990323	0.0347024	-0.101466	1.09098e-05	0.000975371
OHGK01000149.1	k__Bacteria|p__Firmicutes|c__Clostridia|o__Clostridiales|f__Lachnospiraceae|g__Butyrivibrio|s__Butyrivibrio_sp_CAG_318	0.124461	2.61332e-05	0.0237213	0.663884	0.0948585	0.102193	NA	NA	0.118743	1.09788e-05	0.000979071
MGV-GENOME-0371861	k__Bacteria|p__Bacteroidetes|c__Bacteroidia|o__Bacteroidales|f__Prevotellaceae|g__Prevotella|s__Prevotella_copri	0.11638	8.50001e-05	0.165931	0.00220934	0.112661	0.0520357	NA	NA	0.11613	1.1499e-05	0.00102289
uvig_540612	k__Bacteria|p__Firmicutes|c__Erysipelotrichia|o__Erysipelotrichales|f__Erysipelotrichaceae|g__Solobacterium	0.103795	0.000461021	NA	NA	NA	NA	0.130762	0.00521286	0.112122	1.18288e-05	0.00104625
uvig_540612	k__Bacteria|p__Firmicutes|c__Erysipelotrichia|o__Erysipelotrichales|f__Erysipelotrichaceae|g__Solobacterium|s__Solobacterium_moorei	0.103795	0.000461021	NA	NA	NA	NA	0.130762	0.00521286	0.112122	1.18288e-05	0.00104625
uvig_203034	k__Bacteria|p__Firmicutes|c__Clostridia|o__Clostridiales|f__Lachnospiraceae|g__Roseburia|s__Roseburia_sp_CAG_182	0.126959	1.78762e-05	0.0804052	0.140174	0.0924658	0.11118	NA	NA	0.120078	1.185e-05	0.00104625
NL_vir036031	k__Bacteria|p__Firmicutes|c__Firmicutes_unclassified|o__Firmicutes_unclassified|f__Firmicutes_unclassified|g__Firmicutes_unclassified|s__Firmicutes_bacterium_CAG_170	0.178582	1.37367e-09	0.180815	0.000839298	0.161657	0.00515288	0.316663	4.68464e-12	0.223576	1.21025e-05	0.00106589
NL_vir036031	k__Bacteria|p__Firmicutes|c__Clostridia|o__Clostridiales|f__Ruminococcaceae|g__Flavonifractor|s__Flavonifractor_plautii	-0.0924746	0.00181651	-0.147026	0.00677389	-0.138714	0.0165703	-0.170821	0.000251564	-0.12449	1.24432e-05	0.00109318
OHGK01000149.1	k__Bacteria|p__Bacteroidetes|c__Bacteroidia|o__Bacteroidales|f__Odoribacteraceae|g__Odoribacter|s__Odoribacter_splanchnicus	0.128164	1.48483e-05	0.127226	0.0192901	0.0910314	0.116858	NA	NA	0.120608	1.33725e-05	0.00114923
OHGK01000149.1	k__Bacteria|p__Firmicutes|c__Negativicutes|o__Acidaminococcales	0.111325	0.000171222	0.0327793	0.548127	0.145627	0.0118433	NA	NA	0.11935	1.33455e-05	0.00114923
OHGK01000149.1	k__Bacteria|p__Firmicutes|c__Negativicutes|o__Acidaminococcales|f__Acidaminococcaceae	0.111325	0.000171222	0.0327793	0.548127	0.145627	0.0118433	NA	NA	0.11935	1.33455e-05	0.00114923
MGV-GENOME-0310879	k__Bacteria|p__Firmicutes|c__Clostridia|o__Clostridiales|f__Ruminococcaceae|g__Flavonifractor	0.117976	6.77339e-05	0.0245859	0.652422	0.162715	0.00486431	0.0828596	0.0774577	0.117502	1.32145e-05	0.00114923
MGV-GENOME-0310879	k__Bacteria|p__Firmicutes|c__Clostridia|o__Clostridiales|f__Ruminococcaceae|g__Pseudoflavonifractor|s__Pseudoflavonifractor_sp_An184	0.0994666	0.00079182	0.127286	0.0192329	0.127183	0.0281485	0.0895984	0.0561609	0.101856	1.31647e-05	0.00114923
Manrique_Person1_NODE_54_length_54658_cov_29.442924	k__Bacteria|p__Firmicutes|c__Firmicutes_unclassified	0.122491	3.50746e-05	0.115958	0.0330763	0.0945567	0.103293	NA	NA	0.117135	1.33455e-05	0.00114923
Manrique_Person1_NODE_54_length_54658_cov_29.442924	k__Bacteria|p__Firmicutes|c__Firmicutes_unclassified|o__Firmicutes_unclassified	0.122491	3.50746e-05	0.115958	0.0330763	0.0945567	0.103293	NA	NA	0.117135	1.33455e-05	0.00114923
Manrique_Person1_NODE_54_length_54658_cov_29.442924	k__Bacteria|p__Firmicutes|c__Firmicutes_unclassified|o__Firmicutes_unclassified|f__Firmicutes_unclassified	0.122491	3.50746e-05	0.115958	0.0330763	0.0945567	0.103293	NA	NA	0.117135	1.33455e-05	0.00114923
Manrique_Person1_NODE_54_length_54658_cov_29.442924	k__Bacteria|p__Firmicutes|c__Firmicutes_unclassified|o__Firmicutes_unclassified|f__Firmicutes_unclassified|g__Firmicutes_unclassified	0.122491	3.50746e-05	0.115958	0.0330763	0.0945567	0.103293	NA	NA	0.117135	1.33455e-05	0.00114923
MGV-GENOME-0109615	k__Bacteria|p__Bacteroidetes|c__Bacteroidia|o__Bacteroidales|f__Tannerellaceae|g__Parabacteroides|s__Parabacteroides_distasonis	0.147403	6.10834e-07	NA	NA	0.329569	5.57626e-09	0.288717	3.47984e-10	0.254558	1.40605e-05	0.00120543
MGV-GENOME-0279285	k__Bacteria|p__Firmicutes|c__Clostridia|o__Clostridiales|f__Ruminococcaceae|g__Ruminococcus|s__Ruminococcus_champanellensis	0.128466	1.41687e-05	-0.00642895	0.906259	NA	NA	NA	NA	0.128466	1.41687e-05	0.00121178
MGV-GENOME-0353320	k__Bacteria|p__Actinobacteria|c__Coriobacteriia|o__Eggerthellales	NA	NA	NA	NA	NA	NA	0.201862	1.4328e-05	0.201862	1.4328e-05	0.00121953
MGV-GENOME-0353320	k__Bacteria|p__Actinobacteria|c__Coriobacteriia|o__Eggerthellales|f__Eggerthellaceae	NA	NA	NA	NA	NA	NA	0.201862	1.4328e-05	0.201862	1.4328e-05	0.00121953
MGV-GENOME-0279285	k__Bacteria|p__Bacteroidetes|c__Bacteroidia|o__Bacteroidales|f__Odoribacteraceae|g__Butyricimonas	0.0894338	0.00256363	0.156413	0.00394244	0.15188	0.00863707	0.125817	0.00720832	0.110525	1.43666e-05	0.00121989
NL_vir053139	k__Bacteria|p__Firmicutes|c__Clostridia|o__Clostridiales|f__Lachnospiraceae|g__Roseburia|s__Roseburia_sp_CAG_309	0.128264	1.46212e-05	0.0526046	0.334941	0.109125	0.0599035	0.0689186	0.142162	0.109947	1.4546e-05	0.00123218
OHGK01000149.1	k__Bacteria|p__Firmicutes|c__Clostridia|o__Clostridiales|f__Clostridiaceae|g__Clostridium|s__Clostridium_sp_CAG_413	0.128249	1.46545e-05	0.13866	0.0107066	NA	NA	NA	NA	0.128249	1.46545e-05	0.00123558
MGV-GENOME-0310879	k__Bacteria|p__Firmicutes|c__Clostridia|o__Clostridiales|f__Ruminococcaceae|g__Flavonifractor|s__Flavonifractor_plautii	0.120048	5.02174e-05	0.0145236	0.790209	0.165138	0.00425785	0.0821637	0.0799888	0.118961	1.46558e-05	0.00123558
MGV-GENOME-0312075	k__Bacteria|p__Firmicutes|c__Clostridia|o__Clostridiales|f__Ruminococcaceae|g__Anaeromassilibacillus|s__Anaeromassilibacillus_sp_An250	0.0930245	0.00170496	0.137323	0.0114951	0.111665	0.0541599	0.109009	0.0200305	0.10015	1.46956e-05	0.001236
MGV-GENOME-0371861	k__Bacteria|p__Firmicutes|c__Clostridia|o__Clostridiales|f__Lachnospiraceae|g__Roseburia	-0.111125	0.000175949	-0.251852	2.74705e-06	-0.126385	0.0291586	NA	NA	-0.114792	1.49393e-05	0.00125056
MGV-GENOME-0279285	k__Archaea|p__Euryarchaeota|c__Methanobacteria|o__Methanobacteriales|f__Methanobacteriaceae|g__Methanobrevibacter|s__Methanobrevibacter_smithii	0.140737	1.93717e-06	0.185868	0.000593738	0.305137	7.69847e-08	0.296507	1.09669e-10	0.246304	1.49391e-05	0.00125056
OHGK01000149.1	k__Bacteria	-0.158313	8.25332e-08	-0.132152	0.0150463	-0.247663	1.52586e-05	NA	NA	-0.192793	1.50131e-05	0.00125084
uvig_540612	k__Bacteria|p__Bacteroidetes|c__Bacteroidia|o__Bacteroidales|f__Bacteroidaceae|g__Bacteroides|s__Bacteroides_ovatus	0.107776	0.000275252	-0.0613269	0.260859	0.128263	0.0268275	0.0770906	0.100524	0.103915	1.49802e-05	0.00125084
NL_vir026707	k__Bacteria|p__Firmicutes|c__Clostridia|o__Clostridiales|f__Ruminococcaceae|g__Pseudoflavonifractor|s__Pseudoflavonifractor_capillosus	0.106865	0.000310214	NA	NA	NA	NA	0.111754	0.0170922	0.108687	1.52134e-05	0.00126456
MGV-GENOME-0351725	k__Bacteria|p__Firmicutes|c__Clostridia|o__Clostridiales|f__Lachnospiraceae|g__Eisenbergiella|s__Eisenbergiella_tayi	0.127531	1.63733e-05	-0.084827	0.119576	NA	NA	NA	NA	0.127531	1.63733e-05	0.0013578
uvig_540612	k__Bacteria|p__Bacteroidetes|c__Bacteroidia|o__Bacteroidales|f__Bacteroidaceae|g__Bacteroides|s__Bacteroides_stercoris	0.0990209	0.000836191	0.00664799	0.903081	0.0860681	0.138267	0.107658	0.0216312	0.0993944	1.68846e-05	0.00139694
MGV-GENOME-0272770	k__Bacteria|p__Bacteroidetes|c__Bacteroidia|o__Bacteroidales|f__Tannerellaceae|g__Parabacteroides|s__Parabacteroides_distasonis	0.111715	0.000162389	NA	NA	0.179965	0.00181384	0.097092	0.0384298	0.121894	1.7058e-05	0.001408
NL_vir053139	k__Bacteria|p__Firmicutes|c__Clostridia|o__Clostridiales|f__Ruminococcaceae|g__Ruminococcus|s__Ruminococcus_bicirculans	0.0937764	0.00156262	0.0884245	0.104627	0.149996	0.00951036	0.103585	0.0271457	0.106366	1.73218e-05	0.00142645
MGV-GENOME-0312075	k__Archaea|p__Euryarchaeota|c__Methanobacteria|o__Methanobacteriales|f__Methanobacteriaceae|g__Methanobrevibacter|s__Methanobrevibacter_smithii	0.157899	8.9275e-08	0.171395	0.0015625	0.10447	0.0717369	0.242369	1.65938e-07	0.173087	1.75471e-05	0.00143884
MGV-GENOME-0138828	k__Bacteria|p__Firmicutes|c__Clostridia|o__Clostridiales|f__Lachnospiraceae|g__Blautia|s__Ruminococcus_gnavus	0.0892611	0.00261349	0.0478208	0.380802	0.102271	0.0779543	0.133096	0.00445661	0.102681	1.75533e-05	0.00143884
Manrique_Person1_NODE_54_length_54658_cov_29.442924	k__Bacteria|p__Firmicutes|c__Clostridia|o__Clostridiales|f__Lachnospiraceae|g__Blautia|s__Blautia_wexlerae	-0.110966	0.000179769	-0.0638115	0.241998	-0.121738	0.0356842	NA	NA	-0.113683	1.7645e-05	0.00144303
MGV-GENOME-0279285	k__Archaea|p__Euryarchaeota|c__Methanobacteria|o__Methanobacteriales|f__Methanobacteriaceae|g__Methanobrevibacter	0.139465	2.40006e-06	0.184909	0.000634505	0.305137	7.69847e-08	0.296507	1.09669e-10	0.24593	1.77372e-05	0.00144723
OLSK01002610.1	k__Bacteria|p__Actinobacteria|c__Actinobacteria|o__Actinomycetales|f__Actinomycetaceae|g__Actinomyces|s__Actinomyces_sp_oral_taxon_170	0.126865	1.81369e-05	NA	NA	NA	NA	NA	NA	0.126865	1.81369e-05	0.00147634
uvig_203034	k__Bacteria|p__Bacteroidetes|c__Bacteroidia|o__Bacteroidales|f__Rikenellaceae|g__Alistipes|s__Alistipes_shahii	0.108891	0.000237467	0.128589	0.0180227	0.136645	0.018274	NA	NA	0.115279	1.81771e-05	0.00147634
MGV-GENOME-0312075	k__Bacteria|p__Firmicutes|c__Firmicutes_unclassified|o__Firmicutes_unclassified|f__Firmicutes_unclassified|g__Firmicutes_unclassified|s__Firmicutes_bacterium_CAG_238	0.0950551	0.0013454	0.078695	0.148832	0.107677	0.0634003	0.10102	0.0312071	0.0987949	1.85639e-05	0.00150431
MGV-GENOME-0212520	k__Bacteria|p__Firmicutes|c__Clostridia|o__Clostridiales|f__Lachnospiraceae|g__Coprococcus|s__Coprococcus_catus	0.12664	1.87741e-05	0.169081	0.00181164	NA	NA	NA	NA	0.12664	1.87741e-05	0.00151788
NL_vir036031	k__Bacteria|p__Firmicutes|c__Clostridia|o__Clostridiales|f__Lachnospiraceae|g__Blautia	-0.0916846	0.00198851	-0.125013	0.0215135	-0.106821	0.0655421	-0.110257	0.0186438	-0.0988701	1.88649e-05	0.00152176
MGV-GENOME-0279285	k__Bacteria|p__Bacteroidetes|c__Bacteroidia|o__Bacteroidales|f__Rikenellaceae|g__Alistipes|s__Alistipes_shahii	0.0945796	0.0014227	0.122361	0.0244677	0.0892855	0.124073	0.143952	0.0020825	0.10683	1.8967e-05	0.00152652
MGV-GENOME-0310879	k__Bacteria|p__Firmicutes|c__Erysipelotrichia|o__Erysipelotrichales|f__Erysipelotrichaceae|g__Erysipelatoclostridium	0.103955	0.000451692	-0.0375318	0.491642	0.0930654	0.108871	0.0879273	0.0609269	0.0987092	1.91086e-05	0.00153098
MGV-GENOME-0374715	k__Bacteria|p__Bacteroidetes|c__Bacteroidia|o__Bacteroidales|f__Tannerellaceae|g__Parabacteroides|s__Parabacteroides_sp_CAG_409	0.109739	0.000212061	0.105576	0.0524741	0.124774	0.0312944	NA	NA	0.113341	1.90949e-05	0.00153098
MGV-GENOME-0109615	k__Bacteria|p__Bacteroidetes|c__Bacteroidia|o__Bacteroidales|f__Tannerellaceae	0.121602	3.99975e-05	NA	NA	0.260182	5.33437e-06	0.258748	2.1467e-08	0.208752	1.92775e-05	0.00153492
MGV-GENOME-0109615	k__Bacteria|p__Bacteroidetes|c__Bacteroidia|o__Bacteroidales|f__Tannerellaceae|g__Parabacteroides	0.121602	3.99975e-05	NA	NA	0.260182	5.33437e-06	0.258748	2.1467e-08	0.208752	1.92775e-05	0.00153492
MGV-GENOME-0279285	k__Bacteria	-0.139338	2.45169e-06	-0.189751	0.000452284	-0.30947	4.91648e-08	-0.293332	1.76308e-10	-0.246236	1.92876e-05	0.00153492
Han_2018_ERR1398212_NODE_689_length_32728_cov_10.495210	k__Bacteria|p__Bacteroidetes	0.11202	0.000155781	0.0949305	0.0813775	NA	NA	0.0951127	0.0425764	0.107599	1.96125e-05	0.0015469
Han_2018_ERR1398212_NODE_689_length_32728_cov_10.495210	k__Bacteria|p__Bacteroidetes|c__Bacteroidia	0.11202	0.000155781	0.0949305	0.0813775	NA	NA	0.0951127	0.0425764	0.107599	1.96125e-05	0.0015469
Han_2018_ERR1398212_NODE_689_length_32728_cov_10.495210	k__Bacteria|p__Bacteroidetes|c__Bacteroidia|o__Bacteroidales	0.11202	0.000155781	0.0949305	0.0813775	NA	NA	0.0951127	0.0425764	0.107599	1.96125e-05	0.0015469
SRS415869_NODE_11_length_123658_cov_86.751276	k__Bacteria|p__Firmicutes|c__Clostridia|o__Clostridiales|f__Ruminococcaceae|g__Ruminococcus|s__Ruminococcus_champanellensis	0.126373	1.9556e-05	0.148008	0.00640968	NA	NA	NA	NA	0.126373	1.9556e-05	0.0015469
NL_vir053139	k__Bacteria|p__Firmicutes|c__Clostridia|o__Clostridiales|f__Ruminococcaceae|g__Ruminococcus|s__Ruminococcus_sp_CAG_403	0.122407	3.55121e-05	0.0140236	0.797273	0.0900492	0.120875	NA	NA	0.115997	2.02194e-05	0.00159124
uvig_205988	k__Bacteria|p__Firmicutes|c__Clostridia|o__Clostridiales|f__Oscillospiraceae	0.0900104	0.00240335	0.121649	0.0253178	0.138125	0.0170402	0.105348	0.024626	0.102146	2.03837e-05	0.00159708
uvig_205988	k__Bacteria|p__Firmicutes|c__Clostridia|o__Clostridiales|f__Oscillospiraceae|g__Oscillibacter	0.0900104	0.00240335	0.121649	0.0253178	0.138125	0.0170402	0.105348	0.024626	0.102146	2.03837e-05	0.00159708
uvig_425355	k__Bacteria|p__Bacteroidetes|c__Bacteroidia|o__Bacteroidales|f__Bacteroidaceae|g__Bacteroides|s__Bacteroides_uniformis	0.0991688	0.000821222	0.158338	0.00351552	0.0896454	0.122558	0.158645	0.000683167	0.11406	2.05518e-05	0.00160671
OHGK01000149.1	k__Archaea	0.157031	1.05191e-07	0.135844	0.0124258	0.247835	1.50447e-05	NA	NA	0.192341	2.07399e-05	0.0016143
OHGK01000149.1	k__Archaea|p__Euryarchaeota	0.157031	1.05191e-07	0.135844	0.0124258	0.247835	1.50447e-05	NA	NA	0.192341	2.07399e-05	0.0016143
MGV-GENOME-0212520	k__Bacteria|p__Firmicutes|c__Clostridia|o__Clostridiales|f__Oscillospiraceae|g__Oscillibacter|s__Oscillibacter_sp_CAG_241	0.125951	2.08553e-05	0.0911826	0.0941996	NA	NA	NA	NA	0.125951	2.08553e-05	0.00161771
MGV-GENOME-0138828	k__Bacteria|p__Firmicutes|c__Clostridia|o__Clostridiales|f__Ruminococcaceae|g__Gemmiger	-0.0857874	0.00382424	-0.0566996	0.298626	-0.119982	0.0384538	-0.124579	0.00780421	-0.101361	2.08749e-05	0.00161771
uvig_512347	k__Bacteria|p__Firmicutes|c__Clostridia|o__Clostridiales|f__Lachnospiraceae|g__Butyrivibrio|s__Butyrivibrio_crossotus	0.124991	2.41253e-05	0.0648706	0.234256	0.188512	0.00107583	NA	NA	0.143851	2.10755e-05	0.0016297
OMFQ01000250.1	k__Bacteria|p__Proteobacteria|c__Deltaproteobacteria	0.119732	5.25776e-05	0.0702187	0.197829	0.0610104	0.293831	0.137715	0.00324514	0.114132	2.17031e-05	0.00166015
OMFQ01000250.1	k__Bacteria|p__Proteobacteria|c__Deltaproteobacteria|o__Desulfovibrionales	0.119732	5.25776e-05	0.0702187	0.197829	0.0610104	0.293831	0.137715	0.00324514	0.114132	2.17031e-05	0.00166015
OMFQ01000250.1	k__Bacteria|p__Proteobacteria|c__Deltaproteobacteria|o__Desulfovibrionales|f__Desulfovibrionaceae	0.119732	5.25776e-05	0.0702187	0.197829	0.0610104	0.293831	0.137715	0.00324514	0.114132	2.17031e-05	0.00166015
Manrique_Person1_NODE_54_length_54658_cov_29.442924	k__Bacteria	-0.113314	0.000130425	-0.0706213	0.195263	-0.106881	0.0653907	NA	NA	-0.112457	2.15771e-05	0.00166015
Manrique_Person1_NODE_54_length_54658_cov_29.442924	k__Bacteria|p__Firmicutes|c__Firmicutes_unclassified|o__Firmicutes_unclassified|f__Firmicutes_unclassified|g__Firmicutes_unclassified|s__Firmicutes_bacterium_CAG_238	0.107861	0.000272163	0.132916	0.0144678	0.135109	0.0196351	NA	NA	0.114118	2.16079e-05	0.00166015
OHGK01000149.1	k__Archaea|p__Euryarchaeota|c__Methanobacteria|o__Methanobacteriales|f__Methanobacteriaceae|g__Methanobrevibacter|s__Methanobrevibacter_smithii	0.156861	1.08601e-07	0.13799	0.0110955	0.248072	1.47566e-05	NA	NA	0.192413	2.22416e-05	0.00169768
OHGK01000149.1	k__Archaea|p__Euryarchaeota|c__Methanobacteria	0.157108	1.03677e-07	0.135061	0.0129456	0.248636	1.40895e-05	NA	NA	0.192866	2.26501e-05	0.00171778
OHGK01000149.1	k__Archaea|p__Euryarchaeota|c__Methanobacteria|o__Methanobacteriales	0.157108	1.03677e-07	0.135061	0.0129456	0.248636	1.40895e-05	NA	NA	0.192866	2.26501e-05	0.00171778
OHGK01000149.1	k__Archaea|p__Euryarchaeota|c__Methanobacteria|o__Methanobacteriales|f__Methanobacteriaceae	0.157108	1.03677e-07	0.135061	0.0129456	0.248636	1.40895e-05	NA	NA	0.192866	2.26501e-05	0.00171778
Han_2018_ERR1398212_NODE_689_length_32728_cov_10.495210	k__Bacteria|p__Firmicutes|c__Clostridia|o__Clostridiales|f__Oscillospiraceae|g__Oscillibacter|s__Oscillibacter_sp_57_20	0.10765	0.000279864	0.120588	0.0266328	NA	NA	0.102026	0.0295559	0.106446	2.27206e-05	0.00171945
MGV-GENOME-4408934	k__Bacteria|p__Firmicutes|c__Clostridia|o__Clostridiales|f__Ruminococcaceae|g__Flavonifractor|s__Flavonifractor_plautii	0.106474	0.000326452	NA	NA	0.078194	0.17823	0.0887007	0.0586813	0.098022	2.42073e-05	0.00182806
MGV-GENOME-0248858	k__Bacteria|p__Actinobacteria|c__Actinobacteria|o__Bifidobacteriales|f__Bifidobacteriaceae|g__Bifidobacterium|s__Bifidobacterium_bifidum	0.112374	0.000148411	0.0729503	0.1809	NA	NA	0.0915234	0.0510587	0.106795	2.43067e-05	0.00183168
ERS698742_NODE_4_length_57489_cov_840.739161	k__Bacteria|p__Bacteroidetes|c__Bacteroidia|o__Bacteroidales|f__Bacteroidaceae|g__Bacteroides|s__Bacteroides_uniformis	0.14777	5.72376e-07	0.0748417	0.169822	0.155777	0.0070538	0.0699706	0.13616	0.127767	2.48206e-05	0.00186644
MGV-GENOME-0212520	k__Bacteria|p__Firmicutes|c__Clostridia|o__Clostridiales|f__Ruminococcaceae|g__Ruminococcaceae_unclassified|s__Ruminococcaceae_bacterium_D5	0.124684	2.52695e-05	0.104233	0.0555661	NA	NA	NA	NA	0.124684	2.52695e-05	0.00189617
uvig_540612	k__Bacteria|p__Bacteroidetes|c__Bacteroidia|o__Bacteroidales|f__Tannerellaceae|g__Parabacteroides|s__Parabacteroides_merdae	0.138718	2.71988e-06	0.0159166	0.770624	0.066159	0.2549	0.0939737	0.045129	0.113466	2.54809e-05	0.00190801
MGV-GENOME-0371861	k__Bacteria|p__Firmicutes|c__Clostridia|o__Clostridiales|f__Oscillospiraceae|g__Oscillibacter|s__Oscillibacter_sp_CAG_241	0.211552	5.97989e-13	0.240845	7.55001e-06	0.123355	0.0332854	NA	NA	0.183065	2.56835e-05	0.0019151
uvig_203034	k__Bacteria|p__Firmicutes|c__Clostridia|o__Clostridiales|f__Ruminococcaceae|g__Ruminococcus|s__Ruminococcus_callidus	0.120608	4.62793e-05	-0.0188081	0.730446	0.0888644	0.125863	NA	NA	0.114324	2.56526e-05	0.0019151
MGV-GENOME-0138828	k__Bacteria|p__Firmicutes|c__Clostridia|o__Clostridiales|f__Ruminococcaceae|g__Gemmiger|s__Gemmiger_formicilis	-0.0857874	0.00382424	-0.0579693	0.287919	-0.119539	0.03918	-0.115708	0.0135247	-0.0988807	2.59122e-05	0.00192809
Han_2018_ERR1398212_NODE_689_length_32728_cov_10.495210	k__Bacteria|p__Bacteroidetes|c__Bacteroidia|o__Bacteroidales|f__Rikenellaceae|g__Alistipes	0.0994611	0.000792353	0.0891102	0.101953	NA	NA	0.123808	0.00819722	0.106918	2.64327e-05	0.00196271
OHGK01000149.1	k__Archaea|p__Euryarchaeota|c__Methanobacteria|o__Methanobacteriales|f__Methanobacteriaceae|g__Methanobrevibacter	0.156029	1.26953e-07	0.137234	0.0115494	0.248072	1.47566e-05	NA	NA	0.192052	2.68142e-05	0.00198385
Han_2018_ERR1398212_NODE_689_length_32728_cov_10.495210	k__Bacteria|p__Bacteroidetes|c__Bacteroidia|o__Bacteroidales|f__Rikenellaceae	0.0994144	0.000796905	0.0891102	0.101953	NA	NA	0.123389	0.00841811	0.106756	2.68292e-05	0.00198385
SRS415869_NODE_11_length_123658_cov_86.751276	k__Bacteria|p__Firmicutes|c__Clostridia|o__Clostridiales|f__Clostridiaceae|g__Clostridium|s__Clostridium_sp_CAG_167	0.128731	1.35988e-05	0.103951	0.0562346	0.198065	0.000584086	NA	NA	0.1506	2.69313e-05	0.00198726
OMFQ01000250.1	k__Bacteria|p__Bacteroidetes	0.236974	5.95153e-16	0.251508	2.83722e-06	0.161178	0.00528837	0.102088	0.0294566	0.176502	2.71108e-05	0.00198811
OMFQ01000250.1	k__Bacteria|p__Bacteroidetes|c__Bacteroidia	0.236974	5.95153e-16	0.251508	2.83722e-06	0.161178	0.00528837	0.102088	0.0294566	0.176502	2.71108e-05	0.00198811
OMFQ01000250.1	k__Bacteria|p__Bacteroidetes|c__Bacteroidia|o__Bacteroidales	0.236974	5.95153e-16	0.251508	2.83722e-06	0.161178	0.00528837	0.102088	0.0294566	0.176502	2.71108e-05	0.00198811
OHGK01000149.1	k__Bacteria|p__Bacteroidetes|c__Bacteroidia|o__Bacteroidales|f__Odoribacteraceae|g__Odoribacter	0.128093	1.50129e-05	0.130833	0.0160941	0.0859275	0.138915	NA	NA	0.119111	2.72941e-05	0.00198922
Han_2018_ERR1398212_NODE_689_length_32728_cov_10.495210	k__Bacteria|p__Bacteroidetes|c__Bacteroidia|o__Bacteroidales|f__Odoribacteraceae|g__Odoribacter|s__Odoribacter_splanchnicus	0.104395	0.000427045	0.107991	0.0472734	NA	NA	0.106617	0.0229393	0.105418	2.72198e-05	0.00198922
uvig_384903	k__Bacteria|p__Bacteroidetes|c__Bacteroidia|o__Bacteroidales|f__Bacteroidaceae|g__Bacteroides|s__Bacteroides_thetaiotaomicron	0.104936	0.00039838	0.0112486	0.836757	0.0813155	0.161471	0.0868533	0.0641628	0.0971577	2.72762e-05	0.00198922
NL_vir036031	k__Bacteria|p__Bacteroidetes|c__Bacteroidia|o__Bacteroidales|f__Barnesiellaceae	0.147849	5.64352e-07	0.0998564	0.0667101	0.063767	0.272519	0.168317	0.000310691	0.136137	2.8709e-05	0.00208805
MGV-GENOME-0310879	k__Bacteria|p__Firmicutes|c__Clostridia|o__Clostridiales|f__Ruminococcaceae|g__Flavonifractor|s__Flavonifractor_sp_An100	0.123788	2.89085e-05	NA	NA	NA	NA	NA	NA	0.123788	2.89085e-05	0.00209826
Han_2018_ERR1398212_NODE_689_length_32728_cov_10.495210	k__Bacteria|p__Bacteroidetes|c__Bacteroidia|o__Bacteroidales|f__Odoribacteraceae|g__Odoribacter	0.104004	0.000448903	0.106712	0.0499718	NA	NA	0.106361	0.0232714	0.105061	2.89738e-05	0.00209871
Manrique_Person1_NODE_54_length_54658_cov_29.442924	k__Bacteria|p__Firmicutes|c__Firmicutes_unclassified|o__Firmicutes_unclassified|f__Firmicutes_unclassified|g__Firmicutes_unclassified|s__Firmicutes_bacterium_CAG_110	0.107706	0.0002778	0.131751	0.0153587	0.147358	0.0108645	NA	NA	0.117137	2.96482e-05	0.00214319
NL_vir036031	k__Bacteria|p__Firmicutes|c__Bacilli|o__Lactobacillales|f__Streptococcaceae	-0.097575	0.000996494	-0.113257	0.037417	-0.109626	0.0587325	-0.0842292	0.0726665	-0.0965606	2.98714e-05	0.00215493
NL_vir006651	k__Bacteria|p__Firmicutes|c__Clostridia|o__Clostridiales|f__Ruminococcaceae|g__Ruminococcaceae_unclassified|s__Eubacterium_siraeum	0.123402	3.06276e-05	0.0605425	0.267019	NA	NA	NA	NA	0.123402	3.06276e-05	0.002205
uvig_203034	k__Bacteria|p__Firmicutes|c__Clostridia|o__Clostridiales|f__Clostridiales_unclassified|g__Clostridiales_unclassified|s__Bacteroides_pectinophilus	0.123366	3.07944e-05	0.090431	0.0969552	NA	NA	NA	NA	0.123366	3.07944e-05	0.00221252
MGV-GENOME-0371861	k__Bacteria|p__Firmicutes|c__Clostridia|o__Clostridiales|f__Ruminococcaceae|g__Ruminococcus|s__Ruminococcus_sp_CAG_579	0.123144	3.18314e-05	NA	NA	NA	NA	NA	NA	0.123144	3.18314e-05	0.00228241
NL_vir006651	k__Bacteria|p__Firmicutes|c__Clostridia|o__Clostridiales|f__Clostridiales_unclassified|g__Clostridiales_unclassified|s__Bacteroides_pectinophilus	0.123126	3.1917e-05	-0.0024946	0.963555	NA	NA	NA	NA	0.123126	3.1917e-05	0.00228393
MGV-GENOME-0279285	k__Archaea|p__Euryarchaeota|c__Methanobacteria	0.139174	2.52033e-06	0.183056	0.000720689	0.302429	1.01525e-07	0.31759	4.02867e-12	0.253531	3.23127e-05	0.00229835
MGV-GENOME-0279285	k__Archaea|p__Euryarchaeota|c__Methanobacteria|o__Methanobacteriales	0.139174	2.52033e-06	0.183056	0.000720689	0.302429	1.01525e-07	0.31759	4.02867e-12	0.253531	3.23127e-05	0.00229835
MGV-GENOME-0279285	k__Archaea|p__Euryarchaeota|c__Methanobacteria|o__Methanobacteriales|f__Methanobacteriaceae	0.139174	2.52033e-06	0.183056	0.000720689	0.302429	1.01525e-07	0.31759	4.02867e-12	0.253531	3.23127e-05	0.00229835
MGV-GENOME-0138828	k__Bacteria|p__Bacteroidetes|c__Bacteroidia|o__Bacteroidales|f__Bacteroidaceae|g__Bacteroides|s__Bacteroides_uniformis	0.0995698	0.000781866	0.0655729	0.229219	0.214914	0.000185368	0.200416	1.65452e-05	0.162317	3.26662e-05	0.00231884
NL_vir053139	k__Archaea|p__Euryarchaeota|c__Methanobacteria|o__Methanobacteriales|f__Methanobacteriaceae|g__Methanobrevibacter|s__Methanobrevibacter_smithii	0.0878209	0.00306514	0.0921269	0.090826	0.152551	0.00834389	0.11171	0.0171367	0.106036	3.2847e-05	0.00232702
MGV-GENOME-0312075	k__Bacteria|p__Bacteroidetes|c__Bacteroidia|o__Bacteroidales|f__Rikenellaceae	0.0924847	0.00181441	0.0893064	0.101198	0.0809706	0.163262	0.133689	0.00428118	0.101342	3.30711e-05	0.00233823
uvig_203034	k__Bacteria|p__Firmicutes|c__Firmicutes_unclassified|o__Firmicutes_unclassified|f__Firmicutes_unclassified|g__Firmicutes_unclassified|s__Firmicutes_bacterium_CAG_110	0.118094	6.65925e-05	0.0403971	0.459152	0.177719	0.00207303	NA	NA	0.134987	3.36257e-05	0.00237272
MGV-GENOME-0347346	k__Bacteria|p__Firmicutes|c__Clostridia|o__Clostridiales|f__Oscillospiraceae|g__Oscillibacter|s__Oscillibacter_sp_57_20	0.106608	0.000320804	0.134326	0.0134505	0.119913	0.038566	NA	NA	0.109804	3.41038e-05	0.00240168
OHGK01000149.1	k__Bacteria|p__Actinobacteria|c__Actinobacteria|o__Bifidobacteriales|f__Bifidobacteriaceae|g__Bifidobacterium|s__Bifidobacterium_longum	-0.108918	0.000236618	-0.0561182	0.303617	-0.110354	0.0570653	NA	NA	-0.109652	3.44009e-05	0.0024178
MGV-GENOME-0279285	k__Archaea	0.139463	2.40112e-06	0.183249	0.00071119	0.30947	4.91648e-08	0.31759	4.02867e-12	0.256187	3.56738e-05	0.00249737
MGV-GENOME-0279285	k__Archaea|p__Euryarchaeota	0.139463	2.40112e-06	0.183249	0.00071119	0.30947	4.91648e-08	0.31759	4.02867e-12	0.256187	3.56738e-05	0.00249737
MGV-GENOME-4408934	k__Bacteria|p__Firmicutes|c__Clostridia|o__Clostridiales|f__Ruminococcaceae|g__Flavonifractor	0.104471	0.000422872	NA	NA	0.0742581	0.201154	0.0878535	0.0611449	0.0959628	3.64823e-05	0.00254895
NL_vir053139	k__Archaea	0.0862769	0.00362737	0.0888603	0.102922	0.145402	0.0119763	0.109061	0.0199703	0.102743	3.68856e-05	0.00256702
NL_vir053139	k__Archaea|p__Euryarchaeota	0.0862769	0.00362737	0.0888603	0.102922	0.145402	0.0119763	0.109061	0.0199703	0.102743	3.68856e-05	0.00256702
NL_vir053139	k__Bacteria	-0.0945886	0.0014212	-0.0863842	0.112913	-0.145543	0.0118931	-0.089056	0.0576729	-0.102327	3.69897e-05	0.00256923
MGV-GENOME-0138828	k__Bacteria|p__Bacteroidetes|c__Bacteroidia|o__Bacteroidales|f__Bacteroidaceae|g__Bacteroides|s__Bacteroides_thetaiotaomicron	0.0915105	0.00202836	0.0328558	0.547193	0.184202	0.00140397	0.186839	6.07691e-05	0.143823	3.81396e-05	0.00264392
MGV-GENOME-0312075	k__Bacteria|p__Bacteroidetes|c__Bacteroidia|o__Bacteroidales|f__Rikenellaceae|g__Alistipes	0.0914249	0.00204823	0.0893064	0.101198	0.0809706	0.163262	0.134063	0.00417363	0.100843	3.84871e-05	0.00266281
MGV-GENOME-0289925	k__Bacteria|p__Actinobacteria|c__Actinobacteria|o__Bifidobacteriales|f__Bifidobacteriaceae|g__Bifidobacterium|s__Bifidobacterium_longum	-0.107794	0.000274579	-0.125882	0.0206155	-0.111211	0.0551518	NA	NA	-0.10893	3.87391e-05	0.00266984
NL_vir026707	k__Bacteria|p__Firmicutes|c__Clostridia|o__Clostridiales|f__Eubacteriaceae|g__Eubacterium|s__Eubacterium_sp_OM08_24	-0.127427	1.66364e-05	-0.13969	0.0101326	-0.103869	0.0733961	-0.0634088	0.176953	-0.106706	3.8727e-05	0.00266984
MGV-GENOME-0371861	k__Bacteria|p__Firmicutes|c__Clostridia|o__Clostridiales|f__Ruminococcaceae|g__Flavonifractor	-0.106225	0.00033723	-0.18273	0.0007369	-0.146692	0.0112323	NA	NA	-0.11587	3.88708e-05	0.00267373
NL_vir053139	k__Archaea|p__Euryarchaeota|c__Methanobacteria	0.0862812	0.00362569	0.0887551	0.103331	0.147294	0.0108998	0.109061	0.0199703	0.103216	3.91916e-05	0.00268021
NL_vir053139	k__Archaea|p__Euryarchaeota|c__Methanobacteria|o__Methanobacteriales	0.0862812	0.00362569	0.0887551	0.103331	0.147294	0.0108998	0.109061	0.0199703	0.103216	3.91916e-05	0.00268021
NL_vir053139	k__Archaea|p__Euryarchaeota|c__Methanobacteria|o__Methanobacteriales|f__Methanobacteriaceae	0.0862812	0.00362569	0.0887551	0.103331	0.147294	0.0108998	0.109061	0.0199703	0.103216	3.91916e-05	0.00268021
MGV-GENOME-0371861	k__Bacteria|p__Firmicutes|c__Clostridia|o__Clostridiales|f__Lachnospiraceae|g__Sellimonas	-0.105731	0.000359543	-0.134895	0.0130584	-0.11846	0.0409995	NA	NA	-0.108795	4.0137e-05	0.00273432
MGV-GENOME-0371861	k__Bacteria|p__Firmicutes|c__Clostridia|o__Clostridiales|f__Lachnospiraceae|g__Sellimonas|s__Sellimonas_intestinalis	-0.105731	0.000359543	-0.134895	0.0130584	-0.11846	0.0409995	NA	NA	-0.108795	4.0137e-05	0.00273432
OMFQ01000250.1	k__Bacteria|p__Bacteroidetes|c__Bacteroidia|o__Bacteroidales|f__Barnesiellaceae|g__Coprobacter|s__Coprobacter_secundus	0.123601	2.97305e-05	0.09264	0.089034	0.0649117	0.263986	0.162655	0.000495422	0.123326	4.03439e-05	0.00274315
MGV-GENOME-0138828	k__Bacteria|p__Firmicutes|c__Clostridia|o__Clostridiales|f__Lachnospiraceae|g__Anaerostipes|s__Anaerostipes_caccae	0.104054	0.000446019	NA	NA	NA	NA	0.0994667	0.0339114	0.10311	4.06703e-05	0.00276006
NL_vir036031	k__Bacteria|p__Firmicutes|c__Bacilli|o__Lactobacillales|f__Streptococcaceae|g__Streptococcus	-0.0961935	0.00117577	-0.1301	0.0167035	-0.107032	0.0650101	-0.0821509	0.080036	-0.0948038	4.14856e-05	0.00281001
NL_vir053139	k__Archaea|p__Euryarchaeota|c__Methanobacteria|o__Methanobacteriales|f__Methanobacteriaceae|g__Methanobrevibacter	0.0863205	0.0036103	0.090607	0.0963044	0.152551	0.00834389	0.11171	0.0171367	0.105322	4.21793e-05	0.00285156
MGV-GENOME-0212520	k__Bacteria|p__Firmicutes|c__Firmicutes_unclassified|o__Firmicutes_unclassified|f__Firmicutes_unclassified|g__Firmicutes_unclassified|s__Firmicutes_bacterium_CAG_534	0.12116	4.26877e-05	NA	NA	NA	NA	NA	NA	0.12116	4.26877e-05	0.00288044
NL_vir036031	k__Bacteria|p__Firmicutes|c__Clostridia|o__Clostridiales|f__Lachnospiraceae	-0.091751	0.00197351	-0.133119	0.0143171	-0.0768831	0.185639	-0.127425	0.0064949	-0.0985513	4.30384e-05	0.0028986
NL_vir053139	k__Bacteria|p__Firmicutes|c__Clostridia|o__Clostridiales|f__Eubacteriaceae|g__Eubacterium|s__Eubacterium_sp_CAG_180	0.0990848	0.000829698	0.171917	0.00151082	0.102398	0.0775853	0.0777012	0.09785	0.0947351	4.31935e-05	0.00290353
NL_vir018760	k__Bacteria|p__Firmicutes|c__Clostridia|o__Clostridiales|f__Lachnospiraceae|g__Dorea	-0.0851744	0.00408447	-0.072396	0.184246	-0.113778	0.0497352	-0.10557	0.0243231	-0.0949467	4.40831e-05	0.00295773
MGV-GENOME-0138828	k__Bacteria|p__Proteobacteria|c__Betaproteobacteria|o__Burkholderiales|f__Sutterellaceae	0.113713	0.000123428	0.0278775	0.609546	0.0941776	0.104689	0.0656209	0.162294	0.0987585	4.43616e-05	0.00295964
NL_vir036031	k__Bacteria|p__Bacteroidetes|c__Bacteroidia|o__Bacteroidales|f__Rikenellaceae|g__Alistipes	0.120789	4.50694e-05	0.0432339	0.428203	0.0539455	0.353405	0.108715	0.0203701	0.105951	4.4356e-05	0.00295964
OLXK01000549.1	k__Bacteria|p__Actinobacteria|c__Coriobacteriia|o__Coriobacteriales|f__Coriobacteriaceae|g__Collinsella|s__Collinsella_stercoris	0.15347	2.04199e-07	0.265845	7.08917e-07	0.0634383	0.275004	0.17592	0.000162177	0.140427	4.42714e-05	0.00295964
NL_vir036031	k__Bacteria|p__Bacteroidetes|c__Bacteroidia|o__Bacteroidales|f__Tannerellaceae|g__Parabacteroides|s__Parabacteroides_goldsteinii	0.0856129	0.00389675	0.101321	0.0627936	0.12714	0.0282022	0.100621	0.0318833	0.0963282	4.45835e-05	0.00296886
Manrique_Person1_NODE_54_length_54658_cov_29.442924	k__Bacteria|p__Bacteroidetes|c__Bacteroidia|o__Bacteroidales|f__Odoribacteraceae|g__Odoribacter|s__Odoribacter_splanchnicus	0.106407	0.000329331	0.0550415	0.313002	0.11229	0.0528176	NA	NA	0.108042	4.48008e-05	0.00297774
NL_vir036031	k__Bacteria|p__Bacteroidetes|c__Bacteroidia|o__Bacteroidales|f__Rikenellaceae	0.120609	4.62739e-05	0.0432339	0.428203	0.0539455	0.353405	0.107804	0.0214529	0.105636	4.52139e-05	0.00299958
MGV-GENOME-0374715	k__Bacteria|p__Firmicutes|c__Clostridia|o__Clostridiales|f__Oscillospiraceae|g__Oscillibacter|s__Oscillibacter_sp_57_20	0.109579	0.000216648	0.082427	0.130441	0.0993678	0.0868256	NA	NA	0.107886	4.61788e-05	0.00305788
Manrique_Person1_NODE_54_length_54658_cov_29.442924	k__Bacteria|p__Bacteroidetes|c__Bacteroidia|o__Bacteroidales|f__Odoribacteraceae	0.103392	0.000485262	0.101293	0.0628667	0.134915	0.0198134	NA	NA	0.110608	4.63e-05	0.0030602
SRS415869_NODE_11_length_123658_cov_86.751276	k__Bacteria|p__Bacteroidetes|c__Bacteroidia|o__Bacteroidales|f__Rikenellaceae|g__Alistipes|s__Alistipes_shahii	0.113331	0.000130126	0.084946	0.119056	0.089274	0.124121	NA	NA	0.108732	4.69364e-05	0.00309649
Han_2018_ERR1398212_NODE_689_length_32728_cov_10.495210	k__Bacteria|p__Bacteroidetes|c__Bacteroidia|o__Bacteroidales|f__Odoribacteraceae	0.102281	0.000558358	0.110408	0.0425086	NA	NA	0.100951	0.0313233	0.102256	4.70631e-05	0.00309909
SRS415869_NODE_11_length_123658_cov_86.751276	k__Bacteria|p__Bacteroidetes|c__Bacteroidia|o__Bacteroidales|f__Bacteroidaceae|g__Bacteroides|s__Bacteroides_sp_CAG_144	0.107608	0.000281404	-0.0437549	0.422652	0.105095	0.0700464	NA	NA	0.107501	4.88827e-05	0.00321295
MGV-GENOME-0138828	k__Bacteria|p__Firmicutes|c__Erysipelotrichia|o__Erysipelotrichales|f__Erysipelotrichaceae|g__Erysipelatoclostridium|s__Erysipelatoclostridium_ramosum	0.13261	7.37794e-06	0.0803754	0.140321	0.16575	0.00411592	0.0703788	0.133884	0.122344	4.91593e-05	0.00322516
uvig_540612	k__Bacteria|p__Bacteroidetes|c__Bacteroidia|o__Bacteroidales|f__Bacteroidaceae|g__Bacteroides|s__Bacteroides_xylanisolvens	0.0857112	0.00385576	0.172113	0.00149185	0.101017	0.0816926	0.107668	0.0216192	0.0937023	5.13397e-05	0.00336199
MGV-GENOME-0371861	k__Bacteria|p__Firmicutes|c__Clostridia|o__Clostridiales|f__Ruminococcaceae|g__Flavonifractor|s__Flavonifractor_plautii	-0.107206	0.000296676	-0.179456	0.000919792	-0.154859	0.00740131	NA	NA	-0.119155	5.17755e-05	0.00338429
OHGK01000149.1	k__Bacteria|p__Bacteroidetes|c__Bacteroidia|o__Bacteroidales|f__Bacteroidaceae|g__Bacteroides|s__Bacteroides_intestinalis	0.103347	0.000488048	0.116168	0.0327575	0.11967	0.038964	NA	NA	0.107144	5.36251e-05	0.00348117
MGV-GENOME-0212520	k__Bacteria|p__Actinobacteria|c__Coriobacteriia|o__Eggerthellales	-0.119593	5.36499e-05	-0.105557	0.0525177	NA	NA	NA	NA	-0.119593	5.36499e-05	0.00348117
MGV-GENOME-0212520	k__Bacteria|p__Actinobacteria|c__Coriobacteriia|o__Eggerthellales|f__Eggerthellaceae	-0.119593	5.36499e-05	-0.105557	0.0525177	NA	NA	NA	NA	-0.119593	5.36499e-05	0.00348117
MGV-GENOME-0371861	k__Bacteria|p__Firmicutes|c__Clostridia|o__Clostridiales|f__Lachnospiraceae|g__Blautia|s__Blautia_hydrogenotrophica	-0.104617	0.000415049	-0.144829	0.00765647	-0.114012	0.049264	NA	NA	-0.106967	5.34857e-05	0.00348117
Manrique_Person1_NODE_54_length_54658_cov_29.442924	k__Bacteria|p__Bacteroidetes|c__Bacteroidia|o__Bacteroidales|f__Odoribacteraceae|g__Odoribacter	0.105896	0.000351943	0.0537467	0.32454	0.108766	0.0607547	NA	NA	0.106895	5.39077e-05	0.00349151
MGV-GENOME-0371861	k__Bacteria|p__Bacteroidetes|c__Bacteroidia|o__Bacteroidales|f__Bacteroidaceae|g__Bacteroides|s__Bacteroides_sp_CAG_144	0.11408	0.00011731	0.120538	0.026696	0.0859891	0.138631	NA	NA	0.10858	5.4507e-05	0.00352389
MGV-GENOME-0374715	k__Bacteria|p__Bacteroidetes|c__Bacteroidia|o__Bacteroidales|f__Bacteroidaceae|g__Bacteroides|s__Bacteroides_vulgatus	0.106576	0.000322142	0.017803	0.744335	0.105737	0.0683408	NA	NA	0.106807	5.46716e-05	0.00352811
MGV-GENOME-0371861	k__Bacteria|p__Firmicutes|c__Clostridia|o__Clostridiales|f__Lachnospiraceae|g__Roseburia|s__Roseburia_sp_CAG_309	0.112048	0.000155174	0.0266355	0.625577	0.16856	0.00351746	NA	NA	0.127467	5.52671e-05	0.00356006
Manrique_Person1_NODE_54_length_54658_cov_29.442924	k__Bacteria|p__Firmicutes|c__Clostridia|o__Clostridiales|f__Oscillospiraceae|g__Oscillibacter|s__Oscillibacter_sp_CAG_241	0.102601	0.000536293	0.0740082	0.17464	0.122689	0.0342567	NA	NA	0.107196	5.55425e-05	0.00357132
uvig_540612	k__Bacteria|p__Bacteroidetes|c__Bacteroidia|o__Bacteroidales|f__Odoribacteraceae|g__Butyricimonas|s__Butyricimonas_synergistica	0.135008	5.01164e-06	0.0385252	0.48024	0.0745814	0.199194	0.0747389	0.111367	0.107877	5.72839e-05	0.00367663
MGV-GENOME-0212520	k__Bacteria|p__Firmicutes|c__Firmicutes_unclassified|o__Firmicutes_unclassified|f__Firmicutes_unclassified|g__Firmicutes_unclassified|s__Firmicutes_bacterium_CAG_170	0.119121	5.74451e-05	0.136766	0.011838	NA	NA	NA	NA	0.119121	5.74451e-05	0.00368032
Manrique_Person1_NODE_54_length_54658_cov_29.442924	k__Bacteria|p__Firmicutes|c__Clostridia|o__Clostridiales|f__Oscillospiraceae	0.102593	0.000536872	0.125333	0.0211785	0.1387	0.0165815	NA	NA	0.11097	5.78e-05	0.00368974
Manrique_Person1_NODE_54_length_54658_cov_29.442924	k__Bacteria|p__Firmicutes|c__Clostridia|o__Clostridiales|f__Oscillospiraceae|g__Oscillibacter	0.102593	0.000536872	0.125333	0.0211785	0.1387	0.0165815	NA	NA	0.11097	5.78e-05	0.00368974
MGV-GENOME-0312075	k__Bacteria|p__Firmicutes|c__Clostridia|o__Clostridiales|f__Ruminococcaceae|g__Pseudoflavonifractor|s__Pseudoflavonifractor_sp_An184	0.0789887	0.00776	0.194932	0.000311983	0.128477	0.0265727	0.134283	0.00411144	0.10272	5.92955e-05	0.00377164
OMFQ01000250.1	k__Bacteria|p__Proteobacteria|c__Betaproteobacteria|o__Burkholderiales	0.109111	0.000230612	0.0209891	0.700614	0.182104	0.00159496	0.0906745	0.0532589	0.119729	5.92899e-05	0.00377164
NL_vir049144	k__Bacteria|p__Proteobacteria	-0.0894853	0.00254892	-0.0811858	0.136352	-0.0924472	0.111252	-0.0993542	0.0341148	-0.0925899	5.99335e-05	0.0038054
uvig_540612	k__Bacteria|p__Bacteroidetes|c__Bacteroidia|o__Bacteroidales|f__Bacteroidaceae|g__Bacteroides	0.202824	5.29784e-12	0.0800245	0.142067	0.183956	0.00142522	0.0790517	0.0921376	0.160702	6.094e-05	0.0038624
uvig_540612	k__Bacteria|p__Bacteroidetes|c__Bacteroidia|o__Bacteroidales|f__Bacteroidaceae	0.202862	5.24867e-12	0.0800245	0.142067	0.183956	0.00142522	0.0790517	0.0921376	0.160717	6.10503e-05	0.00386249
NL_vir049144	k__Bacteria|p__Firmicutes|c__Clostridia|o__Clostridiales|f__Lachnospiraceae|g__Blautia|s__Blautia_obeum	0.0831423	0.0050659	0.126046	0.0204498	0.108862	0.0605267	0.106337	0.0233026	0.0931137	6.11902e-05	0.00386446
uvig_166271	k__Bacteria|p__Firmicutes|c__Clostridia|o__Clostridiales|f__Ruminococcaceae|g__Agathobaculum	0.115507	9.61195e-05	0.0435706	0.424611	NA	NA	0.0804329	0.0865745	0.105433	6.22023e-05	0.00391444
uvig_166271	k__Bacteria|p__Firmicutes|c__Clostridia|o__Clostridiales|f__Ruminococcaceae|g__Agathobaculum|s__Agathobaculum_butyriciproducens	0.115507	9.61195e-05	0.0435706	0.424611	NA	NA	0.0804329	0.0865745	0.105433	6.22023e-05	0.00391444
NL_vir026707	k__Bacteria|p__Firmicutes	0.0948134	0.00138419	0.169324	0.00178384	0.141968	0.0141718	0.0804838	0.086375	0.0996629	6.51834e-05	0.00409479
[truncated: 34,928 more rows]

## Sheet: Host predictions comparison
vOTU representative	Prediction source	Predicted host
[truncated: 127 more rows]
