# Supplementary material for: Diversity and Ecology of Caudoviricetes Phages with Genome Terminal Repeats in Fecal Metagenomes from Four Dutch Cohorts
Source: Viruses. 2022 Oct 20;14(10):2305. doi: 10.3390/v14102305 (PMC9610469; doi:10.3390/v14102305)
Supplement: Supplementary file 1 [file viruses-14-02305-s001.zip › Table_S5.xlsx]

## Sheet: LLD phenotype associations
Phenotype	vOTU representative	Logistic regression
		Adjusted for age and sex					Adjusted for age, sex and abundance of the potential host
		Coefficient	Coefficient SE	Z-value	P-value	FDR	Coefficient	Coefficient SE	Z-value	P-value	FDR
BioMK_ChromograninA_log	MGV-GENOME-0371861	-2.36153	0.449789	-5.25031	1.51845e-07	0.00169732	-1.80915	0.461395	-3.92104	8.81692e-05	0.30795
antrop_age	MGV-GENOME-0279285	0.0374184	0.00792785	4.71986	2.36006e-06	0.0131904	0.0312846	0.00821106	3.81006	0.000138936	0.30795
BlCells_Leuco_log	MGV-GENOME-0371861	-5.36566	1.27381	-4.2123	2.52786e-05	0.0811195	-4.3697	1.36473	-3.20187	0.00136541	0.499238
BioMK_ChromograninA_log	OHGK01000149.1	-2.14952	0.514122	-4.18096	2.90283e-05	0.0811195	-1.13814	0.544896	-2.08873	0.0367322	0.999615
BioMK_ChromograninA_log	MGV-GENOME-0212520	-2.93085	0.737404	-3.97454	7.05141e-05	0.157641	-2.28021	0.771916	-2.95397	0.00313718	0.637589
smk_father	uvig_540612	-1.1867	0.311918	-3.80452	0.000142079	0.166287	-1.19002	0.316704	-3.75751	0.000171614	0.30795
catarract	ERS698742_NODE_4_length_57489_cov_840.739161	2.76815	0.729782	3.79313	0.000148763	0.166287	2.9551	0.782561	3.77619	0.000159245	0.30795
Biochem_Insulin	MGV-GENOME-0371861	-0.149924	0.0387215	-3.87185	0.00010801	0.166287	-0.138725	0.0410238	-3.38157	0.000720734	0.368763
eggs_log	NL_vir036031	-1.04641	0.270068	-3.87461	0.000106797	0.166287	-1.56602	0.505549	-3.09766	0.00195055	0.499238
BioMK_ChromograninA_log	NL_vir006651	-2.75888	0.726603	-3.79696	0.000146484	0.166287	-2.14451	0.738809	-2.90265	0.00370018	0.66677
BioMK_ChromograninA_log	MGV-GENOME-0374715	-2.70351	0.728442	-3.71136	0.000206149	0.209485	-1.33268	0.819048	-1.62711	0.103714	0.999615
eczema	OLSK01002610.1	1.24984	0.34187	3.6559	0.000256284	0.220365	1.37453	0.352556	3.89876	9.6688e-05	0.30795
antrop_height	MGV-GENOME-4408934	0.168885	0.0459837	3.67272	0.000239982	0.220365	0.176132	0.0493212	3.57112	0.000355456	0.350246
acne	MGV-GENOME-0244886	1.86912	0.524775	3.56175	0.000368397	0.249069	2.01249	0.539802	3.72821	0.000192848	0.30795
nuts_log	MGV-GENOME-0212520	1.45277	0.416483	3.48818	0.000486312	0.249069	1.48714	0.434861	3.4198	0.000626671	0.350246
how_often_pasta	MGV-GENOME-0289925	-0.412741	0.118231	-3.49098	0.000481247	0.249069	-0.417792	0.116934	-3.57288	0.000353078	0.350246
ADHD	OLXK01000549.1	2.47609	0.715798	3.45921	0.00054177	0.249069	2.52869	0.728376	3.47168	0.000517208	0.350246
medication_allergy	MGV-GENOME-0248858	1.37129	0.38465	3.56503	0.00036382	0.249069	1.35262	0.389115	3.47614	0.000508682	0.350246
legumes_log	MGV-GENOME-0347346	-1.31211	0.380134	-3.45171	0.000557052	0.249069	-1.31698	0.382457	-3.44347	0.000574297	0.350246
Biochem_TG_log	MGV-GENOME-0353320	11.3319	3.2446	3.49253	0.000478477	0.249069	10.8701	3.43511	3.1644	0.00155404	0.499238
COPD_bronchitis	OMFQ01000250.1	1.35728	0.392642	3.45679	0.000546644	0.249069	1.38754	0.458127	3.02872	0.00245591	0.571919
dairy_log	uvig_384903	-0.959679	0.274881	-3.49125	0.00048077	0.249069	-0.904442	0.312132	-2.89763	0.00375996	0.66677
BioMK_Calprotectin_log	MGV-GENOME-0371861	-1.10311	0.31748	-3.47457	0.000511679	0.249069	-0.915382	0.32045	-2.85655	0.00428273	0.679826
BlCells_Granulo_log	MGV-GENOME-0371861	-3.72349	1.0598	-3.51339	0.000442435	0.249069	-3.21914	1.13922	-2.82574	0.00471708	0.702008
BioMK_ChromograninA_log	uvig_512347	-2.69272	0.754628	-3.56828	0.000359339	0.249069	-1.76374	0.910637	-1.93682	0.0527678	0.999615
BioMK_ChromograninA_log	NL_vir036031	-1.31328	0.382437	-3.43396	0.000594822	0.255728	1.23741	0.668188	1.85189	0.0640419	0.999615
calcium	uvig_425355	2.97144	0.870513	3.41344	0.000641491	0.256654	2.50192	0.918075	2.72518	0.00642659	0.790606
antrop_hip.circ	MGV-GENOME-0371861	-0.0427528	0.012527	-3.41284	0.000642898	0.256654	-0.0323465	0.013224	-2.44604	0.0144437	0.92133
pasta_log	MGV-GENOME-0289925	-0.951625	0.281447	-3.38119	0.000721732	0.27819	-0.959517	0.278617	-3.44385	0.000573486	0.350246
depression	NL_vir053139	0.804142	0.241402	3.33112	0.000864959	0.315554	1.19217	0.308358	3.8662	0.000110545	0.30795
how_often_pulses	MGV-GENOME-0347346	-0.770526	0.231537	-3.32787	0.000875127	0.315554	-0.771162	0.232789	-3.31271	0.000923965	0.427675
savoury_snacks_log	uvig_205988	-0.854315	0.257869	-3.31297	0.000923095	0.322449	-0.835595	0.263393	-3.17242	0.00151173	0.499238
smk_history	MGV-GENOME-0371861	-0.568857	0.17312	-3.28591	0.00101653	0.334198	-0.638416	0.186354	-3.42583	0.000612919	0.350246
antrop_age	SRS415869_NODE_11_length_123658_cov_86.751276	0.0318843	0.00967948	3.29401	0.000987705	0.334198	0.025919	0.00982534	2.63798	0.00834018	0.886101
savoury_snacks_log	uvig_203034	-0.861453	0.265845	-3.24044	0.00119347	0.381162	-0.767582	0.271877	-2.82326	0.00475375	0.702008
contact_allergy	OLSK01002610.1	1.37544	0.42743	3.21793	0.00129121	0.390086	1.50006	0.43775	3.42674	0.000610864	0.350246
how_often_fruits	NL_vir018760	-0.234107	0.0727076	-3.21985	0.00128259	0.390086	-0.177489	0.081341	-2.18204	0.0291068	0.971212
BlCells_Trombo	NL_vir006651	-0.0116531	0.00371471	-3.13701	0.0017068	0.414081	-0.0141253	0.00394751	-3.57827	0.000345881	0.350246
vitamin_B12	MGV-GENOME-0279285	2.1142	0.678709	3.11503	0.00183928	0.414081	2.34427	0.681128	3.44174	0.000577981	0.350246
red_wine	MGV-GENOME-0248858	0.479744	0.153765	3.11997	0.00180869	0.414081	0.549799	0.157936	3.48116	0.000499247	0.350246
BioMK_ChromograninA_log	NL_vir049144	0.713097	0.226546	3.14769	0.00164568	0.414081	0.856549	0.241536	3.54627	0.000390731	0.350246
lowfat_milk	NL_vir006651	0.552871	0.17538	3.15243	0.0016192	0.414081	0.621962	0.184031	3.37965	0.000725781	0.368763
BlCells_Trombo	MGV-GENOME-0305083	0.00765667	0.00243278	3.1473	0.00164788	0.414081	0.00762636	0.00243	3.13842	0.0016986	0.499238
protein.plant_log	MGV-GENOME-0305083	-2.79986	0.899421	-3.11296	0.00185221	0.414081	-2.86209	0.915216	-3.12723	0.00176462	0.499238
Biochem_Glucose_log	MGV-GENOME-0351725	9.75831	3.09651	3.15139	0.00162494	0.414081	9.72616	3.11108	3.1263	0.0017702	0.499238
benzodiazepine_derivatives_related	MGV-GENOME-0288753	1.82907	0.584542	3.12907	0.00175359	0.414081	1.88448	0.587048	3.21009	0.00132695	0.499238
triptans	MGV-GENOME-0287672	1.7085	0.541689	3.15403	0.00161032	0.414081	1.74412	0.542487	3.21504	0.00130426	0.499238
BlCells_Eos_log	uvig_384903	10.1866	3.25929	3.1254	0.00177564	0.414081	8.05349	3.41392	2.35902	0.0183234	0.936818
BlCells_Lympho	MGV-GENOME-0371861	-0.724736	0.231236	-3.13419	0.00172331	0.414081	-0.507158	0.245247	-2.06795	0.0386451	0.999615
BioMK_ChromograninA_log	NL_vir053139	-0.841124	0.27003	-3.11492	0.00183992	0.414081	-0.722395	0.364711	-1.98073	0.0476213	0.999615
anti_histamine	MGV-GENOME-0138828	1.38077	0.44805	3.08173	0.00205803	0.442397	1.20809	0.461826	2.6159	0.00889933	0.896862
medication_allergy	uvig_425355	1.71668	0.556393	3.08537	0.00203299	0.442397	1.36107	0.580242	2.3457	0.0189916	0.936818
BlCells_Eos_log	MGV-GENOME-0337028	8.91994	2.90751	3.0679	0.00215568	0.446227	9.31776	2.92184	3.18901	0.00142762	0.499238
paracetamol	MGV-GENOME-0328053	2.18388	0.710717	3.07279	0.00212067	0.446227	2.00027	0.724537	2.76076	0.00576675	0.76739
vegetarian	MGV-GENOME-0212520	1.29048	0.421965	3.05826	0.00222625	0.452455	1.37305	0.442409	3.10357	0.00191202	0.499238
vitamin_K_antagonist	MGV-GENOME-0248858	2.92261	0.963052	3.03474	0.00240744	0.480542	2.85841	0.981852	2.91124	0.00359995	0.66677
how_often_juice	MGV-GENOME-0347346	0.288409	0.0952359	3.02836	0.00245881	0.482186	0.304082	0.0969739	3.13571	0.00171439	0.499238
RA	uvig_425355	2.46176	0.816232	3.016	0.0025613	0.485257	2.8301	0.866211	3.26722	0.0010861	0.466939
BlCells_Hb	MGV-GENOME-0272770	-0.984605	0.326097	-3.01936	0.0025331	0.485257	-1.07785	0.348203	-3.09545	0.00196515	0.499238
how_often_tea	MGV-GENOME-0321287	-0.158824	0.0528203	-3.00687	0.00263952	0.491742	-0.165759	0.05324	-3.11342	0.00184932	0.499238
migraine	MGV-GENOME-0244886	1.03733	0.348071	2.98022	0.00288038	0.495916	1.1487	0.354008	3.24484	0.00117518	0.486527
low_carb_diet	MGV-GENOME-0287672	1.59303	0.533106	2.98821	0.00280616	0.495916	1.62871	0.534033	3.04984	0.00228966	0.548607
anemia	MGV-GENOME-0328053	1.08695	0.364765	2.97987	0.00288375	0.495916	1.08314	0.365748	2.96145	0.00306192	0.633818
osteoporosis	uvig_540612	2.12017	0.708147	2.99396	0.00275379	0.495916	2.13348	0.768269	2.777	0.00548629	0.747875
savoury_snacks_log	NL_vir036031	-0.744986	0.248479	-2.99818	0.00271596	0.495916	-0.336625	0.385149	-0.874014	0.382111	0.999615
breads_log	MGV-GENOME-0305083	-0.991612	0.335803	-2.95295	0.00314749	0.503947	-1.03128	0.337697	-3.05385	0.00225924	0.548607
kidney_stones	MGV-GENOME-0305083	1.56305	0.527023	2.96581	0.00301889	0.503947	1.56374	0.530798	2.94602	0.00321888	0.642512
antrop_height	MGV-GENOME-0305083	-0.0588367	0.0199151	-2.95437	0.00313305	0.503947	-0.0584116	0.020015	-2.91839	0.00351841	0.66677
BioMK_ChromograninA_log	ERS698742_NODE_4_length_57489_cov_840.739161	-2.35449	0.794522	-2.9634	0.00304262	0.503947	-2.00655	0.814595	-2.46325	0.0137684	0.92133
QOL_phys.comp.score_log	MGV-GENOME-0371861	7.74593	2.62384	2.95213	0.00315587	0.503947	6.51059	2.75194	2.36582	0.0179902	0.936818
protein_rich_diet	MGV-GENOME-0321287	1.91676	0.656721	2.91869	0.00351507	0.512924	1.96498	0.659575	2.97917	0.00289032	0.609585
how_often_milk_or_buttermilk	MGV-GENOME-0310268	0.32612	0.111604	2.92213	0.00347647	0.512924	0.318814	0.113222	2.81583	0.0048651	0.706261
BioMK_Citrullin	MGV-GENOME-0138828	-0.0576463	0.0196937	-2.92714	0.00342099	0.512924	-0.0552158	0.0196929	-2.80384	0.00504975	0.723668
how_often_fish	uvig_192395	0.423769	0.145358	2.91535	0.00355291	0.512924	0.396148	0.147396	2.68765	0.00719571	0.820751
Biochem_Insulin	MGV-GENOME-0212520	-0.179099	0.0614817	-2.91305	0.00357918	0.512924	-0.160126	0.0635905	-2.51807	0.0117998	0.92133
BlCells_Mono_log	MGV-GENOME-0371861	-8.80738	3.01582	-2.92039	0.00349593	0.512924	-6.97387	3.18239	-2.19139	0.0284235	0.971212
BioMK_Calprotectin_log	MGV-GENOME-0374715	-1.54296	0.525724	-2.93493	0.00333623	0.512924	-1.34955	0.628343	-2.14779	0.0317305	0.983879
antrop_BMI	MGV-GENOME-0371861	-0.0962445	0.0328321	-2.93142	0.00337419	0.512924	-0.0719226	0.0345163	-2.08373	0.0371846	0.999615
migraine	MGV-GENOME-0287672	0.8318	0.286818	2.90009	0.0037305	0.527843	0.863112	0.289029	2.98624	0.00282428	0.607112
ACE_inhibitor	MGV-GENOME-0337028	1.72406	0.601347	2.867	0.00414381	0.529816	1.80604	0.60447	2.9878	0.00280992	0.607112
meat_log	MGV-GENOME-0212520	-0.852044	0.29668	-2.87193	0.00407972	0.529816	-0.893527	0.31089	-2.87409	0.00405189	0.66677
how_often_eggs	NL_vir036031	-0.265622	0.0918914	-2.89061	0.00384501	0.529816	-0.467569	0.167633	-2.78925	0.00528302	0.73817
antrop_BMI	MGV-GENOME-0212520	-0.155409	0.0538912	-2.88376	0.00392964	0.529816	-0.145787	0.0557242	-2.61622	0.00889103	0.896862
ever_heart_attack	MGV-GENOME-0351725	2.41786	0.841152	2.87446	0.00404722	0.529816	2.13438	0.870804	2.45105	0.0142441	0.92133
eggs_log	uvig_512347	-1.21144	0.422683	-2.86607	0.00415599	0.529816	-1.26708	0.527576	-2.4017	0.016319	0.92133
how_often_fruits	uvig_203034	0.349795	0.121832	2.87113	0.00409013	0.529816	0.296374	0.122099	2.42732	0.0152108	0.92133
BlCells_Lympho	NL_vir006651	-1.08716	0.376744	-2.88567	0.00390586	0.529816	-0.874691	0.392434	-2.22889	0.0258215	0.971212
bisphosphonates	MGV-GENOME-0221889	2.52126	0.880043	2.86493	0.00417103	0.529816	2.00665	0.930264	2.15707	0.0310001	0.983879
cereals_log	uvig_203034	0.563	0.19703	2.85743	0.00427085	0.536399	0.521933	0.201296	2.59287	0.00951797	0.909874
BioMK_Calprotectin_log	MGV-GENOME-0297536	-1.189	0.417647	-2.84691	0.00441462	0.542613	-1.12643	0.413417	-2.72468	0.00643632	0.790606
BlCells_Leuco_log	Manrique_Person1_NODE_54_length_54658_cov_29.442924	-6.17362	2.16918	-2.84606	0.00442637	0.542613	-5.94285	2.2499	-2.64138	0.00825688	0.886101
BioMK_ChromograninA_log	uvig_191910	-0.7806	0.274547	-2.84323	0.00446595	0.542613	-0.64405	0.285043	-2.25948	0.0238535	0.971212
anti_androgen_oral_contraceptive	MGV-GENOME-0138828	2.04051	0.720114	2.83359	0.00460281	0.553228	1.82744	0.747995	2.44312	0.0145609	0.92133
neck_or_back_hernia	MGV-GENOME-0138828	1.48368	0.526003	2.82067	0.00479234	0.559609	1.57579	0.54619	2.88506	0.00391341	0.66677
halffat_milk	MGV-GENOME-0305083	0.283471	0.100649	2.81642	0.00485616	0.559609	0.286796	0.100998	2.83961	0.00451683	0.701238
vitamin_D	MGV-GENOME-0244886	1.96851	0.697934	2.82048	0.00479517	0.559609	1.96684	0.724497	2.71477	0.00663215	0.797142
how_often_yoghurt_milk_based_puddings	NL_vir036031	0.21251	0.0753899	2.81882	0.00482008	0.559609	0.247315	0.110332	2.24156	0.02499	0.971212
Biochem_TG_log	uvig_203034	-3.82397	1.35936	-2.81307	0.00490711	0.559711	-3.30125	1.37359	-2.40338	0.0162445	0.92133
BlCells_Trombo	MGV-GENOME-0272770	0.0110721	0.00394367	2.80755	0.00499196	0.563637	0.0118598	0.00408572	2.90274	0.0036991	0.66677
carbohydrates.total_log	MGV-GENOME-0305083	-2.39592	0.860905	-2.78302	0.00538557	0.601999	-2.44724	0.87717	-2.78992	0.00527203	0.73817
chronic_bladder_infection	OLSK01002610.1	1.86112	0.669566	2.77959	0.00544278	0.602371	1.96199	0.704994	2.78299	0.00538604	0.743273
Biochem_Insulin	MGV-GENOME-0353320	0.0965504	0.0348281	2.7722	0.00556787	0.610173	0.0902698	0.0398194	2.26698	0.0233917	0.971212
Bristol_av.stool.type	OHGK01000149.1	-0.404987	0.147014	-2.75475	0.00587371	0.633374	-0.301158	0.165568	-1.81893	0.0689214	0.999615
BioMK_ChromograninA_log	uvig_192395	-1.60543	0.583012	-2.75368	0.00589291	0.633374	-1.01085	0.604029	-1.6735	0.0942283	0.999615
gluten_free_diet	NL_vir006651	2.268	0.826456	2.74424	0.00606504	0.644464	2.65904	0.835663	3.18196	0.00146282	0.499238
Biochem_Glucose_log	MGV-GENOME-0359371	8.56844	3.14111	2.72784	0.0063751	0.644464	9.07889	3.16917	2.86476	0.00417331	0.676076
buttermilk	MGV-GENOME-0371861	0.260001	0.0954144	2.72497	0.0064308	0.644464	0.28952	0.102504	2.82449	0.00473565	0.702008
BlCells_Baso_log	Manrique_Person1_NODE_54_length_54658_cov_29.442924	-106.154	38.7866	-2.73688	0.00620245	0.644464	-112.692	39.9339	-2.82197	0.004773	0.702008
steroid_nose_spray	MGV-GENOME-4408934	1.86949	0.683354	2.73576	0.00622362	0.644464	1.85504	0.730293	2.54013	0.0110811	0.92133
how_often_muesli	uvig_203034	0.143865	0.0528213	2.72361	0.00645733	0.644464	0.133358	0.0537521	2.48098	0.0131021	0.92133
cereals_log	uvig_512347	0.768223	0.281677	2.72732	0.0063851	0.644464	0.73019	0.312647	2.33551	0.0195169	0.936818
BioMK_IL8_log	uvig_384903	1.85129	0.677431	2.73281	0.00627968	0.644464	1.46978	0.681744	2.15592	0.0310901	0.983879
Bristol_av.stool.type	MGV-GENOME-0248858	0.470277	0.172917	2.71967	0.00653464	0.646409	0.509812	0.175799	2.89998	0.0037319	0.66677
NSAID	NL_vir053139	0.966042	0.35569	2.71597	0.00660828	0.647959	1.03699	0.485089	2.13773	0.032539	0.983879
BioMK_ChromograninA_log	MGV-GENOME-0351725	-1.83021	0.675444	-2.70964	0.00673555	0.649051	-1.71213	0.661652	-2.58765	0.00966321	0.909874
Biochem_LDL	MGV-GENOME-0353320	0.918962	0.339105	2.70997	0.006729	0.649051	0.902897	0.350196	2.57826	0.00992989	0.917325
HBF	MGV-GENOME-0248858	0.0364124	0.0134759	2.70204	0.00689146	0.654741	0.0378434	0.0138692	2.72859	0.00636064	0.790606
mesalazines	MGV-GENOME-0321287	2.23495	0.828295	2.69826	0.00697031	0.654741	2.1399	0.836213	2.55904	0.010496	0.92133
IBD	MGV-GENOME-0288753	2.20445	0.816507	2.69986	0.00693694	0.654741	2.06008	0.830303	2.48112	0.0130972	0.92133
low_carb_diet	MGV-GENOME-4408934	2.21625	0.825511	2.6847	0.00725939	0.656405	2.83531	0.977052	2.9019	0.00370907	0.66677
how_often_meat	Han_2018_ERR1398212_NODE_689_length_32728_cov_10.495210	0.488513	0.182847	2.67171	0.00754666	0.656405	0.515651	0.188771	2.73163	0.00630227	0.790606
ACE_inhibitor	MGV-GENOME-0312075	1.22684	0.456126	2.68969	0.00715186	0.656405	1.17604	0.474375	2.47913	0.0131703	0.92133
Bristol_av.stool.freq_log	OHGK01000149.1	-3.87731	1.44647	-2.68053	0.00735066	0.656405	-3.65176	1.4541	-2.51135	0.0120272	0.92133
fish_log	MGV-GENOME-0308888	1.15288	0.431428	2.67225	0.0075344	0.656405	1.10592	0.433949	2.54851	0.0108185	0.92133
oral_steroid	OMFQ01000250.1	2.47603	0.927199	2.67044	0.00757526	0.656405	3.0795	1.24301	2.47746	0.0132321	0.92133
Biochem_HDL	MGV-GENOME-0353320	-4.09529	1.52829	-2.67966	0.00736977	0.656405	-3.76087	1.46555	-2.56618	0.0102824	0.92133
QOL_overall_health_self_perception	MGV-GENOME-0109615	1.04316	0.388939	2.68206	0.00731712	0.656405	0.981767	0.389977	2.5175	0.0118191	0.92133
BlCells_Leuco_log	uvig_203034	-3.64985	1.36277	-2.67826	0.00740049	0.656405	-3.28974	1.40871	-2.33528	0.0195288	0.936818
protein.plant_log	MGV-GENOME-0374715	3.84975	1.43238	2.68765	0.00719557	0.656405	4.13219	1.82943	2.25873	0.0239004	0.971212
how_often_meat	MGV-GENOME-0212520	-0.273764	0.102742	-2.66458	0.00770847	0.65775	-0.295013	0.108503	-2.71895	0.00654887	0.795687
sugar_sweets_log	NL_vir036031	0.793668	0.297693	2.66606	0.00767453	0.65775	0.551855	0.466164	1.18382	0.236484	0.999615
steroid_nose_spray	OMFQ01000250.1	1.07858	0.405828	2.65773	0.0078668	0.661166	1.28541	0.450399	2.85394	0.00431809	0.679826
how_often_fruits	NL_vir036031	0.277366	0.104349	2.65805	0.00785952	0.661166	0.0444051	0.139668	0.317934	0.750535	0.999615
tea_log	MGV-GENOME-0321287	-0.33926	0.128502	-2.64013	0.00828753	0.6617	-0.353702	0.129053	-2.74076	0.00612979	0.790606
kcal_log	MGV-GENOME-0305083	-2.73336	1.03177	-2.6492	0.00806817	0.6617	-2.78122	1.04897	-2.65138	0.00801644	0.878508
lownatrium	Han_2018_ERR1398212_NODE_689_length_32728_cov_10.495210	2.28224	0.864155	2.64101	0.00826601	0.6617	2.33161	0.884712	2.63544	0.00840282	0.886101
how_often_fish	MGV-GENOME-0308888	0.39529	0.149371	2.64636	0.00813621	0.6617	0.378474	0.150558	2.5138	0.0119438	0.92133
smk_mother.pregn	NL_vir026707	0.374619	0.141652	2.64463	0.00817795	0.6617	0.395691	0.16781	2.35796	0.0183755	0.936818
laxatives	uvig_425355	2.16132	0.814243	2.6544	0.00794503	0.6617	1.41836	0.853605	1.66161	0.0965917	0.999615
anemia	NL_vir053139	0.606868	0.229157	2.64826	0.00809078	0.6617	0.505289	0.329815	1.53204	0.125513	0.999615
pasta_log	NL_vir006651	-0.864942	0.328527	-2.63279	0.00846871	0.666643	-0.997519	0.344926	-2.89198	0.0038282	0.66677
folic_acid	uvig_540612	2.2554	0.856255	2.63403	0.0084378	0.666643	1.63869	0.907921	1.80488	0.0710931	0.999615
antrop_BMI	NL_vir036031	-0.0889649	0.0338432	-2.62874	0.00857031	0.669922	-0.0731368	0.0543858	-1.34478	0.178697	0.999615
BioMK_ChromograninA_log	SRS415869_NODE_11_length_123658_cov_86.751276	-1.12616	0.428799	-2.62632	0.0086314	0.670013	-0.455861	0.471872	-0.966068	0.33401	0.999615
antrop_SBP	MGV-GENOME-0289925	-0.0343169	0.013128	-2.61403	0.00894815	0.689809	-0.0304273	0.0132931	-2.28896	0.0220817	0.971212
insect_bites_allergy	MGV-GENOME-0353320	2.33914	0.896229	2.60998	0.00905477	0.693248	2.47392	0.95742	2.58394	0.00976784	0.909874
anti_histamine	ERS698742_NODE_4_length_57489_cov_840.739161	1.34478	0.516105	2.60563	0.00917059	0.697339	1.09198	0.533838	2.04553	0.040803	0.999615
dairy_log	SRS415869_NODE_11_length_123658_cov_86.751276	-0.56239	0.219009	-2.56788	0.0102322	0.709627	-0.701536	0.226221	-3.1011	0.001928	0.499238
ever_heart_attack	MGV-GENOME-0279285	1.71651	0.672126	2.55385	0.0106539	0.709627	1.98588	0.69104	2.87376	0.00405622	0.66677
buttermilk	MGV-GENOME-0287672	0.289013	0.111523	2.59151	0.00955557	0.709627	0.31005	0.1125	2.75601	0.00585112	0.769457
vitamin_B12	MGV-GENOME-0347346	2.11867	0.824428	2.56987	0.0101737	0.709627	2.34913	0.859939	2.73174	0.00630013	0.790606
BlCells_Eos_log	Han_2018_ERR1398212_NODE_689_length_32728_cov_10.495210	7.07666	2.72933	2.59282	0.00951919	0.709627	7.46837	2.76649	2.69958	0.00694266	0.808386
QOL_mental.comp.score_log	MGV-GENOME-0305083	-3.13302	1.21041	-2.58839	0.00964265	0.709627	-3.3114	1.23378	-2.68395	0.00727575	0.821498
BlCells_Hb	MGV-GENOME-0221889	0.933312	0.361138	2.58436	0.00975596	0.709627	0.972584	0.371112	2.62073	0.00877418	0.896862
fish_log	uvig_192395	1.06358	0.411351	2.58557	0.00972179	0.709627	0.994869	0.413702	2.40479	0.0161816	0.92133
CFS	MGV-GENOME-0297536	1.72883	0.674596	2.56276	0.0103843	0.709627	1.65121	0.688339	2.39883	0.0164475	0.92133
fat.total_log	MGV-GENOME-0305083	-2.15574	0.838869	-2.56981	0.0101753	0.709627	-2.18066	0.850228	-2.56479	0.0103238	0.92133
BioMK_Calprotectin_log	uvig_191910	-0.595626	0.23174	-2.57024	0.0101629	0.709627	-0.564131	0.233222	-2.41886	0.0155694	0.92133
vitamin_K_antagonist	uvig_203034	2.40007	0.939227	2.55537	0.0106075	0.709627	2.34692	0.965376	2.4311	0.0150531	0.92133
white_wine	ERS698742_NODE_4_length_57489_cov_840.739161	0.54781	0.213655	2.564	0.0103475	0.709627	0.532827	0.210305	2.53359	0.01129	0.92133
BioMK_ChromograninA_log	MGV-GENOME-0312075	-1.08158	0.420863	-2.56992	0.0101723	0.709627	-1.02546	0.431457	-2.37674	0.0174662	0.936818
Biochem_TG_log	MGV-GENOME-0163922	-4.25363	1.66554	-2.55391	0.0106522	0.709627	-3.98103	1.67552	-2.376	0.0175017	0.936818
heart_rhythm_problems	MGV-GENOME-0109615	1.65123	0.637088	2.59184	0.00954645	0.709627	1.54028	0.650227	2.36884	0.017844	0.936818
BioMK_IL10_log	uvig_540612	1.93895	0.75897	2.55471	0.0106275	0.709627	1.864	0.834542	2.23356	0.025512	0.971212
heart_rhythm_problems	NL_vir053139	-0.614112	0.240155	-2.55716	0.0105532	0.709627	-0.777698	0.354063	-2.1965	0.0280563	0.971212
COPD_bronchitis	ERS698742_NODE_4_length_57489_cov_840.739161	1.44135	0.564467	2.55348	0.0106654	0.709627	1.30747	0.585003	2.23498	0.0254185	0.971212
antrop_age	MGV-GENOME-0138828	-0.0353429	0.013711	-2.57771	0.0099458	0.709627	-0.0272381	0.013802	-1.97348	0.0484407	0.999615
how_often_muesli	uvig_512347	0.196039	0.0762212	2.57198	0.0101119	0.709627	0.176715	0.084625	2.08822	0.0367781	0.999615
Biochem_HDL	SRS415869_NODE_11_length_123658_cov_86.751276	0.818108	0.320683	2.55114	0.010737	0.710169	0.698667	0.329219	2.1222	0.0338213	0.999615
how_often_rice	NL_vir036031	-0.233931	0.0920713	-2.54076	0.0110612	0.727304	-0.488159	0.147762	-3.30369	0.000954226	0.427675
Biochem_TG_log	uvig_191910	-2.24078	0.885111	-2.53164	0.0113532	0.74214	-2.07564	0.887373	-2.33909	0.0193307	0.936818
Biochem_TG_log	MGV-GENOME-0244886	2.60178	1.03555	2.51246	0.0119893	0.770208	2.60426	1.02636	2.53736	0.0111691	0.92133
meat_log	MGV-GENOME-0288753	-0.817954	0.325451	-2.5133	0.0119608	0.770208	-0.840667	0.32905	-2.55483	0.0106239	0.92133
BlCells_Hb	MGV-GENOME-0289925	-0.556639	0.221281	-2.51553	0.0118852	0.770208	-0.537153	0.222935	-2.40946	0.0159762	0.92133
QOL_phys.comp.score_log	MGV-GENOME-0287672	-4.31668	1.73257	-2.49149	0.012721	0.793945	-4.66623	1.73586	-2.68814	0.00718514	0.820751
smk_mother.pregn	MGV-GENOME-0278294	0.481706	0.193479	2.4897	0.012785	0.793945	0.492834	0.19595	2.5151	0.0119	0.92133
low_carb_diet	uvig_425355	2.02423	0.812227	2.4922	0.0126955	0.793945	2.05899	0.835624	2.46401	0.0137392	0.92133
panic_disorder	OLSK01002610.1	1.40112	0.562631	2.4903	0.0127634	0.793945	1.40757	0.584118	2.40973	0.0159642	0.92133
weight_related_diet	MGV-GENOME-0353320	2.26832	0.910874	2.49026	0.0127649	0.793945	1.9857	0.997118	1.99144	0.0464325	0.999615
antrop_BMI	NL_vir049144	0.0506047	0.0203134	2.49119	0.0127315	0.793945	0.0420408	0.0210203	2.00001	0.0454994	0.999615
QOL_mental.comp.score_log	MGV-GENOME-0328053	-3.65605	1.47126	-2.48498	0.0129561	0.795394	-3.91375	1.50317	-2.60366	0.00922348	0.904386
spreads_log	MGV-GENOME-0305083	-0.565606	0.228514	-2.47515	0.0133182	0.795394	-0.565017	0.228511	-2.47261	0.0134131	0.92133
savoury_snacks_log	MGV-GENOME-0305083	-0.684954	0.276911	-2.47356	0.0133775	0.795394	-0.712391	0.280946	-2.53568	0.0112228	0.92133
Bristol_av.stool.freq_log	uvig_166271	2.88305	1.16308	2.47881	0.0131821	0.795394	2.9255	1.18971	2.45901	0.0139322	0.92133
steroid_nose_spray	Han_2018_ERR1398212_NODE_689_length_32728_cov_10.495210	1.14894	0.463182	2.48053	0.0131188	0.795394	1.16344	0.470281	2.47392	0.0133639	0.92133
protein_rich_diet	MGV-GENOME-0244886	2.00879	0.812	2.47388	0.0133655	0.795394	2.0631	0.828275	2.49084	0.012744	0.92133
laxatives	MGV-GENOME-0281541	2.0016	0.806137	2.48296	0.0130297	0.795394	1.7826	0.83401	2.13738	0.0325671	0.983879
how_often_fruits	MGV-GENOME-0279285	0.239002	0.096137	2.48606	0.0129167	0.795394	0.193423	0.0964631	2.00515	0.0449466	0.999615
animals_allergy	MGV-GENOME-0138828	0.961051	0.38885	2.47152	0.013454	0.795708	0.927586	0.397474	2.3337	0.0196113	0.936818
buttermilk	NL_vir014968	0.283784	0.115138	2.46472	0.0137119	0.804396	0.191934	0.120627	1.59114	0.111577	0.999615
rose_wine	NL_vir049144	0.318568	0.129296	2.46386	0.0137448	0.804396	0.25596	0.134393	1.90456	0.0568373	0.999615
eczema	OLXK01000549.1	0.518066	0.211536	2.44907	0.0143224	0.818144	0.559356	0.214305	2.6101	0.00905165	0.897875
melatonine	MGV-GENOME-0281541	2.79033	1.13805	2.45184	0.0142128	0.818144	3.18183	1.23604	2.57421	0.0100469	0.920525
how_often_juice	MGV-GENOME-0248858	0.196105	0.0798565	2.45572	0.0140603	0.818144	0.192921	0.0805734	2.39436	0.0166496	0.92133
protein.plant_log	MGV-GENOME-0212520	3.4105	1.39541	2.44408	0.014522	0.818144	3.38136	1.44801	2.33517	0.0195345	0.936818
lowenergy	MGV-GENOME-0287672	1.07207	0.438461	2.44507	0.0144822	0.818144	1.04309	0.443354	2.35273	0.0186361	0.936818
BlCells_Granulo_log	uvig_203034	-2.79196	1.14284	-2.44301	0.0145653	0.818144	-2.61605	1.17309	-2.23005	0.0257443	0.971212
BioMK_Calprotectin_log	NL_vir036031	-0.752688	0.307765	-2.44566	0.0144588	0.818144	-0.317878	0.403795	-0.787226	0.43115	0.999615
BioMK_ChromograninA_log	MGV-GENOME-0347346	-1.41403	0.578442	-2.44456	0.014503	0.818144	-0.779887	0.607866	-1.28299	0.199495	0.999615
how_often_milk_or_buttermilk	MGV-GENOME-0305083	0.153494	0.0629204	2.43949	0.014708	0.818441	0.152306	0.0633915	2.40262	0.0162782	0.92133
gall_stones	uvig_166271	1.02062	0.418693	2.43765	0.0147833	0.818441	1.02224	0.426354	2.39764	0.0165012	0.92133
sugar_sweets_log	MGV-GENOME-0248858	0.936173	0.384075	2.43748	0.0147902	0.818441	0.875965	0.384294	2.27941	0.0226426	0.971212
how_often_alcohol	MGV-GENOME-0248858	0.231571	0.0956746	2.4204	0.0155035	0.820241	0.269147	0.0994753	2.70567	0.00681676	0.804298
rose_wine	MGV-GENOME-0212520	0.524209	0.217622	2.40881	0.0160048	0.820241	0.619034	0.234409	2.64083	0.00827044	0.886101
benzodiazepine_derivatives_related	MGV-GENOME-0279285	1.09984	0.459474	2.39369	0.0166799	0.820241	1.23305	0.476799	2.58611	0.00970671	0.909874
how_often_rice	OHGK01000149.1	-0.254432	0.106198	-2.39584	0.0165825	0.820241	-0.275712	0.112214	-2.45703	0.014009	0.92133
Biochem_Cholesterol	MGV-GENOME-0353320	0.8463	0.348641	2.42742	0.0152065	0.820241	0.957508	0.379039	2.52615	0.0115321	0.92133
how_often_breakfast	MGV-GENOME-0371861	0.834304	0.345876	2.41215	0.015859	0.820241	0.832513	0.341815	2.43557	0.0148685	0.92133
how_often_breakfast	uvig_191910	-0.171425	0.0715557	-2.39569	0.0165892	0.820241	-0.178964	0.071902	-2.489	0.0128102	0.92133
oral_contraceptive	MGV-GENOME-0287672	0.913363	0.379389	2.40746	0.016064	0.820241	0.929805	0.380499	2.44364	0.0145398	0.92133
lowfat	MGV-GENOME-0281541	1.91682	0.790057	2.42618	0.0152586	0.820241	1.89132	0.803589	2.35359	0.0185932	0.936818
how_often_eggs	uvig_512347	-0.346987	0.143288	-2.4216	0.0154525	0.820241	-0.411578	0.175807	-2.34109	0.0192277	0.936818
Biochem_Insulin	uvig_192395	-0.130051	0.0541021	-2.4038	0.0162256	0.820241	-0.133891	0.057562	-2.32604	0.0200166	0.940106
how_often_crisps_savory_crackers	OMFQ01000250.1	0.239924	0.100224	2.39389	0.0166708	0.820241	0.249052	0.107444	2.31798	0.0204505	0.94853
acne	MGV-GENOME-0297536	1.36222	0.562831	2.4203	0.0155076	0.820241	1.28373	0.577278	2.22377	0.0261641	0.971212
beer	uvig_540612	-0.45124	0.187756	-2.40333	0.0162463	0.820241	-0.416685	0.190794	-2.18395	0.0289657	0.971212
how_often_breakfast	uvig_203034	1.24643	0.519495	2.39931	0.0164261	0.820241	1.12046	0.513294	2.18288	0.0290446	0.971212
neck_or_back_hernia	MGV-GENOME-0281541	1.64406	0.681173	2.41357	0.0157971	0.820241	1.47737	0.6817	2.16718	0.0302209	0.982356
pastry_log	uvig_205988	-0.644566	0.269584	-2.39097	0.016804	0.820241	-0.581646	0.271913	-2.13909	0.0324286	0.983879
antrop_age	OHGK01000149.1	0.0234468	0.0097291	2.40997	0.015954	0.820241	0.0112683	0.0104495	1.07836	0.280874	0.999615
calcium	MGV-GENOME-0221889	1.96809	0.820163	2.39964	0.0164113	0.820241	1.84935	0.889954	2.07802	0.0377072	0.999615
BioMK_ChromograninA_log	uvig_205988	-0.91016	0.380362	-2.39288	0.0167166	0.820241	-0.518137	0.40053	-1.29363	0.195794	0.999615
how_often_fruits	uvig_205988	0.264144	0.110434	2.39187	0.016763	0.820241	0.211346	0.111719	1.89176	0.0585228	0.999615
nuts_log	MGV-GENOME-0371861	0.598158	0.248186	2.41012	0.0159472	0.820241	0.45739	0.268402	1.70412	0.0883579	0.999615
BioMK_IL6_log	uvig_540612	0.974966	0.407738	2.39116	0.0167952	0.820241	0.880954	0.42437	2.07591	0.0379024	0.999615
pastry_log	NL_vir053139	-0.491671	0.204187	-2.40794	0.0160429	0.820241	-0.449135	0.280033	-1.60386	0.108744	0.999615
BlCells_Mono_log	NL_vir018760	6.16631	2.54274	2.42507	0.0153056	0.820241	4.11206	2.80427	1.46635	0.142552	0.999615
antrop_BMI	uvig_512347	-0.136927	0.0567228	-2.41396	0.0157802	0.820241	-0.0944835	0.0598714	-1.57811	0.114541	0.999615
BioMK_ChromograninA_log	MGV-GENOME-0279285	-0.796568	0.3281	-2.42782	0.0151899	0.820241	-0.276091	0.345658	-0.798741	0.424441	0.999615
contact_allergy	MGV-GENOME-0351725	1.04093	0.436357	2.3855	0.0170558	0.825324	1.06637	0.439328	2.42726	0.0152131	0.92133
oral_steroid	uvig_425355	2.7596	1.15682	2.38551	0.0170554	0.825324	2.75165	1.24194	2.21561	0.0267183	0.971212
antrop_WHR	MGV-GENOME-0109615	-10.9809	4.60897	-2.38251	0.0171949	0.828467	-11.591	4.76171	-2.43421	0.0149244	0.92133
BioMK_ChromograninA_log	OMFQ01000250.1	-0.949058	0.398839	-2.37955	0.0173336	0.831565	-0.788759	0.49087	-1.60686	0.108085	0.999615
antrop_gender.F1M2	MGV-GENOME-0248858	0.682046	0.287679	2.37086	0.0177467	0.844137	0.708268	0.289745	2.44445	0.0145072	0.92133
SSRI_antidepressant	Han_2018_ERR1398212_NODE_689_length_32728_cov_10.495210	1.34137	0.565701	2.37117	0.0177319	0.844137	1.35001	0.576085	2.34342	0.0191078	0.936818
BioMK_IL12P70_log	OHGK01000149.1	0.962473	0.406368	2.36847	0.0178616	0.846004	1.03012	0.433776	2.37477	0.0175601	0.936818
paracetamol	MGV-GENOME-0353320	2.82275	1.19333	2.36545	0.0180084	0.849357	1.41398	1.43491	0.985412	0.324422	0.999615
lownatrium	MGV-GENOME-0281541	2.70935	1.148	2.36007	0.0182716	0.850381	3.13632	1.22311	2.56421	0.0103411	0.92133
BlCells_Lympho	Manrique_Person1_NODE_54_length_54658_cov_29.442924	-0.97273	0.412384	-2.35879	0.0183344	0.850381	-0.99507	0.422733	-2.3539	0.0185778	0.936818
coffee_log	MGV-GENOME-0312075	0.546297	0.231278	2.36207	0.018173	0.850381	0.496441	0.224543	2.21089	0.0270434	0.971212
BlCells_Hb	MGV-GENOME-0279285	-0.394648	0.167184	-2.36056	0.0182474	0.850381	-0.334487	0.172484	-1.93923	0.0524734	0.999615
how_often_juice	NL_vir053139	-0.110815	0.0474399	-2.33591	0.0194959	0.854611	-0.201531	0.0661278	-3.04761	0.00230672	0.548607
how_often_juice	SRS415869_NODE_11_length_123658_cov_86.751276	-0.168643	0.0720225	-2.34154	0.0192045	0.854611	-0.177072	0.0739465	-2.3946	0.0166385	0.92133
Biochem_HbA1c_log	MGV-GENOME-0310268	-11.2257	4.79562	-2.34081	0.0192417	0.854611	-11.7706	4.81409	-2.44502	0.0144844	0.92133
carbohydrates.total_log	MGV-GENOME-0287672	-2.07783	0.88743	-2.3414	0.0192116	0.854611	-2.12143	0.883375	-2.4015	0.016328	0.92133
contact_allergy	ERS698742_NODE_4_length_57489_cov_840.739161	1.19197	0.506895	2.35151	0.0186975	0.854611	1.22084	0.519982	2.34785	0.0188821	0.936818
soup_log	MGV-GENOME-0287672	-0.476161	0.202423	-2.35231	0.0186572	0.854611	-0.469943	0.201794	-2.32883	0.0198683	0.937081
rose_wine	MGV-GENOME-0278294	0.396483	0.168969	2.34649	0.0189513	0.854611	0.39364	0.170378	2.31039	0.0208663	0.955916
savoury_snacks_log	NL_vir006651	-0.844935	0.361536	-2.33707	0.0194356	0.854611	-0.830165	0.380319	-2.18281	0.0290497	0.971212
how_often_soda	SRS415869_NODE_11_length_123658_cov_86.751276	-0.157298	0.0668552	-2.35282	0.0186315	0.854611	-0.148874	0.0696352	-2.13792	0.0325234	0.983879
PPI	MGV-GENOME-0312075	0.834947	0.357397	2.33619	0.0194814	0.854611	0.628069	0.377966	1.66171	0.0965713	0.999615
red_wine	NL_vir006651	0.413168	0.176784	2.33714	0.0194321	0.854611	0.355334	0.18664	1.90384	0.0569305	0.999615
antrop_WHR	MGV-GENOME-0212520	-6.21962	2.65495	-2.34265	0.0191472	0.854611	-5.17653	2.78772	-1.8569	0.0633253	0.999615
Biochem_TG_log	MGV-GENOME-0212520	-4.61596	1.97576	-2.33629	0.0194759	0.854611	-4.12321	2.07554	-1.98657	0.0469699	0.999615
BlCells_Baso_log	uvig_384903	48.3182	20.616	2.34372	0.0190925	0.854611	45.656	23.2589	1.96295	0.0496525	0.999615
halffat_milk	NL_vir006651	-0.337955	0.145514	-2.3225	0.020206	0.864019	-0.369566	0.148285	-2.49226	0.0126932	0.92133
how_often_vegetables	MGV-GENOME-0278294	0.342922	0.147727	2.32132	0.0202696	0.864019	0.344442	0.148992	2.31182	0.0207876	0.955916
ever_heart_attack	Han_2018_ERR1398212_NODE_689_length_32728_cov_10.495210	1.89979	0.817851	2.3229	0.0201843	0.864019	1.89501	0.841743	2.25129	0.0243674	0.971212
BioMK_IL1beta_log	uvig_205988	1.20733	0.520574	2.31923	0.0203826	0.864019	1.15272	0.517522	2.22738	0.0259221	0.971212
statin	MGV-GENOME-0337028	1.37367	0.591286	2.32319	0.0201691	0.864019	1.362	0.595479	2.28724	0.0221818	0.971212
Biochem_HDL	MGV-GENOME-0212520	0.933476	0.40209	2.32156	0.0202566	0.864019	0.794234	0.417484	1.90243	0.0571146	0.999615
antrop_gender.F1M2	MGV-GENOME-0289925	-0.764027	0.329073	-2.32176	0.020246	0.864019	-0.65675	0.332103	-1.97755	0.04798	0.999615
eczema	NL_vir014968	-1.39043	0.599634	-2.31879	0.0204062	0.864019	-1.22623	0.617081	-1.98714	0.0469064	0.999615
catarract	uvig_512347	1.88819	0.814294	2.3188	0.0204058	0.864019	1.60846	0.912902	1.76192	0.0780826	0.999615
bisphosphonates	uvig_425355	2.71618	1.1721	2.31735	0.0204846	0.864062	2.62297	1.19647	2.19227	0.0283602	0.971212
BioMK_Citrullin	MGV-GENOME-0305083	-0.029668	0.0128197	-2.31425	0.0206542	0.864616	-0.030127	0.0129295	-2.3301	0.0198007	0.937081
BioMK_IL8_log	MGV-GENOME-0287672	-1.67844	0.725697	-2.31287	0.0207297	0.864616	-1.63304	0.729351	-2.23903	0.025154	0.971212
cheese_log	uvig_384903	-0.869409	0.375703	-2.31408	0.0206631	0.864616	-0.77362	0.397511	-1.94616	0.0516358	0.999615
BioMK_Calprotectin_log	MGV-GENOME-0212520	-1.10819	0.479666	-2.31034	0.0208694	0.867204	-0.885936	0.471892	-1.87741	0.0604613	0.999615
rose_wine	MGV-GENOME-0321287	0.330393	0.143152	2.30799	0.0209998	0.868325	0.312134	0.144114	2.16589	0.0303196	0.982356
SSRI_antidepressant	MGV-GENOME-0310879	1.4867	0.644717	2.30597	0.0211124	0.868325	1.40864	0.653686	2.15491	0.0311685	0.983879
IBS	MGV-GENOME-0281541	1.29617	0.562168	2.30566	0.0211294	0.868325	1.10824	0.567609	1.95246	0.0508833	0.999615
antrop_hip.circ	uvig_191910	-0.0218942	0.00950628	-2.30314	0.0212712	0.870952	-0.0208993	0.00963508	-2.16909	0.0300761	0.982356
BlCells_Baso_log	MGV-GENOME-0371861	-41.6822	18.1274	-2.2994	0.0214821	0.876375	-50.0153	19.2533	-2.59775	0.00938361	0.909874
nonalc_drinks_log	SRS415869_NODE_11_length_123658_cov_86.751276	-0.345907	0.150582	-2.29712	0.0216117	0.878456	-0.334513	0.156464	-2.13795	0.0325204	0.983879
fruits_log	MGV-GENOME-0310268	1.48776	0.649735	2.2898	0.022033	0.88038	1.62716	0.674826	2.41123	0.0158986	0.92133
high.fiber	MGV-GENOME-0310268	1.8134	0.791258	2.2918	0.0219173	0.88038	1.81791	0.800796	2.27013	0.0231996	0.971212
steroid_nose_spray	MGV-GENOME-0287672	0.981266	0.428856	2.2881	0.0221316	0.88038	0.955808	0.432804	2.20841	0.0272159	0.971212
IBS	MGV-GENOME-0287672	0.791942	0.345261	2.29375	0.0218049	0.88038	0.793801	0.347676	2.28316	0.0224209	0.971212
how_often_boiled_potatos	MGV-GENOME-0287672	-0.195018	0.0850336	-2.29343	0.0218235	0.88038	-0.196067	0.0856931	-2.28802	0.0221366	0.971212
antrop_DBP	NL_vir036031	-0.0323865	0.0141485	-2.28903	0.0220774	0.88038	-0.0165597	0.020299	-0.815787	0.414622	0.999615
BlCells_Ery	NL_vir026707	0.557059	0.251312	2.2166	0.0266505	0.88477	0.896491	0.288298	3.1096	0.00187343	0.499238
how_often_fruits	NL_vir049144	-0.128589	0.0584685	-2.19929	0.0278576	0.88477	-0.186569	0.0623665	-2.99149	0.00277615	0.607112
ferrum	MGV-GENOME-0312075	1.92198	0.855552	2.24647	0.0246736	0.88477	2.11775	0.858719	2.46618	0.0136564	0.92133
Biochem_Creatinine	NL_vir006651	0.0326143	0.0146215	2.23058	0.0257092	0.88477	0.0376333	0.0151766	2.4797	0.0131494	0.92133
angII_receptor_antagonist	MGV-GENOME-0272770	1.84245	0.812499	2.26764	0.0233513	0.88477	2.20353	0.865553	2.54581	0.0109026	0.92133
oral_contraceptive	MGV-GENOME-0272770	1.26961	0.573861	2.2124	0.0269389	0.88477	1.45357	0.600921	2.4189	0.0155676	0.92133
soda_no_sugar	MGV-GENOME-0297536	0.281644	0.123647	2.2778	0.0227385	0.88477	0.299902	0.124576	2.40737	0.0160678	0.92133
QOL_overall_health_self_perception	NL_vir018760	-0.330448	0.147303	-2.24333	0.0248756	0.88477	-0.43014	0.168541	-2.55213	0.0107066	0.92133
meat_log	uvig_166271	-0.551773	0.251629	-2.19281	0.0283212	0.88477	-0.605102	0.254487	-2.37773	0.0174196	0.936818
bloodpressure_ever_high	SRS415869_NODE_11_length_123658_cov_86.751276	0.631895	0.287872	2.19506	0.0281594	0.88477	0.698439	0.297919	2.34439	0.019058	0.936818
antrop_gender.F1M2	MGV-GENOME-0374715	-0.925816	0.407669	-2.271	0.023147	0.88477	-1.12939	0.474881	-2.37827	0.0173942	0.936818
alcohol_products_log	MGV-GENOME-0248858	0.538105	0.239405	2.24767	0.024597	0.88477	0.573146	0.242521	2.36329	0.0181136	0.936818
how_often_vegetables	NL_vir049144	-0.183275	0.083144	-2.20431	0.0275028	0.88477	-0.206751	0.0872043	-2.37088	0.0177458	0.936818
high.fiber	MGV-GENOME-0359371	1.74651	0.788978	2.21364	0.0268537	0.88477	1.84394	0.79125	2.33042	0.0197839	0.937081
BioMK_IL6_log	NL_vir036031	-1.71376	0.768306	-2.23056	0.02571	0.88477	-2.48137	1.06977	-2.31952	0.0203666	0.94853
wholefat_milk	MGV-GENOME-0212520	0.474937	0.214548	2.21366	0.0268521	0.88477	0.522818	0.226272	2.31057	0.0208566	0.955916
how_often_pulses	MGV-GENOME-0272770	-0.69459	0.307175	-2.26122	0.0237455	0.88477	-0.731727	0.317289	-2.30619	0.0211001	0.962682
Biochem_Creatinine	MGV-GENOME-0353320	0.0815818	0.0360674	2.26193	0.0237019	0.88477	0.0890933	0.0387666	2.2982	0.0215505	0.968602
methylphenidate	MGV-GENOME-0288753	2.57185	1.16058	2.21601	0.0266905	0.88477	2.6757	1.1637	2.29929	0.0214882	0.968602
BioMK_Citrullin	MGV-GENOME-0248858	-0.0330095	0.014481	-2.27951	0.0226369	0.88477	-0.0339385	0.0147665	-2.29835	0.021542	0.968602
BioMK_ChromograninA_log	MGV-GENOME-0278294	-0.857682	0.387929	-2.21092	0.0270411	0.88477	-0.860278	0.393272	-2.18749	0.0287069	0.971212
how_often_tea	MGV-GENOME-0278294	0.190582	0.0862864	2.20872	0.0271944	0.88477	0.193088	0.086907	2.22178	0.0262983	0.971212
HBF	NL_vir006651	-0.0401654	0.0182341	-2.20277	0.0276113	0.88477	-0.0436872	0.0195183	-2.23827	0.0252037	0.971212
migraine	OLSK01002610.1	0.822517	0.361169	2.27737	0.022764	0.88477	0.818505	0.365308	2.24059	0.0250526	0.971212
how_often_chocomilk_sweetened_milk_drinks	MGV-GENOME-0305083	-0.168122	0.0754289	-2.22888	0.025822	0.88477	-0.168736	0.0757013	-2.22897	0.0258158	0.971212
how_often_nuts	MGV-GENOME-0212520	0.24945	0.112764	2.21213	0.0269574	0.88477	0.267722	0.117502	2.27844	0.0227003	0.971212
how_often_icecream	Han_2018_ERR1398212_NODE_689_length_32728_cov_10.495210	0.276593	0.123894	2.2325	0.0255822	0.88477	0.281205	0.126718	2.21915	0.0264769	0.971212
BlCells_Trombo	MGV-GENOME-0221889	-0.00923732	0.00412812	-2.23766	0.0252435	0.88477	-0.0100295	0.00458996	-2.18509	0.0288821	0.971212
eczema	MGV-GENOME-0244886	0.817222	0.367848	2.22163	0.0263083	0.88477	0.839002	0.373785	2.24461	0.024793	0.971212
rose_wine	MGV-GENOME-0353320	1.02391	0.451886	2.26587	0.0234594	0.88477	1.05004	0.466835	2.24927	0.0244954	0.971212
Biochem_HDL	MGV-GENOME-0109615	1.52101	0.684784	2.22115	0.0263405	0.88477	1.6221	0.711895	2.27857	0.0226927	0.971212
eggs_log	Manrique_Person1_NODE_54_length_54658_cov_29.442924	-1.0108	0.456837	-2.21261	0.0269244	0.88477	-1.04644	0.471708	-2.21841	0.0265269	0.971212
BlCells_Trombo	MGV-GENOME-0351725	-0.00826589	0.00370666	-2.23001	0.0257469	0.88477	-0.00821605	0.00365832	-2.24585	0.0247135	0.971212
BlCells_Hb	MGV-GENOME-0310268	0.736276	0.330347	2.2288	0.0258275	0.88477	0.7419	0.334011	2.22119	0.0263382	0.971212
pastry_log	MGV-GENOME-0287672	-0.653628	0.289171	-2.26035	0.0237996	0.88477	-0.636938	0.289008	-2.20388	0.0275328	0.971212
soda_no_sugar	MGV-GENOME-0347346	-0.40318	0.179629	-2.24451	0.0247994	0.88477	-0.409745	0.179009	-2.28896	0.0220818	0.971212
protein.plant_log	uvig_203034	2.19646	0.992364	2.21336	0.0268725	0.88477	2.17445	0.999835	2.17481	0.0296445	0.980375
RA	OLXK01000549.1	1.16519	0.516445	2.25618	0.0240593	0.88477	1.12683	0.518826	2.17189	0.0298641	0.982356
how_often_juice	NL_vir006651	-0.212752	0.0957461	-2.22204	0.0262806	0.88477	-0.208959	0.0972643	-2.14836	0.0316848	0.983879
BioMK_IL8_log	uvig_205988	1.11802	0.508031	2.20069	0.0277581	0.88477	1.09958	0.512866	2.14399	0.032034	0.983879
dairy_log	MGV-GENOME-0310268	1.45703	0.658094	2.21402	0.0268273	0.88477	1.44631	0.67311	2.1487	0.0316581	0.983879
other_antidepressant	NL_vir053139	1.4425	0.653971	2.20575	0.0274013	0.88477	1.72211	0.799217	2.15475	0.0311812	0.983879
Bristol_av.stool.type	MGV-GENOME-0221889	-0.477811	0.212157	-2.25216	0.0243122	0.88477	-0.465617	0.218617	-2.12983	0.0331858	0.991848
CFS	MGV-GENOME-0312075	1.46676	0.669727	2.19008	0.0285183	0.88477	1.31538	0.698999	1.88181	0.0598615	0.999615
Biochem_Insulin	NL_vir006651	-0.126024	0.0563763	-2.23541	0.0253907	0.88477	-0.105704	0.0578337	-1.82773	0.0675907	0.999615
folic_acid	uvig_425355	2.48504	1.12268	2.21349	0.0268639	0.88477	2.23923	1.19198	1.87858	0.0603014	0.999615
melatonine	MGV-GENOME-0272770	2.57462	1.13193	2.27454	0.0229337	0.88477	1.80934	1.18421	1.52789	0.12654	0.999615
alpha_blockers	MGV-GENOME-0310879	2.02727	0.89112	2.27497	0.0229075	0.88477	1.77912	0.901429	1.97367	0.0484197	0.999615
osteoporosis	MGV-GENOME-0221889	1.87337	0.851291	2.20062	0.0277628	0.88477	1.73972	0.89284	1.94853	0.0513516	0.999615
BlCells_Hb	MGV-GENOME-0244886	0.599085	0.272917	2.19512	0.0281551	0.88477	0.554254	0.278595	1.98946	0.0466501	0.999615
BioMK_BetaDefensin2_log	MGV-GENOME-0244886	-1.14222	0.507754	-2.24955	0.0244776	0.88477	-1.04164	0.503094	-2.07047	0.0384086	0.999615
how_often_icecream	MGV-GENOME-0138828	-0.380557	0.173825	-2.18931	0.0285742	0.88477	-0.375523	0.176793	-2.12409	0.033663	0.999615
ever_asthma	MGV-GENOME-0371861	-1.5909	0.724044	-2.19725	0.0280029	0.88477	-1.39036	0.733958	-1.89433	0.0581817	0.999615
hepatitis	MGV-GENOME-0371861	1.34246	0.592505	2.26573	0.0234679	0.88477	1.33427	0.649387	2.05467	0.0399113	0.999615
how_often_vegetables	MGV-GENOME-0371861	0.297139	0.132935	2.23522	0.0254028	0.88477	0.210039	0.141871	1.48049	0.138742	0.999615
antrop_WHR	SRS415869_NODE_11_length_123658_cov_86.751276	-4.6859	2.11816	-2.21225	0.0269497	0.88477	-3.67688	2.19486	-1.67522	0.0938907	0.999615
BlCells_Granulo_log	Manrique_Person1_NODE_54_length_54658_cov_29.442924	-4.08789	1.81958	-2.24661	0.0246647	0.88477	-3.72651	1.86779	-1.99514	0.0460274	0.999615
BioMK_ChromograninA_log	Manrique_Person1_NODE_54_length_54658_cov_29.442924	-1.46402	0.66867	-2.18945	0.0285643	0.88477	-0.943972	0.67766	-1.39299	0.163624	0.999615
fibromyalgiae	MGV-GENOME-0281541	1.85414	0.83073	2.23194	0.0256186	0.88477	1.7302	0.860541	2.01059	0.0443684	0.999615
antrop_gender.F1M2	MGV-GENOME-0351725	-0.960984	0.432013	-2.22444	0.0261192	0.88477	-0.851263	0.436845	-1.94866	0.0513361	0.999615
BioMK_BetaDefensin2_log	uvig_191910	0.595614	0.268667	2.21692	0.0266285	0.88477	0.522662	0.272184	1.92025	0.054826	0.999615
BioMK_ChromograninA_log	uvig_540612	-1.07133	0.47071	-2.27598	0.0228472	0.88477	-0.712826	0.531091	-1.34219	0.179534	0.999615
methylphenidate	MGV-GENOME-0374715	2.62708	1.18224	2.22213	0.0262745	0.88477	5.94851	3.73244	1.59373	0.110996	0.999615
QOL_phys.comp.score_log	MGV-GENOME-0321287	4.48854	2.04363	2.19636	0.0280663	0.88477	3.95858	2.06293	1.91892	0.054995	0.999615
antrop_age	MGV-GENOME-0289925	0.0242728	0.0107077	2.26686	0.0233987	0.88477	0.019128	0.0109889	1.74066	0.081743	0.999615
antrop_DBP	MGV-GENOME-0289925	-0.0408077	0.0182645	-2.23426	0.025466	0.88477	-0.0363658	0.0182299	-1.99485	0.0460597	0.999615
QOL_phys.comp.score_log	NL_vir036031	5.60283	2.485	2.25466	0.0241547	0.88477	5.22257	3.1166	1.67573	0.0937917	0.999615
steroid_nose_spray	NL_vir053139	0.745037	0.33023	2.25612	0.0240632	0.88477	0.390453	0.500969	0.779394	0.435748	0.999615
eczema	NL_vir053139	-0.673518	0.304322	-2.21318	0.0268853	0.88477	-0.524218	0.405409	-1.29306	0.195991	0.999615
smk_mother	NL_vir026707	0.367892	0.167124	2.20131	0.0277137	0.88477	0.326312	0.189895	1.71838	0.0857276	0.999615
how_often_breakfast	NL_vir026707	-0.155006	0.0682663	-2.2706	0.0231709	0.88477	-0.152561	0.0830487	-1.83701	0.0662081	0.999615
anti_androgen_oral_contraceptive	NL_vir014968	1.55296	0.692411	2.24283	0.0249081	0.88477	1.78502	0.845524	2.11114	0.0347605	0.999615
how_often_baked_fried_potatoes	NL_vir014968	0.326291	0.142921	2.28302	0.0224293	0.88477	0.297104	0.153367	1.93721	0.05272	0.999615
BioMK_IL6_log	uvig_384903	1.15598	0.5272	2.19268	0.0283306	0.88477	1.02539	0.528747	1.93928	0.0524678	0.999615
breads_log	uvig_384903	-1.05893	0.479814	-2.20696	0.0273169	0.88477	-0.945153	0.547604	-1.72598	0.0843511	0.999615
carbohydrates.total_log	uvig_384903	-2.86779	1.30334	-2.20035	0.0277823	0.88477	-2.32279	1.4823	-1.56702	0.117111	0.999615
vitamin_K_antagonist	ERS698742_NODE_4_length_57489_cov_840.739161	2.60339	1.17573	2.21428	0.0268096	0.88477	2.55685	1.22064	2.09467	0.0362	0.999615
smk_history	MGV-GENOME-0279285	-0.339954	0.155109	-2.19171	0.0284005	0.88477	-0.280116	0.158393	-1.76849	0.0769798	0.999615
smk_mother	NL_vir049144	0.401385	0.178456	2.24921	0.0244993	0.88477	0.355499	0.18644	1.90677	0.0565501	0.999615
antrop_gender.F1M2	NL_vir049144	0.389253	0.175892	2.21303	0.0268959	0.88477	0.257549	0.183931	1.40025	0.161438	0.999615
vegetables_log	NL_vir049144	-0.553611	0.253324	-2.18539	0.0288603	0.887417	-0.61392	0.273594	-2.24391	0.0248384	0.971212
how_often_boiled_potatos	MGV-GENOME-0308888	-0.237077	0.108466	-2.18572	0.0288361	0.887417	-0.227005	0.109288	-2.07712	0.0377901	0.999615
QOL_phys.comp.score_log	MGV-GENOME-0163922	8.08631	3.70104	2.18488	0.0288978	0.887417	7.62119	3.67919	2.07143	0.0383185	0.999615
medication_allergy	uvig_512347	1.03343	0.474186	2.17937	0.0293038	0.891927	1.50252	0.563538	2.66622	0.00767094	0.857457
gluten_free_diet	MGV-GENOME-0321287	1.56349	0.716877	2.18097	0.0291853	0.891927	2.03196	0.776848	2.61564	0.00890604	0.896862
BioMK_IL12P70_log	MGV-GENOME-0272770	-2.50677	1.15023	-2.17936	0.0293046	0.891927	-2.27772	1.15614	-1.97011	0.0488262	0.999615
ever_asthma	OMFQ01000250.1	0.739318	0.33936	2.17857	0.0293638	0.891927	0.496505	0.374562	1.32556	0.184985	0.999615
antrop_BMI	MGV-GENOME-0281541	-0.18608	0.0854596	-2.17741	0.0294502	0.892125	-0.201873	0.0863273	-2.33845	0.0193637	0.936818
psoriasis	OHGK01000149.1	1.21876	0.567256	2.14852	0.0316727	0.89736	2.01042	0.608662	3.30302	0.000956511	0.427675
lowfat	MGV-GENOME-0371861	1.11818	0.515559	2.16886	0.0300932	0.89736	1.50156	0.521484	2.8794	0.00398437	0.66677
how_often_pasta	NL_vir006651	-0.302623	0.141629	-2.13673	0.0326201	0.89736	-0.360218	0.147842	-2.43651	0.0148298	0.92133
neck_or_back_hernia	SRS415869_NODE_11_length_123658_cov_86.751276	0.869965	0.407836	2.13313	0.0329144	0.89736	1.02265	0.425002	2.40622	0.0161185	0.92133
chronic_bladder_infection	NL_vir014968	1.41249	0.657689	2.14766	0.0317411	0.89736	2.23778	0.877874	2.54909	0.0108003	0.92133
vegetarian	NL_vir006651	1.00377	0.466978	2.14951	0.0315942	0.89736	1.14378	0.486455	2.35125	0.0187104	0.936818
breads_log	MGV-GENOME-0374715	2.01647	0.940911	2.1431	0.0321047	0.89736	3.05733	1.30372	2.34508	0.0190228	0.936818
rice_log	OHGK01000149.1	-0.523273	0.24282	-2.15499	0.0311628	0.89736	-0.582574	0.256312	-2.27291	0.0230315	0.971212
legumes_log	MGV-GENOME-0272770	-1.05782	0.491603	-2.15178	0.0314151	0.89736	-1.12471	0.505844	-2.22344	0.0261863	0.971212
bisphosphonates	MGV-GENOME-0109615	2.57857	1.20639	2.13742	0.0325635	0.89736	2.75415	1.22116	2.25536	0.0241108	0.971212
meat_log	uvig_191910	0.663723	0.310521	2.13745	0.0325614	0.89736	0.692276	0.314086	2.20409	0.0275178	0.971212
alpha_blockers	MGV-GENOME-0289925	1.882	0.877208	2.14545	0.031917	0.89736	1.96643	0.896316	2.1939	0.0282428	0.971212
RA	MGV-GENOME-0289925	1.43833	0.662742	2.17028	0.0299858	0.89736	1.5574	0.696014	2.23761	0.0252468	0.971212
IUD_that_includes_hormones	uvig_203034	0.916012	0.422591	2.16761	0.0301882	0.89736	0.938247	0.429453	2.18475	0.0289075	0.971212
medication_allergy	NL_vir049144	-1.12636	0.521491	-2.15989	0.0307815	0.89736	-1.19341	0.53276	-2.24006	0.0250872	0.971212
BlCells_Hb	uvig_192395	-0.534082	0.249175	-2.1434	0.0320809	0.89736	-0.566057	0.262286	-2.15817	0.0309146	0.983879
vitamin_K_antagonist	MGV-GENOME-0351725	2.55442	1.18935	2.14774	0.0317345	0.89736	2.56272	1.18631	2.16024	0.0307543	0.983879
how_often_pulses	MGV-GENOME-0289925	-0.320976	0.149707	-2.14404	0.0320299	0.89736	-0.320426	0.149776	-2.13936	0.0324063	0.983879
antrop_height	MGV-GENOME-0278294	0.0409879	0.0192129	2.13336	0.0328955	0.89736	0.0401996	0.0193863	2.07361	0.0381157	0.999615
pastry_log	MGV-GENOME-0272770	-0.96715	0.449926	-2.14958	0.0315887	0.89736	-0.964311	0.484798	-1.9891	0.0466903	0.999615
wholefat_milk	OLSK01002610.1	0.427416	0.200364	2.1332	0.0329086	0.89736	0.314343	0.203032	1.54824	0.121565	0.999615
carbohydrates.total_log	MGV-GENOME-0297536	-2.09642	0.973908	-2.15259	0.0313512	0.89736	-1.86428	1.00312	-1.85848	0.0631009	0.999615
protein_rich_diet	MGV-GENOME-0297536	1.7391	0.807691	2.15317	0.031305	0.89736	1.69104	0.843248	2.00539	0.0449215	0.999615
HBF	MGV-GENOME-0310879	0.0359771	0.0166433	2.16166	0.0306444	0.89736	0.0350743	0.0169875	2.06471	0.0389505	0.999615
dust_allergy	MGV-GENOME-0305083	-1.11746	0.523098	-2.13623	0.0326609	0.89736	-1.10186	0.523557	-2.10456	0.0353295	0.999615
BlCells_Lympho	MGV-GENOME-0305083	0.460499	0.215231	2.13956	0.0323906	0.89736	0.450105	0.215319	2.09041	0.0365811	0.999615
BlCells_Leuco_log	MGV-GENOME-0353320	7.75857	3.59759	2.1566	0.0310368	0.89736	5.55761	3.57219	1.5558	0.119756	0.999615
white_wine	MGV-GENOME-0353320	0.879428	0.409567	2.14721	0.0317763	0.89736	0.744782	0.400839	1.85806	0.0631608	0.999615
oral_contraceptive	MGV-GENOME-0371861	-1.32755	0.613407	-2.16423	0.0304469	0.89736	-1.17493	0.626476	-1.87546	0.0607289	0.999615
how_often_fish	MGV-GENOME-0371861	0.205057	0.0957225	2.1422	0.0321772	0.89736	0.21248	0.102768	2.06757	0.0386804	0.999615
BioMK_IL1beta_log	Manrique_Person1_NODE_54_length_54658_cov_29.442924	-4.59271	2.14863	-2.13751	0.0325565	0.89736	-4.50132	2.15292	-2.0908	0.0365464	0.999615
Biochem_Creatinine	MGV-GENOME-4408934	0.0529314	0.0244037	2.16899	0.0300833	0.89736	0.0449746	0.0231442	1.94323	0.0519879	0.999615
heart_rhythm_problems	MGV-GENOME-0288753	0.817451	0.38279	2.13551	0.0327196	0.89736	0.765956	0.38718	1.97829	0.0478957	0.999615
BioMK_ChromograninA_log	MGV-GENOME-0289925	-1.03124	0.475821	-2.16729	0.0302131	0.89736	-0.614647	0.485915	-1.26493	0.205898	0.999615
pastry_log	NL_vir036031	0.704431	0.329039	2.14087	0.0322844	0.89736	0.743427	0.473307	1.57071	0.116251	0.999615
soda_with_sugar	MGV-GENOME-0287672	0.263386	0.123415	2.13414	0.0328311	0.89736	0.260957	0.124568	2.09489	0.0361805	0.999615
BioMK_Calprotectin_log	uvig_512347	-1.10944	0.518716	-2.13882	0.0324504	0.89736	-0.555286	0.54164	-1.02519	0.305271	0.999615
BioMK_IL12P70_log	uvig_384903	1.1544	0.534733	2.15883	0.0308632	0.89736	0.967106	0.534076	1.8108	0.0701715	0.999615
kcal_log	uvig_384903	-3.48016	1.60405	-2.1696	0.0300368	0.89736	-2.94055	1.8334	-1.60388	0.10874	0.999615
oral_anti_diabetics	MGV-GENOME-0347346	1.9101	0.881799	2.16613	0.030301	0.89736	1.86238	0.897529	2.07501	0.0379857	0.999615
antrop_age	MGV-GENOME-0347346	0.0265305	0.0122881	2.15904	0.0308467	0.89736	0.02316	0.0122648	1.88833	0.0589815	0.999615
soup_log	MGV-GENOME-0337028	0.847994	0.397867	2.13135	0.0330603	0.899144	0.905687	0.39515	2.29201	0.0219053	0.971212
ferrum	uvig_425355	2.40963	1.13465	2.12367	0.0336974	0.905455	3.31306	1.24586	2.65925	0.0078314	0.866727
smk_mother	MGV-GENOME-0289925	0.633386	0.298026	2.12527	0.0335638	0.905455	0.731825	0.301874	2.42427	0.0153392	0.92133
how_often_yoghurt_milk_based_puddings	MGV-GENOME-0221889	0.31348	0.147508	2.12517	0.0335722	0.905455	0.358333	0.158272	2.26404	0.023572	0.971212
how_often_coffee	MGV-GENOME-0312075	0.211203	0.0994318	2.1241	0.0336621	0.905455	0.202749	0.0990484	2.04697	0.0406613	0.999615
how_often_bread	uvig_384903	-0.271324	0.127758	-2.12373	0.033693	0.905455	-0.241665	0.137618	-1.75605	0.0790795	0.999615
rice_log	NL_vir036031	-0.450587	0.212444	-2.12096	0.0339249	0.906764	-1.00477	0.335529	-2.9946	0.00274806	0.607112
migraine	MGV-GENOME-0351725	-1.56295	0.738025	-2.11774	0.0341969	0.906764	-1.63228	0.740974	-2.20289	0.0276025	0.971212
migraine	MGV-GENOME-0278294	-0.87052	0.411009	-2.11801	0.0341746	0.906764	-0.843928	0.412584	-2.04547	0.0408086	0.999615
how_often_chocolade	uvig_540612	-0.206417	0.0973335	-2.12072	0.0339455	0.906764	-0.210588	0.102085	-2.06286	0.0391258	0.999615
parasympatholytic_inhaler	ERS698742_NODE_4_length_57489_cov_840.739161	2.42481	1.14464	2.1184	0.0341411	0.906764	2.46844	1.18107	2.09001	0.036617	0.999615
smk_current	MGV-GENOME-0279285	-0.765512	0.361548	-2.11732	0.0342328	0.906764	-0.661863	0.366217	-1.8073	0.0707158	0.999615
carbohydrates.total_log	ERS698742_NODE_4_length_57489_cov_840.739161	3.37175	1.6093	2.09517	0.0361561	0.908181	4.65759	1.722	2.70475	0.0068356	0.804298
how_often_fish	Han_2018_ERR1398212_NODE_689_length_32728_cov_10.495210	-0.261772	0.123757	-2.11521	0.034412	0.908181	-0.308661	0.124438	-2.48044	0.0131219	0.92133
acne	MGV-GENOME-0353320	2.42384	1.16253	2.08496	0.0370731	0.908181	3.11498	1.24919	2.49359	0.0126459	0.92133
how_often_pulses	MGV-GENOME-0138828	0.278455	0.132868	2.09573	0.0361062	0.908181	0.317817	0.135546	2.34471	0.0190417	0.936818
vegetarian	MGV-GENOME-0337028	0.978322	0.469369	2.08433	0.03713	0.908181	1.06015	0.472914	2.24174	0.0249781	0.971212
nonalc_drinks_log	MGV-GENOME-0138828	0.595006	0.281909	2.11063	0.0348039	0.908181	0.623135	0.281592	2.2129	0.0269048	0.971212
kcal_log	MGV-GENOME-0287672	-2.2504	1.07031	-2.10256	0.0355041	0.908181	-2.37829	1.06486	-2.23342	0.025521	0.971212
sauces_log	NL_vir014968	0.741556	0.353524	2.09761	0.0359395	0.908181	0.881928	0.398712	2.21194	0.0269708	0.971212
protein_rich_diet	OLXK01000549.1	1.3766	0.652194	2.11072	0.0347968	0.908181	1.43701	0.658304	2.1829	0.0290431	0.971212
how_often_bread	MGV-GENOME-0305083	-0.193632	0.0922169	-2.09974	0.0357514	0.908181	-0.198155	0.0924732	-2.14284	0.0321263	0.983879
protein.total_log	uvig_191910	1.75912	0.840533	2.09286	0.0363618	0.908181	1.8234	0.847407	2.15175	0.0314174	0.983879
BioMK_ChromograninA_log	MGV-GENOME-0328053	-1.13181	0.536443	-2.10984	0.0348722	0.908181	-1.20067	0.555722	-2.16056	0.0307293	0.983879
steroid_inhaler	OMFQ01000250.1	0.890796	0.426058	2.09079	0.0365472	0.908181	1.0579	0.495735	2.134	0.0328426	0.986867
BlCells_Granulo_log	MGV-GENOME-0278294	-2.36514	1.13397	-2.08572	0.0370042	0.908181	-2.03798	1.14521	-1.77957	0.0751456	0.999615
tea_log	MGV-GENOME-0278294	0.42895	0.204836	2.09412	0.0362497	0.908181	0.429656	0.205699	2.08876	0.036729	0.999615
savoury_snacks_log	OMFQ01000250.1	0.680782	0.32493	2.09516	0.0361566	0.908181	0.754456	0.360591	2.09227	0.0364139	0.999615
HBF	uvig_166271	0.0247086	0.0117318	2.10612	0.0351939	0.908181	0.0237091	0.0119098	1.99073	0.0465105	0.999615
red_wine	MGV-GENOME-0212520	0.360513	0.172332	2.09197	0.0364414	0.908181	0.361075	0.179286	2.01396	0.044014	0.999615
panic_disorder	Han_2018_ERR1398212_NODE_689_length_32728_cov_10.495210	1.17668	0.558246	2.10783	0.0350461	0.908181	1.09854	0.567402	1.93608	0.0528578	0.999615
antibiotics_merged	MGV-GENOME-0353320	2.39827	1.14747	2.09004	0.0366139	0.908181	1.71495	1.35967	1.2613	0.207202	0.999615
migraine	MGV-GENOME-0353320	1.84459	0.879808	2.09658	0.0360308	0.908181	1.52384	0.921418	1.6538	0.0981678	0.999615
high.fiber	MGV-GENOME-0353320	2.46126	1.16816	2.10695	0.035122	0.908181	2.22104	1.25697	1.76698	0.0772322	0.999615
Biochem_HDL	MGV-GENOME-0337028	-1.07889	0.517184	-2.08609	0.0369708	0.908181	-1.08367	0.522345	-2.07462	0.0380222	0.999615
buttermilk	MGV-GENOME-0337028	0.313787	0.149034	2.10547	0.0352507	0.908181	0.275545	0.152809	1.8032	0.0713562	0.999615
red_wine	MGV-GENOME-0337028	-0.504431	0.241627	-2.08764	0.0368301	0.908181	-0.50629	0.244232	-2.07299	0.0381734	0.999615
protein.plant_log	MGV-GENOME-0371861	1.88022	0.897179	2.0957	0.0361085	0.908181	1.24182	0.973967	1.27502	0.202304	0.999615
Bristol_av.stool.type	MGV-GENOME-0351725	-0.403866	0.192547	-2.09749	0.0359501	0.908181	-0.321865	0.198007	-1.62552	0.104051	0.999615
ACE_inhibitor	MGV-GENOME-0374715	1.23898	0.586673	2.11188	0.0346964	0.908181	1.45523	0.793289	1.83442	0.0665918	0.999615
how_often_pasta	MGV-GENOME-0310268	-0.321525	0.152438	-2.10922	0.0349258	0.908181	-0.315809	0.156624	-2.01636	0.0437627	0.999615
BlCells_Leuco_log	MGV-GENOME-0288753	-4.24307	2.03194	-2.08819	0.0367809	0.908181	-4.23486	2.01104	-2.10581	0.035221	0.999615
antrop_SBP	NL_vir036031	-0.021401	0.0102304	-2.09191	0.0364465	0.908181	-0.0135925	0.0146825	-0.925766	0.354567	0.999615
Bristol_av.stool.freq_log	NL_vir053139	-1.91512	0.918463	-2.08514	0.0370566	0.908181	-2.34252	1.28295	-1.82589	0.0678665	0.999615
ca_channel_blocker	MGV-GENOME-0328053	1.37946	0.661051	2.08677	0.0369087	0.908181	1.3188	0.672905	1.95986	0.0500126	0.999615
antrop_age	MGV-GENOME-0328053	0.0248665	0.011877	2.09367	0.0362892	0.908181	0.0184841	0.0124735	1.48187	0.138375	0.999615
BioMK_Citrullin	MGV-GENOME-0328053	0.0244221	0.0116306	2.09982	0.0357448	0.908181	0.0246003	0.0118464	2.07661	0.0378379	0.999615
how_often_fruits	NL_vir053139	0.148437	0.0712671	2.08283	0.0372664	0.909527	0.141277	0.09934	1.42216	0.15498	0.999615
Biochem_TG_log	NL_vir036031	-2.35023	1.12974	-2.08033	0.0374948	0.913109	1.0644	1.63897	0.649434	0.516058	0.999615
how_often_yoghurt_milk_based_puddings	MGV-GENOME-0371861	0.144843	0.0701052	2.06609	0.0388203	0.914737	0.169759	0.0731592	2.3204	0.0203193	0.94853
CFS	NL_vir006651	1.64037	0.791637	2.07212	0.0382539	0.914737	1.86062	0.813857	2.28617	0.0222441	0.971212
chronic_nose_throat_inf	uvig_425355	1.35969	0.655517	2.07422	0.0380591	0.914737	1.57002	0.692096	2.2685	0.0232986	0.971212
Biochem_Insulin	MGV-GENOME-0281541	-0.191897	0.0935847	-2.05052	0.0403139	0.914737	-0.207939	0.0944445	-2.2017	0.0276862	0.971212
BioMK_BetaDefensin2_log	MGV-GENOME-0288753	-1.21018	0.587911	-2.05844	0.0395476	0.914737	-1.27148	0.592234	-2.14693	0.0317991	0.983879
BioMK_IL12P70_log	OLSK01002610.1	0.988905	0.478009	2.0688	0.0385649	0.914737	1.08984	0.510696	2.13403	0.0328404	0.986867
Biochem_Cholesterol	MGV-GENOME-0312075	0.269804	0.130154	2.07296	0.0381759	0.914737	0.242418	0.135635	1.78728	0.0738921	0.999615
ever_heart_attack	MGV-GENOME-0272770	2.28002	1.11209	2.05021	0.040344	0.914737	1.81296	1.15762	1.56611	0.117322	0.999615
vegetables_log	MGV-GENOME-0305083	-0.705918	0.342991	-2.05813	0.0395781	0.914737	-0.687762	0.343698	-2.00106	0.0453854	0.999615
anti_histamine	OMFQ01000250.1	0.828823	0.401262	2.06554	0.0388717	0.914737	0.674349	0.438114	1.53921	0.123753	0.999615
stomach_ulcer	uvig_166271	1.06621	0.514216	2.07347	0.038129	0.914737	1.06622	0.527437	2.02151	0.0432272	0.999615
antrop_WHR	MGV-GENOME-0163922	-4.93062	2.40357	-2.05137	0.0402306	0.914737	-4.77985	2.414	-1.98005	0.0476977	0.999615
opiat	MGV-GENOME-0353320	2.36143	1.14434	2.06358	0.0390573	0.914737	1.06223	1.36677	0.777186	0.437049	0.999615
how_often_milk_or_buttermilk	uvig_205988	-0.106171	0.0512622	-2.07113	0.0383464	0.914737	-0.106975	0.0515127	-2.07668	0.0378312	0.999615
BioMK_IL10_log	MGV-GENOME-0337028	-2.92914	1.4271	-2.05251	0.0401199	0.914737	-2.83385	1.44221	-1.96494	0.0494215	0.999615
fish_log	MGV-GENOME-0337028	-0.700387	0.338738	-2.06764	0.0386741	0.914737	-0.681671	0.340927	-1.99946	0.0455584	0.999615
rice_log	MGV-GENOME-0371861	-0.430556	0.209682	-2.05337	0.0400362	0.914737	-0.441318	0.224761	-1.9635	0.0495883	0.999615
antrop_hip.circ	uvig_540612	-0.0338758	0.0163233	-2.0753	0.0379587	0.914737	-0.0304482	0.016736	-1.81932	0.0688619	0.999615
soda_no_sugar	MGV-GENOME-0374715	-0.366907	0.178919	-2.05069	0.0402975	0.914737	-0.353789	0.209607	-1.68787	0.0914362	0.999615
Bristol_av.stool.type	MGV-GENOME-4408934	-0.612117	0.297501	-2.05753	0.0396354	0.914737	-0.409263	0.302056	-1.35492	0.175442	0.999615
beta_blockers	MGV-GENOME-0288753	1.08573	0.525864	2.06467	0.0389546	0.914737	1.08639	0.528058	2.05734	0.0396537	0.999615
thiazide_diuretic	MGV-GENOME-0288753	1.22223	0.593161	2.06054	0.0393466	0.914737	1.10803	0.609141	1.819	0.0689116	0.999615
calcium	NL_vir036031	1.3934	0.674977	2.06437	0.0389831	0.914737	1.82197	1.28129	1.42198	0.155031	0.999615
ferrum	NL_vir036031	1.75627	0.852443	2.06028	0.0393716	0.914737	1.85032	3.36232	0.550309	0.582107	0.999615
antrop_hip.circ	NL_vir036031	-0.0259463	0.0126484	-2.05135	0.0402333	0.914737	-0.0226544	0.0212069	-1.06825	0.285406	0.999615
weight_related_diet	NL_vir053139	0.742853	0.360315	2.06168	0.0392387	0.914737	0.518856	0.546257	0.949838	0.342195	0.999615
BlCells_Lympho	NL_vir018760	0.415448	0.200337	2.07374	0.0381031	0.914737	0.362805	0.215609	1.6827	0.0924329	0.999615
how_often_soda	MGV-GENOME-0287672	0.148005	0.0716593	2.0654	0.0388852	0.914737	0.138949	0.0723415	1.92074	0.0547649	0.999615
alcohol_products_log	uvig_203034	-0.311945	0.152011	-2.05212	0.0401581	0.914737	-0.282995	0.155379	-1.82132	0.0685579	0.999615
high.fiber	uvig_203034	1.35673	0.660431	2.05431	0.039946	0.914737	1.28578	0.67585	1.90246	0.0571106	0.999615
methylphenidate	ERS698742_NODE_4_length_57489_cov_840.739161	2.39638	1.15545	2.07399	0.0380802	0.914737	2.09555	1.2099	1.73201	0.0832718	0.999615
BioMK_IL8_log	ERS698742_NODE_4_length_57489_cov_840.739161	1.47045	0.712687	2.06325	0.039089	0.914737	1.15722	0.694764	1.66563	0.0957877	0.999615
migraine	MGV-GENOME-0279285	-0.692955	0.336199	-2.06115	0.0392891	0.914737	-0.664674	0.340846	-1.95007	0.0511678	0.999615
Biochem_Glucose_log	NL_vir049144	4.13488	1.99925	2.06821	0.0386203	0.914737	4.06938	2.19604	1.85306	0.0638744	0.999615
Biochem_TG_log	MGV-GENOME-0371861	-2.33287	1.13884	-2.04846	0.0405151	0.916756	-1.44526	1.19126	-1.21322	0.225045	0.999615
QOL_overall_health_self_perception	OHGK01000149.1	0.325626	0.159169	2.04578	0.0407777	0.920834	0.311073	0.168355	1.84772	0.0646428	0.999615
vitamin_D	NL_vir036031	1.38086	0.675503	2.04419	0.0409343	0.922508	1.68681	1.20241	1.40286	0.160658	0.999615
smk_mother	NL_vir053139	-0.396517	0.194115	-2.04269	0.0410835	0.924006	-0.466878	0.27099	-1.72286	0.0849135	0.999615
wholefat_milk	uvig_205988	0.349779	0.17132	2.04167	0.0411841	0.924409	0.359131	0.172655	2.08005	0.0375211	0.999615
how_often_chocolade	NL_vir036031	0.147626	0.0723376	2.04079	0.0412718	0.924521	0.128053	0.111861	1.14475	0.252311	0.999615
cheese_log	NL_vir006651	-0.663426	0.325582	-2.03766	0.0415838	0.929647	-0.809689	0.335685	-2.41205	0.0158631	0.92133
antrop_gender.F1M2	OHGK01000149.1	-0.586479	0.288317	-2.03415	0.0419365	0.935469	-0.560299	0.303784	-1.8444	0.0651253	0.999615
gluten_free_diet	SRS415869_NODE_11_length_123658_cov_86.751276	1.68138	0.826878	2.03341	0.0420116	0.935469	1.70854	0.883269	1.93434	0.053071	0.999615
how_often_soda	MGV-GENOME-0278294	-0.129235	0.0636032	-2.03189	0.042165	0.937018	-0.131363	0.0640449	-2.0511	0.040257	0.999615
blood_clotting_disorder	MGV-GENOME-0371861	1.78552	0.879979	2.02905	0.0424528	0.939148	2.13406	0.882804	2.41737	0.0156333	0.92133
BlCells_Leuco_log	MGV-GENOME-0374715	-3.80511	1.8744	-2.03004	0.0423524	0.939148	-4.865	2.3676	-2.05482	0.0398962	0.999615
ever_asthma	MGV-GENOME-0248858	0.754933	0.37217	2.02846	0.0425129	0.939148	0.695858	0.375896	1.8512	0.0641413	0.999615
Biochem_HbA1c_log	MGV-GENOME-0337028	7.57064	3.73443	2.02726	0.0426363	0.940017	7.59209	3.79971	1.99807	0.0457088	0.999615
rice_log	Manrique_Person1_NODE_54_length_54658_cov_29.442924	-0.688292	0.339713	-2.0261	0.0427548	0.940775	-0.68826	0.340884	-2.01904	0.0434828	0.999615
statin	Han_2018_ERR1398212_NODE_689_length_32728_cov_10.495210	1.05946	0.523452	2.02399	0.0429717	0.943689	1.35433	0.543078	2.4938	0.0126382	0.92133
BlCells_Lympho	OLXK01000549.1	-0.322504	0.159434	-2.02281	0.0430931	0.944445	-0.353111	0.161098	-2.19191	0.0283862	0.971212
how_often_alcohol	MGV-GENOME-0353320	0.736756	0.364368	2.02201	0.0431751	0.944445	0.689027	0.349664	1.97054	0.0487762	0.999615
gall_stones	uvig_205988	0.880571	0.441061	1.99648	0.0458815	0.948237	1.12322	0.452757	2.48084	0.0131073	0.92133
parasympatholytic_inhaler	MGV-GENOME-0221889	2.30846	1.14707	2.01247	0.0441699	0.948237	3.03776	1.28174	2.37003	0.0177866	0.936818
calcium	uvig_540612	1.59347	0.799292	1.9936	0.0461959	0.948237	2.20658	0.937785	2.35297	0.0186243	0.936818
ca_channel_blocker	uvig_166271	1.16016	0.579532	2.0019	0.0452957	0.948237	1.33952	0.591477	2.2647	0.0235309	0.971212
acne	NL_vir036031	1.00757	0.506938	1.98756	0.0468607	0.948237	2.10742	0.929479	2.26731	0.0233712	0.971212
Biochem_Insulin	MGV-GENOME-0312075	-0.0722456	0.0357858	-2.01883	0.0435044	0.948237	-0.0722503	0.0367045	-1.96843	0.0490184	0.999615
how_often_meat	uvig_192395	-0.211532	0.104974	-2.0151	0.0438946	0.948237	-0.202025	0.108774	-1.85729	0.0632695	0.999615
BlCells_Mono_log	uvig_425355	9.18357	4.59738	1.99756	0.0457639	0.948237	9.62404	4.63867	2.07474	0.0380106	0.999615
how_often_chocomilk_sweetened_milk_drinks	uvig_425355	-0.339163	0.170168	-1.99311	0.0462492	0.948237	-0.315612	0.170987	-1.84583	0.0649174	0.999615
soup_log	MGV-GENOME-0272770	-0.664355	0.330953	-2.0074	0.044707	0.948237	-0.680166	0.344518	-1.97425	0.0483529	0.999615
protein.plant_log	MGV-GENOME-0272770	-3.0836	1.54691	-1.99339	0.0462183	0.948237	-2.67635	1.62576	-1.64622	0.0997187	0.999615
panic_disorder	MGV-GENOME-0297536	1.10663	0.556558	1.98834	0.0467736	0.948237	1.11987	0.566454	1.97698	0.0480438	0.999615
how_often_nuts	MGV-GENOME-0297536	0.193174	0.0972072	1.98724	0.0468958	0.948237	0.161865	0.0971649	1.66588	0.0957365	0.999615
Biochem_Glucose_log	MGV-GENOME-0212520	-10.1352	5.02823	-2.01566	0.043836	0.948237	-11.0784	5.28159	-2.09755	0.0359448	0.999615
antrop_hip.circ	MGV-GENOME-0212520	-0.0363962	0.0182816	-1.99086	0.046496	0.948237	-0.0296041	0.018971	-1.56049	0.118643	0.999615
anti_epileptics	MGV-GENOME-0221889	2.31375	1.14761	2.01615	0.0437846	0.948237	2.10314	1.19228	1.76398	0.0777362	0.999615
fruits_log	uvig_205988	0.739437	0.372249	1.98641	0.0469884	0.948237	0.622159	0.376686	1.65167	0.0986027	0.999615
lownatrium	uvig_205988	1.69805	0.853511	1.98949	0.0466472	0.948237	1.83012	0.883091	2.0724	0.0382284	0.999615
Biochem_Cholesterol	MGV-GENOME-0337028	-0.415877	0.20759	-2.00335	0.0451395	0.948237	-0.397747	0.209689	-1.89684	0.0578493	0.999615
BioMK_ChromograninA_log	MGV-GENOME-0109615	-2.49026	1.25429	-1.98539	0.047101	0.948237	-2.4983	1.30809	-1.90988	0.0561483	0.999615
fish_log	MGV-GENOME-0371861	0.518541	0.257455	2.01411	0.0439985	0.948237	0.549605	0.275696	1.99352	0.0462046	0.999615
BioMK_Calprotectin_log	SRS415869_NODE_11_length_123658_cov_86.751276	-0.679547	0.342374	-1.98481	0.0471658	0.948237	-0.54821	0.345766	-1.5855	0.112854	0.999615
vegetarian	Manrique_Person1_NODE_54_length_54658_cov_29.442924	1.02603	0.510635	2.00932	0.0445034	0.948237	0.882829	0.523456	1.68654	0.0916919	0.999615
BioMK_BetaDefensin2_log	MGV-GENOME-0351725	1.07853	0.537959	2.00485	0.0449788	0.948237	1.08145	0.538529	2.00816	0.0446259	0.999615
pastry_log	MGV-GENOME-0351725	1.11329	0.560775	1.98527	0.0471148	0.948237	1.15161	0.556198	2.07051	0.0384044	0.999615
kcal_log	uvig_191910	1.5418	0.776088	1.98663	0.0469635	0.948237	1.58472	0.783559	2.02246	0.043129	0.999615
Biochem_HDL	MGV-GENOME-0374715	0.807992	0.406946	1.9855	0.0470889	0.948237	0.604264	0.554565	1.08962	0.275882	0.999615
soup_log	MGV-GENOME-0374715	-0.51966	0.259419	-2.00317	0.045159	0.948237	-0.258631	0.344699	-0.750307	0.45307	0.999615
Biochem_HDL	MGV-GENOME-0310268	-1.07585	0.54176	-1.98584	0.0470514	0.948237	-1.02139	0.5466	-1.86863	0.0616747	0.999615
pasta_log	MGV-GENOME-0310268	-0.73919	0.366565	-2.01653	0.0437443	0.948237	-0.732483	0.376646	-1.94475	0.0518051	0.999615
BlCells_Lympho	MGV-GENOME-0288753	-0.761551	0.380963	-1.99902	0.0456063	0.948237	-0.785902	0.384234	-2.04537	0.0408181	0.999615
Biochem_Glucose_log	NL_vir036031	-6.68056	3.32375	-2.00995	0.0444366	0.948237	-5.903	5.1373	-1.14905	0.250537	0.999615
tea_log	NL_vir053139	0.262693	0.132311	1.98542	0.0470981	0.948237	0.284134	0.177673	1.5992	0.109777	0.999615
antrop_DBP	NL_vir018760	0.0274047	0.0137924	1.98695	0.046928	0.948237	0.0314206	0.0155056	2.0264	0.0427236	0.999615
vegetables_log	NL_vir026707	-0.4852	0.24137	-2.01019	0.0444112	0.948237	-0.347232	0.270099	-1.28557	0.198592	0.999615
antrop_age	NL_vir014968	-0.0198385	0.00988675	-2.00657	0.0447953	0.948237	-0.012652	0.0105025	-1.20466	0.228334	0.999615
eczema	uvig_512347	0.807789	0.405958	1.98983	0.0466094	0.948237	0.758048	0.464604	1.6316	0.102764	0.999615
BlCells_Lympho	uvig_203034	-0.489194	0.244173	-2.00347	0.0451267	0.948237	-0.402593	0.253884	-1.58574	0.112799	0.999615
BioMK_IL1beta_log	uvig_384903	1.3878	0.698176	1.98775	0.0468399	0.948237	1.0094	0.685536	1.47243	0.140905	0.999615
food_allergy	ERS698742_NODE_4_length_57489_cov_840.739161	1.03893	0.514734	2.01838	0.0435517	0.948237	0.888585	0.528558	1.68115	0.0927338	0.999615
BioMK_Citrullin	ERS698742_NODE_4_length_57489_cov_840.739161	0.0267684	0.0134557	1.98937	0.04666	0.948237	0.0270698	0.0138527	1.95411	0.0506878	0.999615
how_often_eggs	ERS698742_NODE_4_length_57489_cov_840.739161	-0.316288	0.157901	-2.00308	0.0451687	0.948237	-0.288642	0.155284	-1.8588	0.063056	0.999615
BlCells_Eos_log	MGV-GENOME-0279285	-5.94851	2.96258	-2.00789	0.0446554	0.948237	-5.98519	2.95719	-2.02395	0.0429756	0.999615
alcohol.g_log	MGV-GENOME-0248858	0.418047	0.210243	1.9884	0.0467678	0.948237	0.450455	0.215912	2.08629	0.036952	0.999615
protein.plant_log	NL_vir049144	-1.30698	0.650661	-2.00869	0.0445695	0.948237	-1.21908	0.695349	-1.75319	0.0795702	0.999615
BioMK_IL10_log	MGV-GENOME-0244886	-2.4879	1.25557	-1.9815	0.0475353	0.952239	-2.32527	1.25062	-1.85929	0.0629865	0.999615
buttermilk	NL_vir049144	-0.188879	0.095314	-1.98165	0.0475181	0.952239	-0.202525	0.0983377	-2.05948	0.0394482	0.999615
how_often_yoghurt_milk_based_puddings	SRS415869_NODE_11_length_123658_cov_86.751276	-0.130842	0.0666811	-1.9622	0.049739	0.953137	-0.190205	0.0688675	-2.7619	0.00574668	0.76739
parasympatholytic_inhaler	MGV-GENOME-0279285	1.81461	0.929076	1.95313	0.0508043	0.953137	2.22235	0.930762	2.38767	0.0169555	0.93364
kidney_stones	uvig_166271	1.10535	0.567986	1.94609	0.051644	0.953137	1.30264	0.578665	2.25111	0.0243785	0.971212
soda_no_sugar	SRS415869_NODE_11_length_123658_cov_86.751276	-0.253573	0.129246	-1.96194	0.0497698	0.953137	-0.289284	0.132085	-2.19014	0.0285142	0.971212
QOL_overall_health_self_perception	MGV-GENOME-0359371	-0.463595	0.235503	-1.96853	0.049007	0.953137	-0.534706	0.242592	-2.20414	0.0275148	0.971212
breads_log	MGV-GENOME-0328053	-0.835751	0.428531	-1.95027	0.0511442	0.953137	-0.989664	0.452517	-2.18702	0.0287411	0.971212
savoury_snacks_log	MGV-GENOME-0278294	-0.538503	0.27319	-1.97117	0.0487045	0.953137	-0.533739	0.27313	-1.95416	0.0506826	0.999615
vegetables_log	MGV-GENOME-0278294	0.919137	0.464906	1.97704	0.048037	0.953137	0.901112	0.467002	1.92957	0.0536605	0.999615
acne	uvig_425355	1.53249	0.779029	1.96718	0.0491628	0.953137	1.61525	0.819757	1.97041	0.0487918	0.999615
gluten_free_diet	uvig_425355	2.16111	1.10231	1.96053	0.0499343	0.953137	1.5039	1.16156	1.29473	0.195415	0.999615
BlCells_Granulo_log	OLSK01002610.1	2.57127	1.31956	1.94858	0.0513452	0.953137	2.62832	1.35215	1.94382	0.0519177	0.999615
potatos_log	MGV-GENOME-0310879	-0.769427	0.391755	-1.96405	0.0495239	0.953137	-0.825662	0.392904	-2.10144	0.0356027	0.999615
buttermilk	MGV-GENOME-0310879	-0.458801	0.235336	-1.94956	0.0512285	0.953137	-0.487043	0.237758	-2.04849	0.0405123	0.999615
RA	OMFQ01000250.1	1.27248	0.652537	1.95005	0.0511698	0.953137	1.61389	0.763872	2.11277	0.0346206	0.999615
medication_allergy	OMFQ01000250.1	0.748318	0.382709	1.95532	0.0505453	0.953137	0.614552	0.415241	1.47999	0.138876	0.999615
BioMK_IL8_log	OMFQ01000250.1	1.03312	0.530527	1.94735	0.051493	0.953137	0.836353	0.590559	1.41621	0.156715	0.999615
smk_history	uvig_166271	0.302721	0.15361	1.97071	0.0487565	0.953137	0.293855	0.15456	1.90123	0.0572723	0.999615
BioMK_IL8_log	MGV-GENOME-0221889	1.39573	0.712694	1.95839	0.0501842	0.953137	1.12008	0.737049	1.51968	0.128591	0.999615
white_wine	MGV-GENOME-0221889	-0.582034	0.298078	-1.95262	0.0508641	0.953137	-0.619091	0.299648	-2.06606	0.038823	0.999615
ca_channel_blocker	MGV-GENOME-0353320	2.26164	1.15819	1.95273	0.0508514	0.953137	1.74329	1.25936	1.38427	0.166275	0.999615
how_often_crisps_savory_crackers	uvig_205988	-0.190733	0.0968365	-1.96964	0.0488793	0.953137	-0.179578	0.0968555	-1.85408	0.0637271	0.999615
Biochem_TG_log	MGV-GENOME-0138828	2.37252	1.21016	1.96051	0.0499368	0.953137	2.60288	1.24737	2.08669	0.0369164	0.999615
smk_current	MGV-GENOME-0371861	-0.717676	0.363042	-1.97684	0.0480599	0.953137	-0.777065	0.385685	-2.01477	0.043929	0.999615
how_often_fruits	MGV-GENOME-0371861	0.19063	0.0972562	1.96008	0.0499864	0.953137	0.165586	0.0990736	1.67134	0.0946543	0.999615
smk_history	SRS415869_NODE_11_length_123658_cov_86.751276	-0.37914	0.194406	-1.95025	0.0511463	0.953137	-0.283142	0.198593	-1.42574	0.153944	0.999615
pasta_log	Manrique_Person1_NODE_54_length_54658_cov_29.442924	-0.732957	0.373359	-1.96314	0.0496299	0.953137	-0.74728	0.367132	-2.03545	0.0418055	0.999615
how_often_eggs	Manrique_Person1_NODE_54_length_54658_cov_29.442924	-0.30163	0.154085	-1.95755	0.0502831	0.953137	-0.324986	0.158862	-2.04572	0.0407842	0.999615
BlCells_Hb	MGV-GENOME-0281541	-0.733326	0.372557	-1.96836	0.0490267	0.953137	-0.743247	0.360888	-2.05949	0.0394472	0.999615
insulin	MGV-GENOME-0351725	2.28702	1.16303	1.96643	0.0492492	0.953137	2.32738	1.17196	1.98589	0.0470457	0.999615
COPD_bronchitis	uvig_540612	0.967617	0.496681	1.94817	0.0513951	0.953137	0.846369	0.519694	1.62859	0.1034	0.999615
anemia	MGV-GENOME-0374715	0.768465	0.390026	1.97029	0.0488052	0.953137	0.544929	0.497269	1.09584	0.273147	0.999615
anti_epileptics	MGV-GENOME-0310268	2.22359	1.14274	1.94585	0.051673	0.953137	2.2208	1.15156	1.92851	0.0537916	0.999615
Biochem_Cholesterol	MGV-GENOME-0310268	-0.426022	0.215586	-1.97611	0.0481423	0.953137	-0.41969	0.220029	-1.90743	0.0564656	0.999615
heart_rhythm_problems	MGV-GENOME-0321287	0.440324	0.22332	1.97171	0.0486423	0.953137	0.436461	0.224545	1.94376	0.0519247	0.999615
thyrax	MGV-GENOME-0289925	1.12066	0.575313	1.94791	0.051426	0.953137	1.05996	0.586798	1.80635	0.070864	0.999615
paracetamol	NL_vir053139	1.24762	0.637318	1.95761	0.0502753	0.953137	0.873986	0.978613	0.893087	0.371811	0.999615
Bristol_av.stool.freq_log	NL_vir018760	-2.42101	1.24378	-1.9465	0.0515945	0.953137	-1.41338	1.32039	-1.07043	0.284426	0.999615
rose_wine	NL_vir018760	0.324024	0.164808	1.96607	0.0492902	0.953137	0.265358	0.178421	1.48726	0.136945	0.999615
statin	NL_vir026707	-1.19246	0.605393	-1.96973	0.0488695	0.953137	-0.972897	0.644029	-1.51064	0.13088	0.999615
BioMK_Citrullin	MGV-GENOME-0287672	-0.0255754	0.0131044	-1.95167	0.0509778	0.953137	-0.0248566	0.0132641	-1.87398	0.0609333	0.999615
protein.total_log	MGV-GENOME-0287672	-2.27713	1.15935	-1.96415	0.0495126	0.953137	-2.39763	1.15602	-2.07403	0.0380761	0.999615
smk_current	uvig_203034	-0.807295	0.408117	-1.9781	0.0479178	0.953137	-0.684294	0.411393	-1.66336	0.0962408	0.999615
protein.total_log	uvig_384903	-3.4176	1.73167	-1.97359	0.0484288	0.953137	-2.84962	1.94931	-1.46186	0.14378	0.999615
dust_allergy	ERS698742_NODE_4_length_57489_cov_840.739161	0.847173	0.434204	1.9511	0.0510456	0.953137	0.763147	0.443951	1.71899	0.0856163	0.999615
animals_allergy	ERS698742_NODE_4_length_57489_cov_840.739161	0.886876	0.45335	1.95627	0.0504332	0.953137	0.755377	0.463642	1.62922	0.103266	0.999615
carbohydrates.total_log	NL_vir049144	-1.24405	0.63447	-1.96076	0.0499067	0.953137	-1.00682	0.672605	-1.4969	0.134419	0.999615
IUD_that_includes_hormones	MGV-GENOME-0328053	1.03159	0.52613	1.96072	0.0499114	0.953137	0.966902	0.528718	1.82877	0.0674345	0.999615
how_often_meat	MGV-GENOME-0347346	0.363332	0.186706	1.94601	0.051654	0.953137	0.385907	0.193236	1.99708	0.0458163	0.999615
migraine	OLXK01000549.1	0.396107	0.203829	1.94333	0.0519758	0.957143	0.402243	0.205888	1.9537	0.050737	0.999615
BlCells_Hb	MGV-GENOME-0371861	-0.345023	0.177815	-1.94034	0.0523381	0.962229	-0.281427	0.196088	-1.4352	0.151229	0.999615
parasympatholytic_inhaler	MGV-GENOME-0310268	2.2179	1.14354	1.93951	0.0524392	0.962504	1.98002	1.19923	1.65107	0.0987235	0.999615
HBF	MGV-GENOME-0288753	-0.0373145	0.0192495	-1.93846	0.0525667	0.963263	-0.0368208	0.0193979	-1.89819	0.057671	0.999615
alcohol.g_log	NL_vir026707	-0.139324	0.071942	-1.93662	0.0527919	0.963486	-0.205907	0.0853464	-2.4126	0.0158391	0.92133
vegetables_log	MGV-GENOME-0374715	1.39429	0.7201	1.93625	0.0528374	0.963486	0.739387	0.89536	0.825799	0.408918	0.999615
thyrax	MGV-GENOME-0287672	1.10236	0.569293	1.93636	0.0528235	0.963486	1.15792	0.570286	2.03043	0.0423129	0.999615
PPI	NL_vir018760	-1.96269	1.01469	-1.93428	0.0530792	0.96494	-1.66445	1.02872	-1.61799	0.105666	0.999615
smk_current	NL_vir026707	-0.449459	0.232376	-1.93419	0.0530898	0.96494	-0.454662	0.255974	-1.77621	0.0756991	0.999615
antrop_height	MGV-GENOME-0289925	0.0439287	0.0227263	1.93295	0.0532426	0.965118	0.0402313	0.0229527	1.75279	0.0796376	0.999615
legumes_log	MGV-GENOME-0289925	-0.525669	0.271986	-1.93271	0.0532723	0.965118	-0.51885	0.272521	-1.90389	0.0569246	0.999615
rose_wine	MGV-GENOME-0163922	0.405036	0.209916	1.92952	0.0536664	0.965716	0.398391	0.209316	1.9033	0.0570009	0.999615
BlCells_Ery	MGV-GENOME-0281541	-1.39317	0.722033	-1.92951	0.0536673	0.965716	-1.37199	0.688415	-1.99297	0.0462644	0.999615
insulin	MGV-GENOME-0359371	2.21268	1.14726	1.92867	0.0537722	0.965716	2.29952	1.14856	2.00209	0.0452755	0.999615
steroid_inhaler	MGV-GENOME-0310268	1.07399	0.557148	1.92765	0.0538986	0.965716	1.00478	0.568677	1.76688	0.0772484	0.999615
savoury_snacks_log	NL_vir018760	0.586397	0.304432	1.9262	0.0540789	0.965716	0.344824	0.323026	1.06748	0.285755	0.999615
halffat_milk	NL_vir018760	0.175827	0.0912327	1.92723	0.0539504	0.965716	0.207283	0.0984958	2.10449	0.035336	0.999615
legumes_log	MGV-GENOME-0287672	-0.466467	0.242173	-1.92617	0.0540829	0.965716	-0.505359	0.244128	-2.07006	0.0384466	0.999615
smk_history	NL_vir049144	0.213074	0.110446	1.92921	0.053705	0.965716	0.157358	0.116656	1.3489	0.177368	0.999615
lowenergy	NL_vir049144	0.719574	0.373221	1.92801	0.0538535	0.965716	0.734551	0.393184	1.86821	0.0617322	0.999615
catarract	NL_vir006651	1.5607	0.812199	1.92158	0.0546592	0.972002	1.73989	0.824366	2.11057	0.034809	0.999615
antrop_DBP	uvig_205988	-0.0280394	0.0145941	-1.92129	0.0546958	0.972002	-0.025646	0.0146602	-1.74936	0.0802293	0.999615
how_often_tea	NL_vir053139	0.104333	0.0542743	1.92233	0.0545647	0.972002	0.106621	0.072934	1.46189	0.143772	0.999615
BlCells_Mono_log	MGV-GENOME-0374715	-8.98494	4.68578	-1.91749	0.0551757	0.973732	-13.54	5.47848	-2.4715	0.0134549	0.92133
pastry_log	NL_vir006651	-0.707975	0.369638	-1.91532	0.0554514	0.973732	-0.909554	0.386962	-2.3505	0.0187481	0.936818
how_often_boiled_potatos	MGV-GENOME-0272770	-0.268307	0.139912	-1.91768	0.0551516	0.973732	-0.261308	0.143691	-1.81854	0.0689815	0.999615
BioMK_BetaDefensin2_log	OLSK01002610.1	-0.99934	0.521843	-1.91502	0.05549	0.973732	-0.99239	0.511121	-1.94159	0.0521862	0.999615
how_often_chocomilk_sweetened_milk_drinks	MGV-GENOME-0308888	-0.200435	0.10462	-1.91584	0.0553859	0.973732	-0.193695	0.104285	-1.85736	0.0632594	0.999615
high.fiber	uvig_205988	1.27089	0.663301	1.916	0.0553645	0.973732	1.33956	0.676913	1.97893	0.0478237	0.999615
soup_log	uvig_191910	0.324268	0.169097	1.91764	0.0551566	0.973732	0.3355	0.17072	1.9652	0.0493912	0.999615
tea_log	ERS698742_NODE_4_length_57489_cov_840.739161	0.732086	0.382241	1.91525	0.0554608	0.973732	0.75904	0.384575	1.97371	0.0484148	0.999615
oral_anti_diabetics	MGV-GENOME-0351725	2.22789	1.16428	1.91354	0.0556791	0.974016	2.11226	1.17218	1.80199	0.071547	0.999615
buttermilk	NL_vir036031	0.193576	0.101162	1.91353	0.0556805	0.974016	0.0352976	0.152219	0.231887	0.816626	0.999615
nuts_log	NL_vir018760	0.493337	0.258387	1.9093	0.0562239	0.974991	0.692673	0.283451	2.44371	0.0145371	0.92133
kcal_log	MGV-GENOME-0272770	-3.39067	1.77816	-1.90684	0.0565416	0.974991	-2.76931	1.95422	-1.41709	0.156455	0.999615
rice_log	MGV-GENOME-0163922	-0.524968	0.275172	-1.90778	0.0564199	0.974991	-0.537917	0.277281	-1.93998	0.0523827	0.999615
alpha_blockers	MGV-GENOME-0337028	2.2262	1.16601	1.90924	0.0562314	0.974991	2.29237	1.16731	1.96382	0.0495514	0.999615
how_often_fish	MGV-GENOME-0337028	-0.274404	0.143863	-1.9074	0.0564683	0.974991	-0.270248	0.144576	-1.86924	0.0615897	0.999615
how_often_soda	MGV-GENOME-0337028	0.189199	0.099283	1.90565	0.0566957	0.974991	0.189218	0.100771	1.87769	0.0604229	0.999615
COPD_bronchitis	MGV-GENOME-4408934	1.51015	0.790824	1.9096	0.0561853	0.974991	1.24574	0.836096	1.48995	0.136238	0.999615
antrop_height	MGV-GENOME-0310268	0.0549487	0.028828	1.90608	0.0566393	0.974991	0.0503479	0.0292658	1.72037	0.0853653	0.999615
HBF	MGV-GENOME-0289925	-0.0293202	0.0153748	-1.90703	0.056517	0.974991	-0.0231656	0.0154804	-1.49644	0.134538	0.999615
protein.animal_log	uvig_512347	-2.03099	1.06438	-1.90813	0.056374	0.974991	-2.90783	1.39983	-2.07727	0.037777	0.999615
soup_log	ERS698742_NODE_4_length_57489_cov_840.739161	-0.563374	0.295138	-1.90885	0.0562818	0.974991	-0.547959	0.30178	-1.81576	0.0694076	0.999615
BlCells_Leuco_log	NL_vir006651	-3.59845	1.89256	-1.90137	0.0572531	0.975034	-2.23424	1.98702	-1.12442	0.260837	0.999615
food_allergy	MGV-GENOME-0337028	0.893614	0.469123	1.90486	0.0567984	0.975034	0.859899	0.474885	1.81075	0.0701793	0.999615
BioMK_BetaDefensin2_log	uvig_540612	0.822749	0.432159	1.90381	0.0569348	0.975034	0.658877	0.439816	1.49807	0.134114	0.999615
how_often_alcohol	MGV-GENOME-0289925	-0.144664	0.0761006	-1.90096	0.0573071	0.975034	-0.149198	0.0760357	-1.96221	0.0497385	0.999615
soup_log	uvig_384903	-0.579963	0.305091	-1.90095	0.0573088	0.975034	-0.616131	0.325422	-1.89333	0.0583141	0.999615
contact_allergy	MGV-GENOME-0279285	0.616032	0.324012	1.90126	0.0572675	0.975034	0.702772	0.333741	2.10574	0.0352272	0.999615
nonalc_drinks_log	MGV-GENOME-0347346	-0.362953	0.190892	-1.90135	0.0572564	0.975034	-0.307519	0.192916	-1.59406	0.110924	0.999615
NSAID	uvig_166271	0.876711	0.461692	1.89891	0.0575762	0.975068	0.951112	0.469331	2.02652	0.0427111	0.999615
breads_log	MGV-GENOME-0163922	1.4482	0.762905	1.89828	0.0576597	0.975068	1.44861	0.759925	1.90625	0.0566177	0.999615
how_often_icecream	MGV-GENOME-0310268	0.286416	0.150814	1.89913	0.0575475	0.975068	0.305143	0.151282	2.01705	0.04369	0.999615
smk_current	NL_vir049144	0.394809	0.2079	1.89903	0.0575601	0.975068	0.376463	0.217873	1.7279	0.0840069	0.999615
soup_log	uvig_425355	-0.661441	0.348698	-1.89689	0.0578431	0.975219	-0.644315	0.357927	-1.80013	0.0718401	0.999615
BlCells_Lympho	NL_vir053139	-0.317862	0.167541	-1.89722	0.0577988	0.975219	-0.221707	0.230181	-0.963187	0.335454	0.999615
BioMK_IL10_log	NL_vir018760	-1.74222	0.919117	-1.89554	0.0580212	0.976748	-1.41564	0.969488	-1.46019	0.144237	0.999615
red_wine	NL_vir036031	-0.266736	0.140896	-1.89314	0.058339	0.977149	-0.559822	0.2259	-2.47819	0.0132052	0.92133
fat.total_log	MGV-GENOME-0212520	2.29677	1.21284	1.89372	0.0582628	0.977149	2.64908	1.29798	2.04093	0.0412575	0.999615
carbohydrates.total_log	uvig_191910	1.3156	0.694367	1.89468	0.0581353	0.977149	1.31499	0.701319	1.87502	0.0607898	0.999615
how_often_vegetables	uvig_203034	0.271688	0.143544	1.89272	0.0583946	0.977149	0.245099	0.144103	1.70086	0.0889695	0.999615
BlCells_Leuco_log	MGV-GENOME-0138828	3.18185	1.68186	1.89186	0.0585091	0.977601	3.17943	1.71241	1.8567	0.063354	0.999615
Biochem_LDL	MGV-GENOME-0289925	-0.330589	0.174871	-1.89048	0.0586939	0.979225	-0.344782	0.177481	-1.94264	0.0520592	0.999615
how_often_pasta	NL_vir036031	-0.186869	0.0990709	-1.88621	0.0592661	0.981799	-0.379132	0.150362	-2.52146	0.011687	0.92133
savoury_snacks_log	NL_vir014968	0.651208	0.344895	1.88814	0.0590077	0.981799	0.835231	0.38186	2.18727	0.0287229	0.971212
SSRI_antidepressant	MGV-GENOME-0272770	1.4726	0.781734	1.88376	0.0595981	0.981799	1.0569	0.822113	1.28559	0.198587	0.999615
steroid_nose_spray	MGV-GENOME-0272770	1.21749	0.645492	1.88614	0.0592761	0.981799	1.08404	0.670727	1.61622	0.106047	0.999615
smk_current	SRS415869_NODE_11_length_123658_cov_86.751276	-0.896654	0.475866	-1.88425	0.0595305	0.981799	-0.7183	0.481224	-1.49265	0.135528	0.999615
anti_epileptics	MGV-GENOME-0359371	2.15564	1.14228	1.88713	0.0591425	0.981799	2.25778	1.14352	1.97441	0.0483354	0.999615
sugar_sweets_log	MGV-GENOME-4408934	-0.98825	0.524411	-1.8845	0.0594979	0.981799	-1.00061	0.572507	-1.74776	0.0805051	0.999615
gall_stones	MGV-GENOME-0287672	0.884178	0.469445	1.88346	0.0596387	0.981799	0.879508	0.475105	1.85119	0.0641429	0.999615
CFS	NL_vir049144	1.13909	0.604539	1.88423	0.0595338	0.981799	0.907734	0.65411	1.38774	0.165217	0.999615
BioMK_IL10_log	OMFQ01000250.1	1.35048	0.71766	1.88178	0.0598657	0.982615	0.954126	0.85991	1.10956	0.267187	0.999615
carbohydrates.total_log	MGV-GENOME-0374715	2.60979	1.38645	1.88236	0.0597878	0.982615	2.80473	1.74197	1.6101	0.107377	0.999615
how_often_chocolade	MGV-GENOME-0279285	0.123507	0.0656551	1.88115	0.059952	0.982615	0.114424	0.0676664	1.691	0.0908363	0.999615
anti_histamine	MGV-GENOME-0278294	0.748555	0.399295	1.87469	0.0608354	0.984991	0.818907	0.402992	2.03207	0.0421466	0.999615
how_often_vegetables	MGV-GENOME-0212520	0.403175	0.214805	1.87694	0.060527	0.984991	0.367623	0.221928	1.6565	0.0976207	0.999615
dairy_log	MGV-GENOME-0221889	1.28956	0.687346	1.87614	0.0606365	0.984991	1.3818	0.685428	2.01596	0.043804	0.999615
how_often_rice	Manrique_Person1_NODE_54_length_54658_cov_29.442924	-0.287713	0.153234	-1.87761	0.0604346	0.984991	-0.284732	0.154372	-1.84445	0.0651173	0.999615
antrop_height	MGV-GENOME-0351725	0.0527563	0.0281186	1.8762	0.0606272	0.984991	0.0498888	0.0280008	1.78169	0.0748	0.999615
soda_with_sugar	MGV-GENOME-0321287	-0.196189	0.104618	-1.87529	0.0607524	0.984991	-0.20773	0.105265	-1.97339	0.0484511	0.999615
BioMK_BetaDefensin2_log	MGV-GENOME-0287672	-0.787415	0.42012	-1.87426	0.0608945	0.984991	-0.826993	0.422854	-1.95574	0.0504955	0.999615
weight_related_diet	MGV-GENOME-0287672	0.869519	0.464077	1.87365	0.0609782	0.984991	0.906034	0.465023	1.94836	0.0513715	0.999615
medication_allergy	NL_vir014968	0.759259	0.404143	1.87869	0.0602867	0.984991	0.416912	0.439156	0.949349	0.342443	0.999615
white_wine	MGV-GENOME-0248858	0.31728	0.168842	1.87916	0.0602227	0.984991	0.338401	0.169908	1.99167	0.0464075	0.999615
thiazide_diuretic	MGV-GENOME-0272770	1.54831	0.826797	1.87266	0.0611158	0.985493	2.10754	0.855294	2.46411	0.0137353	0.92133
how_often_soda	MGV-GENOME-0138828	0.195078	0.1042	1.87215	0.0611856	0.985493	0.208438	0.104658	1.99162	0.0464129	0.999615
BlCells_Leuco_log	MGV-GENOME-0321287	-2.04058	1.09035	-1.87148	0.0612779	0.985561	-1.71796	1.10951	-1.54839	0.121528	0.999615
osteoporosis	uvig_425355	2.15848	1.15405	1.87035	0.0614351	0.986669	1.83504	1.16362	1.57701	0.114792	0.999615
PPI	NL_vir036031	-1.35912	0.726993	-1.86951	0.0615524	0.987135	-1.74641	0.861153	-2.02799	0.0425613	0.999615
Biochem_Glucose_log	MGV-GENOME-0297536	-7.88237	4.22088	-1.86747	0.0618359	0.987432	-8.42091	4.40292	-1.91257	0.055803	0.999615
animals_allergy	OMFQ01000250.1	0.590627	0.316147	1.8682	0.0617336	0.987432	0.405619	0.342446	1.18448	0.236224	0.999615
vegetables_log	MGV-GENOME-0328053	-0.78404	0.419818	-1.86757	0.0618217	0.987432	-0.659679	0.431745	-1.52794	0.126528	0.999615
BlCells_Hb	Manrique_Person1_NODE_54_length_54658_cov_29.442924	-0.542501	0.290716	-1.86608	0.0620298	0.989115	-0.501451	0.293077	-1.71099	0.0870839	0.999615
carbohydrates.total_log	MGV-GENOME-0272770	-2.65763	1.42632	-1.86327	0.062424	0.991159	-2.00557	1.55875	-1.28665	0.198216	0.999615
antrop_DBP	MGV-GENOME-0310879	0.036637	0.0196498	1.8645	0.0622517	0.991159	0.0321574	0.0194676	1.65185	0.098566	0.999615
melatonine	MGV-GENOME-0321287	1.63239	0.875946	1.86357	0.0623818	0.991159	1.70024	0.890878	1.9085	0.0563271	0.999615
Biochem_Insulin	uvig_191910	-0.0382992	0.0205753	-1.86141	0.0626858	0.992496	-0.0349407	0.0206547	-1.69166	0.0907103	0.999615
fruits_log	MGV-GENOME-0279285	0.596702	0.320515	1.86169	0.0626461	0.992496	0.520089	0.32351	1.60764	0.107913	0.999615
wholefat_milk	MGV-GENOME-0288753	0.435474	0.234048	1.86062	0.0627977	0.992861	0.447388	0.233449	1.91643	0.0553105	0.999615
lowfat	uvig_205988	1.04706	0.563355	1.85861	0.0630822	0.99595	1.04602	0.56915	1.83786	0.0660834	0.999615
lownatrium	ERS698742_NODE_4_length_57489_cov_840.739161	2.06306	1.11346	1.85283	0.0639061	0.996663	3.19662	1.22516	2.60915	0.00907674	0.897875
triptans	MGV-GENOME-0353320	2.11563	1.14016	1.85556	0.0635163	0.996663	2.60074	1.21009	2.14921	0.0316178	0.983879
how_often_chocomilk_sweetened_milk_drinks	MGV-GENOME-0312075	0.112599	0.0609598	1.8471	0.0647323	0.996663	0.103305	0.0627593	1.64606	0.0997518	0.999615
BioMK_Citrullin	MGV-GENOME-0278294	0.0173693	0.00938317	1.85111	0.0641539	0.996663	0.0180031	0.00952442	1.8902	0.0587307	0.999615
acne	MGV-GENOME-0305083	1.03259	0.556129	1.85675	0.0633464	0.996663	1.14428	0.562203	2.03536	0.0418151	0.999615
gluten_free_diet	uvig_205988	1.51845	0.818947	1.85414	0.0637186	0.996663	1.48418	0.83396	1.77968	0.0751286	0.999615
antrop_BMI	SRS415869_NODE_11_length_123658_cov_86.751276	-0.0692273	0.0372989	-1.85601	0.0634515	0.996663	-0.0467091	0.0377822	-1.23627	0.216358	0.999615
legumes_log	MGV-GENOME-0351725	-0.643437	0.348197	-1.84791	0.0646152	0.996663	-0.64447	0.34785	-1.85273	0.0639216	0.999615
Biochem_TG_log	uvig_540612	-2.77253	1.50013	-1.84819	0.0645748	0.996663	-1.71068	1.49905	-1.14118	0.253795	0.999615
how_often_eggs	MGV-GENOME-0310268	0.299369	0.162075	1.84711	0.0647319	0.996663	0.305005	0.167231	1.82385	0.0681742	0.999615
BlCells_Granulo_log	MGV-GENOME-0288753	-3.20457	1.72923	-1.85318	0.063857	0.996663	-3.12689	1.72893	-1.80857	0.0705172	0.999615
nonalc_drinks_log	MGV-GENOME-0288753	-0.38572	0.208659	-1.84856	0.0645207	0.996663	-0.388098	0.209861	-1.84931	0.0644136	0.999615
antrop_WHR	MGV-GENOME-0289925	-4.19316	2.26676	-1.84985	0.0643356	0.996663	-3.68966	2.37161	-1.55576	0.119766	0.999615
cereals_log	MGV-GENOME-0289925	-0.56625	0.305912	-1.85103	0.0641659	0.996663	-0.654057	0.310378	-2.10729	0.0350921	0.999615
fat.total_log	NL_vir014968	1.68876	0.911556	1.85261	0.0639381	0.996663	1.86829	1.00312	1.86248	0.0625351	0.999615
red_wine	uvig_203034	0.242999	0.131297	1.85076	0.0642041	0.996663	0.191588	0.133873	1.43112	0.152395	0.999615
eggs_log	ERS698742_NODE_4_length_57489_cov_840.739161	-0.86285	0.46677	-1.84856	0.0645219	0.996663	-0.743123	0.460326	-1.61434	0.106454	0.999615
incontinence	MGV-GENOME-0328053	1.22245	0.658731	1.85576	0.0634874	0.996663	1.18937	0.667033	1.78308	0.0745735	0.999615
soda_with_sugar	NL_vir053139	-0.126762	0.0877028	-1.44536	0.148356	0.999602	-0.328527	0.124901	-2.63031	0.00853068	0.891177
insect_bites_allergy	NL_vir053139	-1.3051	0.728203	-1.79222	0.0730976	0.999602	-3.01961	1.1676	-2.58616	0.00970513	0.909874
gluten_free_diet	OLSK01002610.1	1.31594	1.07762	1.22116	0.222025	0.999602	3.06703	1.2774	2.401	0.0163502	0.92133
methylphenidate	MGV-GENOME-0297536	1.927	1.14333	1.68543	0.0919065	0.999602	3.06173	1.21513	2.51968	0.0117463	0.92133
tea_log	MGV-GENOME-0374715	0.375495	0.303593	1.23684	0.216148	0.999602	1.00886	0.409197	2.46546	0.0136837	0.92133
QOL_phys.comp.score_log	NL_vir053139	-1.91396	1.31839	-1.45175	0.146572	0.999602	-4.39133	1.72258	-2.54927	0.0107949	0.92133
food_allergy	NL_vir026707	0.256316	0.284192	0.901912	0.367104	0.999602	0.850293	0.346436	2.4544	0.0141119	0.92133
beer	NL_vir053139	-0.154958	0.108915	-1.42274	0.154811	0.999602	-0.351504	0.152978	-2.29774	0.0215765	0.968602
low_carb_diet	OHGK01000149.1	0.96755	0.64209	1.50688	0.131842	0.999602	1.49521	0.681562	2.1938	0.0282498	0.971212
statin	NL_vir006651	0.821496	0.577041	1.42364	0.154552	0.999602	1.30996	0.597519	2.19233	0.0283557	0.971212
QOL_overall_health_self_perception	OMFQ01000250.1	-0.267282	0.155208	-1.72209	0.0850541	0.999602	-0.384327	0.168747	-2.27754	0.022754	0.971212
metformin	Han_2018_ERR1398212_NODE_689_length_32728_cov_10.495210	1.41617	0.802754	1.76414	0.0777078	0.999602	1.90947	0.837335	2.28042	0.0225828	0.971212
halffat_milk	MGV-GENOME-0371861	-0.158278	0.0883076	-1.79234	0.0730778	0.999602	-0.205409	0.0939854	-2.18554	0.0288492	0.971212
BioMK_BetaDefensin2_log	MGV-GENOME-0281541	1.32262	0.747199	1.77011	0.0767095	0.999602	1.67138	0.765916	2.1822	0.029095	0.971212
Bristol_av.stool.freq_log	uvig_191910	1.61487	0.881474	1.83201	0.0669496	0.999602	1.99155	0.896524	2.22141	0.0263232	0.971212
ADHD	MGV-GENOME-0374715	1.77364	1.10282	1.60828	0.107775	0.999602	3.79673	1.71809	2.20985	0.0271155	0.971212
Biochem_HbA1c_log	MGV-GENOME-0374715	5.6963	3.5811	1.59066	0.111687	0.999602	9.43473	4.27312	2.20793	0.0272495	0.971212
Bristol_av.stool.freq_log	MGV-GENOME-0374715	2.41556	1.64773	1.46599	0.14265	0.999602	5.36594	2.37238	2.26183	0.0237077	0.971212
folic_acid	NL_vir053139	0.982641	0.843368	1.16514	0.243963	0.999602	1.92642	0.851729	2.26178	0.023711	0.971212
ADHD	NL_vir053139	1.30508	0.717326	1.81936	0.068856	0.999602	1.81531	0.809785	2.24172	0.0249794	0.971212
fibromyalgiae	NL_vir049144	0.854569	0.480752	1.77757	0.0754752	0.999602	1.13868	0.514015	2.21526	0.0267423	0.971212
Biochem_TG_log	NL_vir049144	0.77704	0.695824	1.11672	0.264114	0.999602	1.63291	0.74518	2.19129	0.0284309	0.971212
how_often_muesli	SRS415869_NODE_11_length_123658_cov_86.751276	-0.116444	0.0672841	-1.73063	0.083518	0.999602	-0.149174	0.0684099	-2.18059	0.0292135	0.971869
arthrosis	OHGK01000149.1	0.654625	0.404062	1.62011	0.105208	0.999602	0.963157	0.442004	2.17907	0.0293268	0.972744
ferrum	MGV-GENOME-0310879	1.94031	1.11206	1.74478	0.0810225	0.999602	2.52929	1.16724	2.16689	0.0302429	0.982356
beta_sympathomimetic_inhaler	MGV-GENOME-0244886	0.912379	0.497779	1.8329	0.0668173	0.999602	1.10815	0.5108	2.16943	0.0300499	0.982356
breads_log	ERS698742_NODE_4_length_57489_cov_840.739161	1.84485	1.05573	1.74747	0.0805563	0.999602	2.44628	1.12681	2.17099	0.0299318	0.982356
tricyclic_antidepressant	OLSK01002610.1	1.17159	1.0691	1.09586	0.273138	0.999602	2.55034	1.19247	2.1387	0.03246	0.983879
BlCells_Lympho	MGV-GENOME-0310879	-0.667734	0.363172	-1.83861	0.0659719	0.999602	-0.791586	0.368412	-2.14864	0.0316627	0.983879
bloodpressure_ever_high	MGV-GENOME-0374715	0.40612	0.394945	1.0283	0.30381	0.999602	1.17765	0.546403	2.15527	0.0311406	0.983879
antrop_SBP	NL_vir053139	-0.0098689	0.00739523	-1.3345	0.182042	0.999602	-0.022564	0.0104803	-2.15299	0.0313196	0.983879
smk_mother.pregn	NL_vir014968	0.375675	0.20991	1.7897	0.0735021	0.999602	0.484303	0.227157	2.13202	0.033005	0.989087
alpha_blockers	MGV-GENOME-0312075	0.550454	1.09659	0.50197	0.615688	0.999602	0.39781	1.12492	0.353635	0.723613	0.999615
angII_receptor_antagonist	MGV-GENOME-0312075	0.413599	0.629397	0.657136	0.511094	0.999602	0.493906	0.638676	0.773328	0.439328	0.999615
anti_androgen_oral_contraceptive	MGV-GENOME-0312075	-13.7063	641.203	-0.021376	0.982946	0.999602	-13.5368	641.236	-0.0211105	0.983158	0.999615
anti_epileptics	MGV-GENOME-0312075	-12.8623	649.015	-0.0198182	0.984188	0.999602	-14.1725	553.941	-0.0255848	0.979589	0.999615
anti_histamine	MGV-GENOME-0312075	0.0567036	0.533422	0.106302	0.915343	0.999602	-0.0473925	0.5536	-0.0856079	0.931778	0.999615
antibiotics_merged	MGV-GENOME-0312075	0.262314	1.05326	0.24905	0.803322	0.999602	-0.145894	1.16797	-0.124913	0.900593	0.999615
benzodiazepine_derivatives_related	MGV-GENOME-0312075	-0.583819	1.02895	-0.567394	0.570447	0.999602	-0.561013	1.03773	-0.540614	0.588774	0.999615
beta_blockers	MGV-GENOME-0312075	0.0426349	0.544017	0.0783705	0.937533	0.999602	0.0295687	0.558435	0.0529492	0.957772	0.999615
beta_sympathomimetic_inhaler	MGV-GENOME-0312075	0.371242	0.486068	0.763765	0.445007	0.999602	0.475745	0.491309	0.968322	0.332884	0.999615
bisphosphonates	MGV-GENOME-0312075	-14.0086	757.886	-0.0184838	0.985253	0.999602	-13.8074	758.271	-0.0182091	0.985472	0.999615
ca_channel_blocker	MGV-GENOME-0312075	0.483617	0.763518	0.633406	0.526469	0.999602	0.133732	0.82497	0.162105	0.871223	0.999615
calcium	MGV-GENOME-0312075	-13.9509	640.069	-0.021796	0.982611	0.999602	-13.7534	640.55	-0.0214713	0.98287	0.999615
folic_acid	MGV-GENOME-0312075	-12.8002	549.688	-0.0232863	0.981422	0.999602	-14.6153	809.935	-0.018045	0.985603	0.999615
insulin	MGV-GENOME-0312075	-12.8728	650.169	-0.0197992	0.984204	0.999602	-12.7072	650.484	-0.019535	0.984414	0.999615
IUD_that_includes_hormones	MGV-GENOME-0312075	-0.627958	0.74164	-0.846715	0.397154	0.999602	-0.721051	0.758705	-0.95037	0.341924	0.999615
K_saving_diuretic	MGV-GENOME-0312075	-13.0067	549.874	-0.0236539	0.981129	0.999602	-12.8259	549.992	-0.0233201	0.981395	0.999615
laxatives	MGV-GENOME-0312075	-13.8585	522.867	-0.0265049	0.978855	0.999602	-15.34	809.297	-0.0189547	0.984877	0.999615
melatonine	MGV-GENOME-0312075	-12.7179	593.04	-0.0214453	0.98289	0.999602	-13.0105	570.897	-0.0227897	0.981818	0.999615
mesalazines	MGV-GENOME-0312075	1.15725	1.10737	1.04504	0.296004	0.999602	1.34071	1.10809	1.20992	0.226309	0.999615
metformin	MGV-GENOME-0312075	0.0237253	1.05594	0.0224683	0.982074	0.999602	0.197303	1.05869	0.186365	0.852158	0.999615
methylphenidate	MGV-GENOME-0312075	-12.5864	650.045	-0.0193623	0.984552	0.999602	-12.4803	650.641	-0.0191816	0.984696	0.999615
NSAID	MGV-GENOME-0312075	0.532617	0.545068	0.977156	0.328492	0.999602	0.062704	0.598582	0.104754	0.916571	0.999615
opiat	MGV-GENOME-0312075	0.239938	1.05323	0.227812	0.819792	0.999602	-0.423129	1.1572	-0.365648	0.714628	0.999615
oral_anti_diabetics	MGV-GENOME-0312075	0.747396	1.10234	0.678012	0.497764	0.999602	0.898856	1.10562	0.812988	0.416225	0.999615
oral_contraceptive	MGV-GENOME-0312075	-0.0724236	0.475165	-0.152418	0.878857	0.999602	0.156844	0.484353	0.323822	0.746073	0.999615
oral_steroid	MGV-GENOME-0312075	-12.7446	650.329	-0.0195972	0.984365	0.999602	-12.5816	650.605	-0.0193382	0.984571	0.999615
other_antidepressant	MGV-GENOME-0312075	0.549083	1.06475	0.515694	0.606068	0.999602	0.393187	1.09948	0.357611	0.720634	0.999615
paracetamol	MGV-GENOME-0312075	1.23876	0.799191	1.55001	0.121138	0.999602	1.09174	0.84726	1.28856	0.197552	0.999615
parasympatholytic_inhaler	MGV-GENOME-0312075	-12.8504	650.254	-0.0197622	0.984233	0.999602	-12.6706	650.616	-0.0194747	0.984462	0.999615
platelet_aggregation_inhibitor	MGV-GENOME-0312075	-0.0557656	0.753511	-0.0740077	0.941004	0.999602	0.102794	0.756632	0.135858	0.891934	0.999615
SSRI_antidepressant	MGV-GENOME-0312075	-0.586164	1.02709	-0.570702	0.568201	0.999602	-0.699834	1.04365	-0.670563	0.502499	0.999615
statin	MGV-GENOME-0312075	0.685902	0.471864	1.4536	0.146057	0.999602	0.572773	0.49167	1.16496	0.244037	0.999615
steroid_inhaler	MGV-GENOME-0312075	0.251657	0.536211	0.469325	0.638837	0.999602	0.340033	0.541971	0.627402	0.530396	0.999615
steroid_nose_spray	MGV-GENOME-0312075	-14.7929	527.76	-0.0280296	0.977639	0.999602	-15.915	843.893	-0.018859	0.984954	0.999615
thiazide_diuretic	MGV-GENOME-0312075	-0.389264	0.748598	-0.519991	0.60307	0.999602	-0.28458	0.753586	-0.377634	0.705702	0.999615
thyrax	MGV-GENOME-0312075	-14.9073	774.594	-0.0192453	0.984645	0.999602	-14.7166	775.103	-0.0189867	0.984852	0.999615
tricyclic_antidepressant	MGV-GENOME-0312075	0.434982	1.05963	0.410505	0.681436	0.999602	-0.165961	1.16298	-0.142704	0.886524	0.999615
triptans	MGV-GENOME-0312075	-0.182909	1.03837	-0.176151	0.860176	0.999602	0.0065702	1.04059	0.00631391	0.994962	0.999615
vitamin_B12	MGV-GENOME-0312075	0.590344	1.06553	0.554037	0.579554	0.999602	0.335951	1.1277	0.297907	0.765774	0.999615
vitamin_D	MGV-GENOME-0312075	0.0799395	1.05705	0.0756252	0.939717	0.999602	0.278495	1.0593	0.262905	0.792624	0.999615
vitamin_K_antagonist	MGV-GENOME-0312075	-12.9025	649.992	-0.0198502	0.984163	0.999602	-12.7495	650.398	-0.0196026	0.98436	0.999615
smk_current	MGV-GENOME-0312075	-0.10051	0.343593	-0.292527	0.769884	0.999602	-0.154336	0.352462	-0.437878	0.661475	0.999615
smk_history	MGV-GENOME-0312075	-0.0337524	0.170315	-0.198177	0.842907	0.999602	-0.0966779	0.177301	-0.545276	0.585564	0.999615
smk_father	MGV-GENOME-0312075	0.14642	0.284853	0.514018	0.60724	0.999602	0.123846	0.290734	0.425978	0.670124	0.999615
smk_mother	MGV-GENOME-0312075	0.106967	0.267903	0.399276	0.68969	0.999602	0.102424	0.273136	0.374992	0.707666	0.999615
smk_mother.pregn	MGV-GENOME-0312075	-0.0511573	0.269315	-0.189953	0.849346	0.999602	-0.0596436	0.276993	-0.215325	0.829514	0.999615
ever_asthma	MGV-GENOME-0312075	-0.261669	0.479792	-0.545379	0.585493	0.999602	-0.138788	0.482555	-0.28761	0.773645	0.999615
COPD_bronchitis	MGV-GENOME-0312075	0.392816	0.538311	0.729719	0.465562	0.999602	0.307122	0.55545	0.552925	0.580315	0.999615
diabetes	MGV-GENOME-0312075	-0.580329	1.03352	-0.561509	0.57445	0.999602	-0.539483	1.03986	-0.518801	0.603899	0.999615
ever_heart_attack	MGV-GENOME-0312075	0.554764	1.06703	0.519915	0.603123	0.999602	0.711618	1.0681	0.666249	0.505252	0.999615
heart_rhythm_problems	MGV-GENOME-0312075	0.31374	0.286248	1.09604	0.273061	0.999602	0.263835	0.293802	0.898003	0.369184	0.999615
bloodpressure_ever_high	MGV-GENOME-0312075	-0.109749	0.337382	-0.325295	0.744958	0.999602	-0.0663864	0.342564	-0.193792	0.846338	0.999615
migraine	MGV-GENOME-0312075	-0.203885	0.347294	-0.587067	0.557159	0.999602	-0.35335	0.363676	-0.971605	0.331247	0.999615
catarract	MGV-GENOME-0312075	-13.9663	639.949	-0.0218241	0.982588	0.999602	-13.7738	640.343	-0.0215101	0.982839	0.999615
chronic_nose_throat_inf	MGV-GENOME-0312075	0.479938	0.489192	0.981084	0.326552	0.999602	0.0591586	0.538979	0.10976	0.912599	0.999615
stomach_ulcer	MGV-GENOME-0312075	0.592366	0.630328	0.939774	0.347333	0.999602	0.556322	0.64542	0.861953	0.388713	0.999615
IBD	MGV-GENOME-0312075	1.28672	0.79601	1.61646	0.105995	0.999602	1.46969	0.797985	1.84175	0.0655117	0.999615
IBS	MGV-GENOME-0312075	0.436968	0.380434	1.1486	0.250719	0.999602	0.100705	0.41394	0.243284	0.807785	0.999615
hepatitis	MGV-GENOME-0312075	0.0285987	1.04358	0.0274045	0.978137	0.999602	0.206586	1.04506	0.197678	0.843297	0.999615
gall_stones	MGV-GENOME-0312075	0.548169	0.500948	1.09426	0.27384	0.999602	0.414845	0.519331	0.798806	0.424403	0.999615
kidney_stones	MGV-GENOME-0312075	-0.308531	1.03317	-0.298627	0.765225	0.999602	-0.563564	1.05998	-0.531676	0.594951	0.999615
chronic_bladder_infection	MGV-GENOME-0312075	-0.146071	1.03963	-0.140502	0.888263	0.999602	0.0460109	1.04185	0.0441625	0.964775	0.999615
incontinence	MGV-GENOME-0312075	0.887796	0.646767	1.37267	0.169856	0.999602	0.626629	0.689676	0.908585	0.363569	0.999615
epilepsy	MGV-GENOME-0312075	0.407685	1.05442	0.386645	0.699019	0.999602	0.259909	1.0838	0.239813	0.810475	0.999615
anemia	MGV-GENOME-0312075	0.235127	0.345135	0.68126	0.495707	0.999602	0.244515	0.355662	0.687493	0.491772	0.999615
blood_clotting_disorder	MGV-GENOME-0312075	-12.784	592.817	-0.0215648	0.982795	0.999602	-12.6101	593.465	-0.0212483	0.983048	0.999615
fibromyalgiae	MGV-GENOME-0312075	0.947372	0.569798	1.66265	0.0963835	0.999602	0.522363	0.620548	0.841777	0.399913	0.999615
arthrosis	MGV-GENOME-0312075	0.260873	0.464629	0.561465	0.57448	0.999602	0.282262	0.478708	0.589633	0.555437	0.999615
RA	MGV-GENOME-0312075	-0.0232709	1.04087	-0.0223572	0.982163	0.999602	-0.639187	1.12133	-0.570026	0.56866	0.999615
osteoporosis	MGV-GENOME-0312075	-14.0502	581.103	-0.0241785	0.98071	0.999602	-13.8428	581.49	-0.0238058	0.981007	0.999615
neck_or_back_hernia	MGV-GENOME-0312075	0.0992368	0.537049	0.184782	0.8534	0.999602	0.145354	0.541918	0.268222	0.788529	0.999615
acne	MGV-GENOME-0312075	-14.7343	733.693	-0.0200824	0.983978	0.999602	-14.5943	734.151	-0.0198792	0.98414	0.999615
eczema	MGV-GENOME-0312075	0.211488	0.345383	0.612328	0.540321	0.999602	0.162874	0.354334	0.459663	0.645758	0.999615
psoriasis	MGV-GENOME-0312075	0.777154	0.628495	1.23653	0.216261	0.999602	0.731163	0.641221	1.14027	0.254175	0.999615
depression	MGV-GENOME-0312075	0.227874	0.392968	0.579879	0.561996	0.999602	0.0567555	0.412372	0.137632	0.890531	0.999615
panic_disorder	MGV-GENOME-0312075	-0.708827	1.02472	-0.691729	0.489108	0.999602	-0.805499	1.03845	-0.775675	0.437941	0.999615
ADHD	MGV-GENOME-0312075	0.883834	1.07557	0.821733	0.411229	0.999602	0.267646	1.23995	0.215853	0.829103	0.999615
food_allergy	MGV-GENOME-0312075	-1.04653	0.728409	-1.43674	0.150792	0.999602	-1.20633	0.747648	-1.6135	0.106635	0.999615
dust_allergy	MGV-GENOME-0312075	0.422487	0.315305	1.33993	0.180267	0.999602	0.458614	0.321657	1.42578	0.153931	0.999615
animals_allergy	MGV-GENOME-0312075	-0.0494004	0.390255	-0.126585	0.899269	0.999602	-0.0549366	0.398276	-0.137936	0.890291	0.999615
insect_bites_allergy	MGV-GENOME-0312075	0.674631	0.492706	1.36924	0.170925	0.999602	0.556821	0.518171	1.07459	0.282558	0.999615
pollen_allergy	MGV-GENOME-0312075	0.252525	0.301498	0.837568	0.402273	0.999602	0.276641	0.308505	0.896714	0.369871	0.999615
medication_allergy	MGV-GENOME-0312075	-0.0330079	0.483286	-0.0682989	0.945548	0.999602	-0.12884	0.499166	-0.258111	0.796322	0.999615
contact_allergy	MGV-GENOME-0312075	0.501826	0.38803	1.29327	0.195919	0.999602	0.339415	0.407704	0.832504	0.405125	0.999615
antrop_gender.F1M2	MGV-GENOME-0312075	-0.19521	0.265719	-0.734649	0.462553	0.999602	-0.0797497	0.27202	-0.293176	0.769387	0.999615
antrop_age	MGV-GENOME-0312075	0.00979512	0.00943289	1.0384	0.299084	0.999602	0.0082806	0.00986037	0.839786	0.401028	0.999615
antrop_height	MGV-GENOME-0312075	0.0129321	0.0200131	0.646182	0.518161	0.999602	0.0137592	0.020052	0.686177	0.492602	0.999615
antrop_BMI	MGV-GENOME-0312075	-0.0288532	0.0333729	-0.864571	0.387274	0.999602	-0.0249419	0.0344345	-0.72433	0.468863	0.999615
antrop_WHR	MGV-GENOME-0312075	1.94012	2.05181	0.945567	0.34437	0.999602	1.68647	2.08969	0.807045	0.419641	0.999615
antrop_SBP	MGV-GENOME-0312075	-0.00372122	0.0106761	-0.348557	0.727422	0.999602	-0.00351995	0.0107734	-0.326725	0.743876	0.999615
antrop_DBP	MGV-GENOME-0312075	-0.00662024	0.0152657	-0.433666	0.664531	0.999602	-0.00517028	0.0154427	-0.334803	0.737774	0.999615
HBF	MGV-GENOME-0312075	-0.0202461	0.0133176	-1.52025	0.128449	0.999602	-0.0244811	0.013983	-1.75078	0.0799841	0.999615
BlCells_Leuco_log	MGV-GENOME-0312075	1.7173	1.26886	1.35341	0.175924	0.999602	1.53842	1.31977	1.16568	0.243745	0.999615
BlCells_Granulo_log	MGV-GENOME-0312075	1.35711	1.0975	1.23655	0.216254	0.999602	1.21062	1.14702	1.05545	0.291219	0.999615
BlCells_Lympho	MGV-GENOME-0312075	0.188403	0.22599	0.833676	0.404464	0.999602	0.165721	0.230592	0.718678	0.472339	0.999615
BlCells_Mono_log	MGV-GENOME-0312075	1.89786	2.9673	0.639592	0.522438	0.999602	1.64641	3.02101	0.544988	0.585762	0.999615
BlCells_Baso_log	MGV-GENOME-0312075	13.3735	16.1572	0.827713	0.407833	0.999602	13.6054	16.7799	0.810816	0.417471	0.999615
BlCells_Eos_log	MGV-GENOME-0312075	1.43129	2.82623	0.506432	0.612553	0.999602	1.78463	2.86539	0.622825	0.533399	0.999615
BlCells_Ery	MGV-GENOME-0312075	0.251077	0.389423	0.644741	0.519095	0.999602	0.300617	0.400109	0.751336	0.45245	0.999615
BlCells_Hb	MGV-GENOME-0312075	0.189897	0.215628	0.880667	0.378498	0.999602	0.179395	0.222549	0.806092	0.42019	0.999615
BlCells_Trombo	MGV-GENOME-0312075	-0.0013577	0.0026317	-0.515902	0.605923	0.999602	-0.00160602	0.00266802	-0.601954	0.547205	0.999615
Biochem_HbA1c_log	MGV-GENOME-0312075	-1.47359	3.14997	-0.467811	0.639919	0.999602	-1.62398	3.27969	-0.495164	0.620485	0.999615
Biochem_Glucose_log	MGV-GENOME-0312075	-2.74291	3.37213	-0.813405	0.415986	0.999602	-2.48209	3.46566	-0.716197	0.47387	0.999615
Biochem_LDL	MGV-GENOME-0312075	0.232585	0.138386	1.68069	0.0928233	0.999602	0.201396	0.145816	1.38117	0.167228	0.999615
Biochem_HDL	MGV-GENOME-0312075	0.58279	0.320269	1.81969	0.0688066	0.999602	0.695628	0.329614	2.11043	0.0348213	0.999615
Biochem_TG_log	MGV-GENOME-0312075	-0.138193	1.11749	-0.123663	0.901582	0.999602	-0.477747	1.14424	-0.417525	0.676295	0.999615
Biochem_Creatinine	MGV-GENOME-0312075	0.00986426	0.0124854	0.790064	0.42949	0.999602	0.0065866	0.0127558	0.516359	0.605603	0.999615
QOL_mental.comp.score_log	MGV-GENOME-0312075	1.83402	1.95531	0.937971	0.34826	0.999602	2.2488	2.03898	1.1029	0.27007	0.999615
QOL_phys.comp.score_log	MGV-GENOME-0312075	-0.279953	2.04884	-0.13664	0.891315	0.999602	0.603779	2.11747	0.285142	0.775536	0.999615
Bristol_av.stool.freq_log	MGV-GENOME-0312075	-1.61661	1.34511	-1.20184	0.229424	0.999602	-1.74467	1.3968	-1.24905	0.211646	0.999615
Bristol_av.stool.type	MGV-GENOME-0312075	-0.132542	0.146999	-0.901652	0.367242	0.999602	-0.145274	0.150704	-0.96397	0.335061	0.999615
BioMK_Citrullin	MGV-GENOME-0312075	0.00649766	0.010611	0.612349	0.540307	0.999602	0.00378969	0.0111383	0.340239	0.733676	0.999615
BioMK_IL1beta_log	MGV-GENOME-0312075	-0.115405	0.767908	-0.150285	0.88054	0.999602	-0.0578349	0.773107	-0.0748084	0.940367	0.999615
BioMK_IL6_log	MGV-GENOME-0312075	-0.256087	0.552567	-0.46345	0.643042	0.999602	-0.205015	0.558705	-0.366946	0.713659	0.999615
BioMK_IL8_log	MGV-GENOME-0312075	0.348705	0.595864	0.585209	0.558407	0.999602	0.521975	0.605275	0.862378	0.38848	0.999615
BioMK_IL10_log	MGV-GENOME-0312075	0.296287	0.826591	0.358445	0.72001	0.999602	0.2755	0.868393	0.317253	0.751051	0.999615
BioMK_IL12P70_log	MGV-GENOME-0312075	0.25834	0.469079	0.550739	0.581813	0.999602	0.220649	0.479152	0.460498	0.645159	0.999615
BioMK_TNFalpha_log	MGV-GENOME-0312075	-0.382905	0.512118	-0.747689	0.454647	0.999602	-0.52825	0.534807	-0.987739	0.323281	0.999615
BioMK_BetaDefensin2_log	MGV-GENOME-0312075	0.227704	0.389166	0.585108	0.558475	0.999602	0.0693488	0.394908	0.175607	0.860602	0.999615
BioMK_Calprotectin_log	MGV-GENOME-0312075	0.0010977	0.308114	0.00356264	0.997157	0.999602	-0.0659454	0.318251	-0.207212	0.835844	0.999615
antrop_hip.circ	MGV-GENOME-0312075	-0.0114959	0.0133294	-0.862449	0.388441	0.999602	-0.0119427	0.0138526	-0.862128	0.388617	0.999615
QOL_overall_health_self_perception	MGV-GENOME-0312075	0.0866596	0.155013	0.559048	0.576129	0.999602	0.141538	0.161169	0.878197	0.379837	0.999615
alcohol_products_log	MGV-GENOME-0312075	0.109626	0.177787	0.616612	0.53749	0.999602	0.146919	0.178756	0.821897	0.411135	0.999615
breads_log	MGV-GENOME-0312075	-0.575283	0.381469	-1.50807	0.131536	0.999602	-0.558219	0.398622	-1.40037	0.161401	0.999615
cereals_log	MGV-GENOME-0312075	0.0227357	0.225048	0.101026	0.91953	0.999602	0.070867	0.228897	0.309602	0.756863	0.999615
cheese_log	MGV-GENOME-0312075	-0.0782948	0.284535	-0.275168	0.783187	0.999602	-0.011928	0.29155	-0.0409123	0.967366	0.999615
dairy_log	MGV-GENOME-0312075	0.0799622	0.292848	0.27305	0.784815	0.999602	0.085947	0.300895	0.285638	0.775155	0.999615
spreads_log	MGV-GENOME-0312075	0.118291	0.272683	0.433803	0.664431	0.999602	0.132869	0.278449	0.477177	0.633236	0.999615
eggs_log	MGV-GENOME-0312075	-0.14335	0.316106	-0.453488	0.650198	0.999602	-0.110838	0.324489	-0.341577	0.732669	0.999615
fish_log	MGV-GENOME-0312075	-0.0453243	0.268882	-0.168566	0.866138	0.999602	0.0109229	0.272442	0.0400924	0.968019	0.999615
fruits_log	MGV-GENOME-0312075	-0.317509	0.277949	-1.14233	0.253319	0.999602	-0.291025	0.28912	-1.00659	0.314133	0.999615
legumes_log	MGV-GENOME-0312075	-0.265183	0.227363	-1.16634	0.243475	0.999602	-0.319278	0.233149	-1.36942	0.170868	0.999615
meat_log	MGV-GENOME-0312075	-0.24486	0.303074	-0.807921	0.419136	0.999602	-0.341258	0.305634	-1.11656	0.264183	0.999615
nonalc_drinks_log	MGV-GENOME-0312075	0.0923558	0.162387	0.568737	0.569534	0.999602	0.0602786	0.163814	0.367971	0.712895	0.999615
nuts_log	MGV-GENOME-0312075	0.401563	0.278632	1.44119	0.14953	0.999602	0.442185	0.287886	1.53597	0.124545	0.999615
pasta_log	MGV-GENOME-0312075	-0.155441	0.284009	-0.54731	0.584166	0.999602	-0.123191	0.291926	-0.421994	0.673029	0.999615
pastry_log	MGV-GENOME-0312075	-0.116886	0.316659	-0.369123	0.712036	0.999602	-0.109939	0.325328	-0.337933	0.735414	0.999615
potatos_log	MGV-GENOME-0312075	-0.346993	0.318784	-1.08849	0.276379	0.999602	-0.437338	0.327017	-1.33735	0.181107	0.999615
ready_meal_log	MGV-GENOME-0312075	0.195919	0.256022	0.765243	0.444127	0.999602	0.198937	0.259501	0.766612	0.443312	0.999615
rice_log	MGV-GENOME-0312075	-0.309036	0.243981	-1.26664	0.205285	0.999602	-0.300746	0.24949	-1.20545	0.228031	0.999615
sauces_log	MGV-GENOME-0312075	-0.0526268	0.311869	-0.168746	0.865996	0.999602	-0.166772	0.317992	-0.524454	0.599963	0.999615
savoury_snacks_log	MGV-GENOME-0312075	-0.0671202	0.297363	-0.225718	0.82142	0.999602	-0.241879	0.298901	-0.809229	0.418383	0.999615
soup_log	MGV-GENOME-0312075	0.0558613	0.227186	0.245883	0.805773	0.999602	-0.0230236	0.232735	-0.0989261	0.921197	0.999615
sugar_sweets_log	MGV-GENOME-0312075	0.129605	0.293921	0.440953	0.659247	0.999602	-0.00675913	0.295641	-0.0228626	0.98176	0.999615
tea_log	MGV-GENOME-0312075	0.297694	0.204404	1.4564	0.145282	0.999602	0.340945	0.210175	1.6222	0.104762	0.999615
vegetables_log	MGV-GENOME-0312075	0.0553524	0.414315	0.1336	0.893719	0.999602	0.230532	0.4231	0.544863	0.585848	0.999615
lowenergy	MGV-GENOME-0312075	0.401501	0.544245	0.737721	0.460684	0.999602	0.523645	0.549257	0.95337	0.340403	0.999615
lowfat	MGV-GENOME-0312075	-0.403064	1.02965	-0.391456	0.69546	0.999602	-0.723128	1.08277	-0.667853	0.504228	0.999615
lownatrium	MGV-GENOME-0312075	-12.8876	549.039	-0.0234729	0.981273	0.999602	-14.657	814.477	-0.0179955	0.985642	0.999615
high.fiber	MGV-GENOME-0312075	0.895511	0.774024	1.15695	0.247291	0.999602	0.631054	0.821198	0.768456	0.442217	0.999615
vegetarian	MGV-GENOME-0312075	0.0239805	0.481737	0.0497793	0.960298	0.999602	0.203108	0.485475	0.41837	0.675676	0.999615
alcohol.g_log	MGV-GENOME-0312075	0.0934314	0.13114	0.712455	0.476183	0.999602	0.129118	0.132708	0.972952	0.330577	0.999615
kcal_log	MGV-GENOME-0312075	0.247863	1.09708	0.225931	0.821255	0.999602	0.161316	1.13951	0.141566	0.887423	0.999615
protein.total_log	MGV-GENOME-0312075	-0.733381	1.16222	-0.631017	0.528029	0.999602	-0.618096	1.20542	-0.512764	0.608116	0.999615
protein.plant_log	MGV-GENOME-0312075	-0.403213	0.967878	-0.416595	0.676975	0.999602	-0.254685	1.00958	-0.252269	0.800833	0.999615
protein.animal_log	MGV-GENOME-0312075	-0.431632	0.851996	-0.506613	0.612427	0.999602	-0.443923	0.88437	-0.501965	0.615692	0.999615
fat.total_log	MGV-GENOME-0312075	0.0446252	0.878951	0.050771	0.959508	0.999602	-0.0546111	0.91397	-0.0597515	0.952354	0.999615
carbohydrates.total_log	MGV-GENOME-0312075	0.11259	0.960664	0.1172	0.906702	0.999602	-0.0285904	0.999742	-0.0285978	0.977185	0.999615
how_often_breakfast	MGV-GENOME-0312075	0.151936	0.166599	0.911984	0.361777	0.999602	0.172356	0.172916	0.99676	0.318881	0.999615
low_carb_diet	MGV-GENOME-0312075	0.97185	0.640746	1.51675	0.129331	0.999602	1.16433	0.644405	1.80682	0.07079	0.999615
protein_rich_diet	MGV-GENOME-0312075	0.640181	1.06394	0.601705	0.54737	0.999602	0.799343	1.06501	0.750552	0.452922	0.999615
weight_related_diet	MGV-GENOME-0312075	0.0807191	0.615853	0.131069	0.895721	0.999602	0.144568	0.627161	0.230511	0.817695	0.999615
gluten_free_diet	MGV-GENOME-0312075	0.714502	1.07018	0.667644	0.504361	0.999602	0.514065	1.11575	0.460733	0.64499	0.999615
how_often_fruits	MGV-GENOME-0312075	-0.0129602	0.0930196	-0.139327	0.889192	0.999602	0.0208749	0.0950368	0.219651	0.826143	0.999615
how_often_meat	MGV-GENOME-0312075	-0.00851442	0.102163	-0.0833414	0.93358	0.999602	-0.0257915	0.104379	-0.247094	0.804835	0.999615
how_often_tea	MGV-GENOME-0312075	0.104957	0.0828825	1.26633	0.205395	0.999602	0.121004	0.0849138	1.42503	0.154149	0.999615
how_often_vegetables	MGV-GENOME-0312075	0.192409	0.145177	1.32534	0.185057	0.999602	0.199868	0.144781	1.38048	0.167437	0.999615
how_often_milk_or_buttermilk	MGV-GENOME-0312075	-0.0923394	0.0545334	-1.69326	0.0904054	0.999602	-0.0805453	0.0554075	-1.45369	0.146033	0.999615
wholefat_milk	MGV-GENOME-0312075	-0.0223463	0.248738	-0.0898387	0.928415	0.999602	-0.11127	0.260191	-0.427646	0.668909	0.999615
halffat_milk	MGV-GENOME-0312075	-0.136285	0.100706	-1.35329	0.175963	0.999602	-0.147014	0.102129	-1.43949	0.150011	0.999615
lowfat_milk	MGV-GENOME-0312075	0.255004	0.171634	1.48574	0.137348	0.999602	0.322179	0.172188	1.87109	0.0613332	0.999615
buttermilk	MGV-GENOME-0312075	-0.14784	0.132388	-1.11672	0.264115	0.999602	-0.0989107	0.134153	-0.737299	0.460941	0.999615
how_often_fish	MGV-GENOME-0312075	0.0228913	0.106449	0.215044	0.829733	0.999602	0.0418557	0.10755	0.389176	0.697146	0.999615
how_often_alcohol	MGV-GENOME-0312075	0.0244154	0.0727568	0.335576	0.737191	0.999602	0.0350527	0.0728744	0.481002	0.630515	0.999615
alcohol.free_beer	MGV-GENOME-0312075	-0.10777	0.387597	-0.278046	0.780977	0.999602	-0.0199686	0.385085	-0.051855	0.958644	0.999615
beer	MGV-GENOME-0312075	-0.014988	0.16014	-0.0935935	0.925432	0.999602	-0.0245517	0.16368	-0.149998	0.880766	0.999615
red_wine	MGV-GENOME-0312075	-0.143951	0.148839	-0.967159	0.333465	0.999602	-0.0756473	0.151343	-0.499838	0.617189	0.999615
white_wine	MGV-GENOME-0312075	0.170991	0.148805	1.14909	0.250518	0.999602	0.167205	0.151389	1.10447	0.269387	0.999615
rose_wine	MGV-GENOME-0312075	-0.0462893	0.203905	-0.227013	0.820413	0.999602	-0.046932	0.207015	-0.226708	0.820651	0.999615
how_often_bread	MGV-GENOME-0312075	-0.0910665	0.105017	-0.867158	0.385856	0.999602	-0.0852294	0.109762	-0.776495	0.437457	0.999615
how_often_eggs	MGV-GENOME-0312075	-0.0332494	0.107602	-0.309004	0.757319	0.999602	-0.0149847	0.110601	-0.135484	0.892229	0.999615
how_often_muesli	MGV-GENOME-0312075	-0.0137739	0.0594778	-0.23158	0.816864	0.999602	0.00416394	0.0602734	0.0690842	0.944923	0.999615
how_often_yoghurt_milk_based_puddings	MGV-GENOME-0312075	0.0285102	0.0725282	0.393091	0.694252	0.999602	0.0381189	0.0732753	0.520215	0.602914	0.999615
how_often_icecream	MGV-GENOME-0312075	0.0521712	0.109064	0.478353	0.632399	0.999602	0.029535	0.11098	0.266128	0.79014	0.999615
how_often_pizza	MGV-GENOME-0312075	-0.0679929	0.142241	-0.478012	0.632642	0.999602	-0.0749202	0.1452	-0.515981	0.605868	0.999615
how_often_pasta	MGV-GENOME-0312075	-0.0327788	0.11744	-0.279112	0.780159	0.999602	-0.0142461	0.12024	-0.118481	0.905687	0.999615
how_often_rice	MGV-GENOME-0312075	-0.1248	0.104399	-1.19541	0.231927	0.999602	-0.122893	0.10671	-1.15165	0.249463	0.999615
how_often_pulses	MGV-GENOME-0312075	-0.124588	0.117244	-1.06264	0.287944	0.999602	-0.161496	0.121513	-1.32904	0.183834	0.999615
how_often_boiled_potatos	MGV-GENOME-0312075	-0.0173826	0.0908372	-0.19136	0.848244	0.999602	-0.0533497	0.0922337	-0.578419	0.562981	0.999615
how_often_baked_fried_potatoes	MGV-GENOME-0312075	0.0841921	0.128079	0.657346	0.510958	0.999602	0.0648188	0.132077	0.490764	0.623593	0.999615
how_often_soda	MGV-GENOME-0312075	0.0704761	0.067626	1.04214	0.297345	0.999602	0.0534816	0.068324	0.782765	0.433765	0.999615
soda_with_sugar	MGV-GENOME-0312075	0.0454954	0.124531	0.365334	0.714862	0.999602	0.0303398	0.126867	0.239147	0.810991	0.999615
soda_no_sugar	MGV-GENOME-0312075	0.0911489	0.113087	0.806005	0.42024	0.999602	0.0937976	0.114731	0.817544	0.413617	0.999615
how_often_juice	MGV-GENOME-0312075	-0.0402028	0.0692359	-0.580665	0.561466	0.999602	-0.0556686	0.0705927	-0.788589	0.430353	0.999615
how_often_chocolade	MGV-GENOME-0312075	0.14418	0.0803413	1.7946	0.0727174	0.999602	0.149087	0.0821798	1.81415	0.0696543	0.999615
how_often_nuts	MGV-GENOME-0312075	0.139814	0.0866224	1.61406	0.106514	0.999602	0.146522	0.088912	1.64795	0.0993635	0.999615
how_often_crisps_savory_crackers	MGV-GENOME-0312075	0.0569519	0.100982	0.563982	0.572766	0.999602	0.00706282	0.10386	0.0680031	0.945783	0.999615
ACE_inhibitor	OHGK01000149.1	-0.369049	0.74928	-0.492539	0.622338	0.999602	-0.211378	0.79819	-0.264822	0.791147	0.999615
alpha_blockers	OHGK01000149.1	0.576357	1.10218	0.522926	0.601026	0.999602	0.733356	1.19639	0.612973	0.539894	0.999615
angII_receptor_antagonist	OHGK01000149.1	0.355635	0.63128	0.563355	0.573193	0.999602	0.512314	0.686871	0.745867	0.455748	0.999615
anti_androgen_oral_contraceptive	OHGK01000149.1	0.514947	1.06657	0.482807	0.629233	0.999602	0.917526	1.09503	0.837899	0.402087	0.999615
anti_epileptics	OHGK01000149.1	1.22695	1.14774	1.06901	0.285064	0.999602	2.19159	1.15017	1.90545	0.0567217	0.999615
anti_histamine	OHGK01000149.1	-0.193994	0.609079	-0.318504	0.750103	0.999602	-0.294605	0.636907	-0.462555	0.643683	0.999615
antibiotics_merged	OHGK01000149.1	-13.9125	659.381	-0.0210994	0.983166	0.999602	-13.1739	657.798	-0.0200273	0.984022	0.999615
benzodiazepine_derivatives_related	OHGK01000149.1	0.562095	0.633093	0.887856	0.374618	0.999602	0.785458	0.68621	1.14463	0.252362	0.999615
beta_blockers	OHGK01000149.1	-0.389331	0.617082	-0.630922	0.528092	0.999602	-0.160199	0.644072	-0.248728	0.803571	0.999615
beta_sympathomimetic_inhaler	OHGK01000149.1	-1.32546	1.01808	-1.30192	0.192944	0.999602	-1.24525	1.03772	-1.19998	0.230147	0.999615
bisphosphonates	OHGK01000149.1	0.140403	1.08114	0.129866	0.896673	0.999602	0.73071	1.15853	0.630721	0.528223	0.999615
ca_channel_blocker	OHGK01000149.1	0.416654	0.765439	0.544333	0.586212	0.999602	0.706689	0.81952	0.86232	0.388511	0.999615
calcium	OHGK01000149.1	-14.1544	634.737	-0.0222997	0.982209	0.999602	-13.4563	621.506	-0.0216511	0.982726	0.999615
ferrum	OHGK01000149.1	-12.7833	548.657	-0.0232993	0.981412	0.999602	-14.4885	828.456	-0.0174886	0.986047	0.999615
folic_acid	OHGK01000149.1	-12.8067	547.433	-0.023394	0.981336	0.999602	-13.9757	816.906	-0.017108	0.98635	0.999615
insulin	OHGK01000149.1	-12.9568	646.418	-0.020044	0.984008	0.999602	-13.0719	585.979	-0.0223078	0.982202	0.999615
IUD_that_includes_hormones	OHGK01000149.1	-0.149136	0.620419	-0.24038	0.810036	0.999602	-0.122783	0.650033	-0.188887	0.850182	0.999615
K_saving_diuretic	OHGK01000149.1	1.54069	0.876844	1.75709	0.0789029	0.999602	1.68667	1.01019	1.66966	0.0949868	0.999615
laxatives	OHGK01000149.1	0.426494	0.760707	0.560655	0.575033	0.999602	0.688311	0.815517	0.844018	0.398659	0.999615
melatonine	OHGK01000149.1	-12.5981	586.812	-0.0214688	0.982872	0.999602	-14.4974	850.617	-0.0170434	0.986402	0.999615
mesalazines	OHGK01000149.1	-12.884	586.096	-0.0219827	0.982462	0.999602	-13.9105	890.623	-0.0156188	0.987538	0.999615
metformin	OHGK01000149.1	-0.119433	1.05791	-0.112896	0.910113	0.999602	0.519633	1.12552	0.461683	0.644308	0.999615
methylphenidate	OHGK01000149.1	-12.2592	644.234	-0.019029	0.984818	0.999602	-11.6	646.559	-0.0179411	0.985686	0.999615
NSAID	OHGK01000149.1	0.169353	0.618438	0.273839	0.784208	0.999602	-0.0756566	0.652965	-0.115866	0.907758	0.999615
opiat	OHGK01000149.1	-13.9572	661.612	-0.0210957	0.983169	0.999602	-13.0743	664.035	-0.0196891	0.984291	0.999615
oral_anti_diabetics	OHGK01000149.1	0.645132	1.10536	0.583638	0.559464	0.999602	1.12061	1.2301	0.910988	0.362301	0.999615
oral_contraceptive	OHGK01000149.1	0.64024	0.421782	1.51794	0.12903	0.999602	0.770733	0.450178	1.71206	0.0868849	0.999615
oral_steroid	OHGK01000149.1	-12.6731	647.282	-0.0195789	0.984379	0.999602	-11.9025	648.857	-0.0183438	0.985365	0.999615
other_antidepressant	OHGK01000149.1	0.492153	1.07067	0.459669	0.645754	0.999602	0.354004	1.14971	0.307907	0.758153	0.999615
paracetamol	OHGK01000149.1	0.322811	1.0656	0.302939	0.761937	0.999602	0.371037	1.12965	0.328452	0.74257	0.999615
parasympatholytic_inhaler	OHGK01000149.1	-12.9288	646.708	-0.0199917	0.98405	0.999602	-12.0269	648.542	-0.0185445	0.985204	0.999615
platelet_aggregation_inhibitor	OHGK01000149.1	-0.873255	1.03439	-0.844226	0.398543	0.999602	-0.758113	1.06979	-0.708654	0.478539	0.999615
PPI	OHGK01000149.1	0.185648	0.423401	0.438468	0.661047	0.999602	0.143756	0.450435	0.319149	0.749613	0.999615
SSRI_antidepressant	OHGK01000149.1	-0.623948	1.02941	-0.60612	0.544435	0.999602	-0.52574	1.06266	-0.494737	0.620786	0.999615
statin	OHGK01000149.1	-0.246433	0.623673	-0.395132	0.692746	0.999602	0.0936068	0.666235	0.140501	0.888264	0.999615
steroid_inhaler	OHGK01000149.1	-1.19593	1.01921	-1.17339	0.240638	0.999602	-0.960902	1.03847	-0.925306	0.354807	0.999615
steroid_nose_spray	OHGK01000149.1	-0.430446	0.734966	-0.585669	0.558098	0.999602	-0.450964	0.761981	-0.591831	0.553964	0.999615
thiazide_diuretic	OHGK01000149.1	0.248043	0.559685	0.443184	0.657633	0.999602	0.546596	0.597534	0.914753	0.360321	0.999615
thyrax	OHGK01000149.1	-0.671936	1.0347	-0.649401	0.516079	0.999602	-0.62804	1.07655	-0.583383	0.559635	0.999615
tricyclic_antidepressant	OHGK01000149.1	-13.915	719.421	-0.0193419	0.984568	0.999602	-13.8735	667.115	-0.0207963	0.983408	0.999615
triptans	OHGK01000149.1	0.56022	0.764425	0.732864	0.463641	0.999602	0.184677	0.828786	0.222829	0.823669	0.999615
vitamin_B12	OHGK01000149.1	0.579717	1.06885	0.542376	0.58756	0.999602	0.981993	1.12829	0.870339	0.384115	0.999615
vitamin_D	OHGK01000149.1	-0.137307	1.0625	-0.129229	0.897176	0.999602	0.232894	1.11504	0.208865	0.834553	0.999615
vitamin_K_antagonist	OHGK01000149.1	-13.0041	644.835	-0.0201665	0.983911	0.999602	-13.1438	581.899	-0.0225878	0.981979	0.999615
smk_current	OHGK01000149.1	-0.0976375	0.359085	-0.271906	0.785694	0.999602	0.126207	0.381084	0.331179	0.740509	0.999615
smk_history	OHGK01000149.1	-0.0661081	0.178569	-0.370211	0.711225	0.999602	0.0715525	0.189189	0.378207	0.705277	0.999615
smk_father	OHGK01000149.1	0.0559153	0.290435	0.192523	0.847333	0.999602	0.351285	0.309893	1.13357	0.256976	0.999615
smk_mother	OHGK01000149.1	-0.150634	0.287944	-0.523136	0.60088	0.999602	0.164255	0.305208	0.538173	0.590458	0.999615
smk_mother.pregn	OHGK01000149.1	0.114518	0.258244	0.44345	0.65744	0.999602	0.216059	0.266279	0.8114	0.417136	0.999615
ever_asthma	OHGK01000149.1	-1.14141	0.728756	-1.56625	0.11729	0.999602	-0.882897	0.752352	-1.17352	0.240589	0.999615
COPD_bronchitis	OHGK01000149.1	-14.7291	554.413	-0.026567	0.978805	0.999602	-15.4408	872.84	-0.0176903	0.985886	0.999615
diabetes	OHGK01000149.1	0.564699	0.638994	0.883731	0.376842	0.999602	1.18521	0.698354	1.69715	0.0896684	0.999615
ever_heart_attack	OHGK01000149.1	-13.8721	749.037	-0.0185199	0.985224	0.999602	-13.6956	689.801	-0.0198544	0.984159	0.999615
heart_rhythm_problems	OHGK01000149.1	-0.226884	0.324612	-0.698939	0.48459	0.999602	-0.15483	0.340902	-0.454179	0.6497	0.999615
bloodpressure_ever_high	OHGK01000149.1	0.0717883	0.323181	0.22213	0.824212	0.999602	0.103003	0.346791	0.297018	0.766452	0.999615
migraine	OHGK01000149.1	-0.331275	0.361354	-0.916759	0.359269	0.999602	-0.227565	0.378374	-0.601429	0.547554	0.999615
catarract	OHGK01000149.1	-0.145754	1.06174	-0.137278	0.890811	0.999602	-0.47391	1.10039	-0.430674	0.666706	0.999615
chronic_nose_throat_inf	OHGK01000149.1	-15.7816	848.614	-0.0185969	0.985163	0.999602	-15.3481	818.472	-0.0187521	0.985039	0.999615
stomach_ulcer	OHGK01000149.1	-0.711579	1.03215	-0.689417	0.490561	0.999602	-0.281752	1.0781	-0.26134	0.79383	0.999615
IBD	OHGK01000149.1	0.423287	1.06445	0.397658	0.690882	0.999602	-0.0877787	1.15329	-0.0761113	0.939331	0.999615
IBS	OHGK01000149.1	-0.496613	0.532208	-0.933117	0.35076	0.999602	-0.134116	0.551371	-0.243241	0.807819	0.999615
hepatitis	OHGK01000149.1	0.747635	0.775211	0.964427	0.334832	0.999602	0.26824	0.824266	0.325429	0.744857	0.999615
gall_stones	OHGK01000149.1	-0.197676	0.619873	-0.318897	0.749805	0.999602	0.274979	0.659458	0.416977	0.676695	0.999615
kidney_stones	OHGK01000149.1	-0.273199	1.0368	-0.263501	0.792164	0.999602	0.385093	1.06682	0.360973	0.71812	0.999615
chronic_bladder_infection	OHGK01000149.1	-0.207378	1.04093	-0.199224	0.842087	0.999602	0.416835	1.05785	0.394038	0.693553	0.999615
incontinence	OHGK01000149.1	-0.533108	1.03874	-0.513226	0.607794	0.999602	-0.288699	1.08023	-0.267258	0.789271	0.999615
epilepsy	OHGK01000149.1	-13.7349	682.683	-0.020119	0.983948	0.999602	-12.8516	688.045	-0.0186785	0.985098	0.999615
anemia	OHGK01000149.1	0.283159	0.336889	0.840513	0.400621	0.999602	0.0986965	0.362064	0.272594	0.785165	0.999615
blood_clotting_disorder	OHGK01000149.1	-12.7958	585.957	-0.0218374	0.982578	0.999602	-13.9827	880.936	-0.0158726	0.987336	0.999615
fibromyalgiae	OHGK01000149.1	-0.827662	1.03394	-0.800491	0.423427	0.999602	-0.730156	1.07438	-0.679607	0.496754	0.999615
RA	OHGK01000149.1	-13.8659	576.177	-0.0240654	0.9808	0.999602	-14.4311	902.377	-0.0159923	0.987241	0.999615
osteoporosis	OHGK01000149.1	0.312315	0.791705	0.394484	0.693224	0.999602	0.413522	0.846889	0.488283	0.625349	0.999615
neck_or_back_hernia	OHGK01000149.1	0.0889842	0.539392	0.164971	0.868966	0.999602	0.403476	0.568049	0.710284	0.477528	0.999615
acne	OHGK01000149.1	0.392844	0.750214	0.523642	0.600528	0.999602	0.349847	0.781352	0.447745	0.654337	0.999615
eczema	OHGK01000149.1	0.20491	0.3612	0.567303	0.570508	0.999602	0.233864	0.379668	0.615969	0.537915	0.999615
CFS	OHGK01000149.1	-13.9615	636.238	-0.0219439	0.982493	0.999602	-13.8934	595.626	-0.0233258	0.98139	0.999615
depression	OHGK01000149.1	-0.567718	0.529076	-1.07304	0.283255	0.999602	-0.593613	0.545202	-1.08879	0.276245	0.999615
panic_disorder	OHGK01000149.1	-14.7609	671.039	-0.0219971	0.98245	0.999602	-15.1462	610.121	-0.0248249	0.980195	0.999615
ADHD	OHGK01000149.1	-13.3669	791.425	-0.0168897	0.986525	0.999602	-12.6647	794.674	-0.015937	0.987285	0.999615
food_allergy	OHGK01000149.1	-0.274137	0.532549	-0.514765	0.606718	0.999602	-0.338931	0.559671	-0.605589	0.544788	0.999615
dust_allergy	OHGK01000149.1	-0.199834	0.390854	-0.511276	0.609158	0.999602	-0.173422	0.409067	-0.423945	0.671606	0.999615
animals_allergy	OHGK01000149.1	-0.0998334	0.415087	-0.240512	0.809933	0.999602	-0.175914	0.434936	-0.404458	0.685876	0.999615
insect_bites_allergy	OHGK01000149.1	0.420229	0.542729	0.774288	0.438761	0.999602	0.531852	0.5821	0.913679	0.360886	0.999615
pollen_allergy	OHGK01000149.1	-0.266742	0.357635	-0.74585	0.455758	0.999602	-0.338041	0.374882	-0.901726	0.367202	0.999615
medication_allergy	OHGK01000149.1	-0.649946	0.60686	-1.071	0.284171	0.999602	-0.592623	0.627392	-0.944582	0.344872	0.999615
contact_allergy	OHGK01000149.1	0.118117	0.425237	0.277768	0.781191	0.999602	0.263802	0.45369	0.581459	0.560931	0.999615
antrop_height	OHGK01000149.1	0.0210603	0.0206094	1.02188	0.30684	0.999602	0.0124471	0.0227293	0.547624	0.58395	0.999615
antrop_BMI	OHGK01000149.1	-0.0224516	0.0331674	-0.676916	0.498459	0.999602	0.0203519	0.0354169	0.574638	0.565536	0.999615
antrop_WHR	OHGK01000149.1	-0.873707	2.08497	-0.419049	0.67518	0.999602	0.296566	2.24541	0.132077	0.894924	0.999615
antrop_SBP	OHGK01000149.1	-0.0129631	0.01105	-1.17313	0.240745	0.999602	-0.00127305	0.0119491	-0.106539	0.915154	0.999615
antrop_DBP	OHGK01000149.1	-0.021866	0.0159856	-1.36786	0.171357	0.999602	-0.00950348	0.017206	-0.552335	0.580719	0.999615
HBF	OHGK01000149.1	-0.00145786	0.0133622	-0.109103	0.913121	0.999602	0.00886076	0.0143808	0.616152	0.537794	0.999615
BlCells_Leuco_log	OHGK01000149.1	0.0333605	1.34664	0.0247733	0.980236	0.999602	1.41722	1.41097	1.00443	0.315172	0.999615
BlCells_Granulo_log	OHGK01000149.1	1.22156	1.12854	1.08242	0.279065	0.999602	2.21557	1.16674	1.89894	0.0575722	0.999615
BlCells_Lympho	OHGK01000149.1	-0.376436	0.255841	-1.47137	0.141191	0.999602	-0.200781	0.264011	-0.760502	0.446954	0.999615
BlCells_Mono_log	OHGK01000149.1	-1.41689	3.23766	-0.437627	0.661656	0.999602	-0.685506	3.30632	-0.207332	0.835751	0.999615
BlCells_Baso_log	OHGK01000149.1	8.80802	16.8256	0.52349	0.600633	0.999602	7.80114	18.7243	0.416632	0.676947	0.999615
BlCells_Eos_log	OHGK01000149.1	-0.336566	3.13197	-0.107461	0.914423	0.999602	-0.582821	3.24055	-0.179853	0.857268	0.999615
BlCells_Ery	OHGK01000149.1	0.0285048	0.397955	0.0716282	0.942898	0.999602	0.275411	0.417923	0.658999	0.509897	0.999615
BlCells_Hb	OHGK01000149.1	-0.109236	0.212805	-0.513314	0.607732	0.999602	0.0292543	0.225642	0.129649	0.896844	0.999615
BlCells_Trombo	OHGK01000149.1	0.000807843	0.00262356	0.307919	0.758144	0.999602	0.00187868	0.00281031	0.668494	0.503818	0.999615
Biochem_HbA1c_log	OHGK01000149.1	-0.954454	3.17623	-0.300499	0.763797	0.999602	-0.564744	3.3579	-0.168184	0.866439	0.999615
Biochem_Glucose_log	OHGK01000149.1	0.412573	2.99598	0.137709	0.89047	0.999602	3.1488	3.12917	1.00627	0.314284	0.999615
Biochem_Cholesterol	OHGK01000149.1	-0.0863047	0.141429	-0.610236	0.541706	0.999602	-0.111506	0.146073	-0.763359	0.44525	0.999615
Biochem_LDL	OHGK01000149.1	-0.0350677	0.149759	-0.234161	0.81486	0.999602	-0.0260269	0.154832	-0.168097	0.866507	0.999615
Biochem_HDL	OHGK01000149.1	0.199914	0.33024	0.60536	0.54494	0.999602	-0.122384	0.349977	-0.349691	0.72657	0.999615
Biochem_TG_log	OHGK01000149.1	-1.6167	1.30101	-1.24266	0.213995	0.999602	-0.874159	1.29825	-0.673334	0.500735	0.999615
Biochem_Creatinine	OHGK01000149.1	-0.00147179	0.0134017	-0.109821	0.912551	0.999602	-0.00718933	0.0130157	-0.552357	0.580703	0.999615
QOL_mental.comp.score_log	OHGK01000149.1	-1.2702	1.52895	-0.830765	0.406106	0.999602	-1.77212	1.62356	-1.0915	0.275052	0.999615
QOL_phys.comp.score_log	OHGK01000149.1	2.77103	2.42093	1.14461	0.252369	0.999602	2.17595	2.40931	0.903142	0.36645	0.999615
BioMK_Citrullin	OHGK01000149.1	-0.0163736	0.0125675	-1.30285	0.192626	0.999602	-0.022886	0.0134257	-1.70464	0.0882611	0.999615
BioMK_IL1beta_log	OHGK01000149.1	0.798618	0.59742	1.33678	0.181295	0.999602	0.67568	0.649825	1.03979	0.298438	0.999615
BioMK_IL6_log	OHGK01000149.1	0.188362	0.491483	0.383251	0.701533	0.999602	0.0692688	0.489901	0.141393	0.887559	0.999615
BioMK_IL8_log	OHGK01000149.1	-0.00708021	0.638086	-0.011096	0.991147	0.999602	-0.371297	0.676832	-0.548581	0.583293	0.999615
BioMK_IL10_log	OHGK01000149.1	0.72783	0.777272	0.93639	0.349072	0.999602	0.928483	0.823392	1.12763	0.259476	0.999615
BioMK_TNFalpha_log	OHGK01000149.1	-0.492212	0.536932	-0.916712	0.359294	0.999602	-0.736663	0.568074	-1.29677	0.194709	0.999615
BioMK_BetaDefensin2_log	OHGK01000149.1	0.709512	0.392781	1.80638	0.0708591	0.999602	0.534009	0.436977	1.22205	0.221688	0.999615
BioMK_Calprotectin_log	OHGK01000149.1	-0.485934	0.336142	-1.44562	0.148284	0.999602	-0.21451	0.355602	-0.603229	0.546356	0.999615
antrop_hip.circ	OHGK01000149.1	-0.00626499	0.0131629	-0.475957	0.634105	0.999602	0.00745907	0.0140365	0.531404	0.595139	0.999615
Biochem_Insulin	OHGK01000149.1	-0.033283	0.0301974	-1.10218	0.270383	0.999602	-0.00110666	0.0303015	-0.0365216	0.970866	0.999615
alcohol_products_log	OHGK01000149.1	-0.113555	0.168711	-0.673072	0.500901	0.999602	-0.0851213	0.180058	-0.472742	0.636397	0.999615
breads_log	OHGK01000149.1	0.223899	0.513953	0.43564	0.663098	0.999602	-0.145154	0.531583	-0.27306	0.784807	0.999615
cereals_log	OHGK01000149.1	-0.003686	0.235527	-0.01565	0.987514	0.999602	-0.229756	0.259427	-0.885628	0.375818	0.999615
cheese_log	OHGK01000149.1	-0.332529	0.280667	-1.18478	0.236104	0.999602	-0.45418	0.291307	-1.55911	0.11897	0.999615
coffee_log	OHGK01000149.1	-0.0834922	0.15557	-0.536685	0.591485	0.999602	-0.218166	0.1694	-1.28787	0.19779	0.999615
dairy_log	OHGK01000149.1	0.111737	0.301124	0.371068	0.710587	0.999602	0.167259	0.302417	0.553076	0.580212	0.999615
spreads_log	OHGK01000149.1	0.173299	0.289155	0.59933	0.548953	0.999602	0.188947	0.309412	0.610665	0.541422	0.999615
eggs_log	OHGK01000149.1	0.281165	0.337636	0.832745	0.404989	0.999602	0.354135	0.35868	0.987329	0.323481	0.999615
fish_log	OHGK01000149.1	-0.211391	0.269865	-0.783322	0.433438	0.999602	-0.295083	0.288208	-1.02385	0.305905	0.999615
fruits_log	OHGK01000149.1	0.180773	0.357209	0.506071	0.612807	0.999602	0.0362147	0.364733	0.0992909	0.920907	0.999615
legumes_log	OHGK01000149.1	-0.150727	0.231747	-0.650398	0.515435	0.999602	-0.0789907	0.239259	-0.330147	0.741289	0.999615
meat_log	OHGK01000149.1	-0.179514	0.317348	-0.56567	0.571618	0.999602	0.0914895	0.324807	0.281673	0.778194	0.999615
nonalc_drinks_log	OHGK01000149.1	-0.274782	0.152076	-1.80687	0.0707827	0.999602	-0.308994	0.162303	-1.90381	0.0569348	0.999615
nuts_log	OHGK01000149.1	-0.0325775	0.275956	-0.118053	0.906025	0.999602	-0.276693	0.2949	-0.938262	0.34811	0.999615
pasta_log	OHGK01000149.1	-0.185427	0.289854	-0.639725	0.522352	0.999602	-0.320726	0.290935	-1.1024	0.270289	0.999615
pastry_log	OHGK01000149.1	-0.14815	0.325973	-0.454484	0.64948	0.999602	-0.303756	0.330222	-0.919852	0.35765	0.999615
potatos_log	OHGK01000149.1	0.0689788	0.358631	0.192339	0.847476	0.999602	-0.0236601	0.382155	-0.0619124	0.950633	0.999615
ready_meal_log	OHGK01000149.1	0.311018	0.265152	1.17298	0.240803	0.999602	0.32464	0.274302	1.18351	0.236606	0.999615
sauces_log	OHGK01000149.1	0.0650803	0.324051	0.200833	0.840829	0.999602	0.0892672	0.336759	0.265077	0.79095	0.999615
savoury_snacks_log	OHGK01000149.1	0.0710822	0.307467	0.231186	0.81717	0.999602	0.18782	0.316712	0.593031	0.55316	0.999615
soup_log	OHGK01000149.1	-0.298874	0.211226	-1.41494	0.157085	0.999602	-0.336611	0.225594	-1.49211	0.13567	0.999615
sugar_sweets_log	OHGK01000149.1	-0.331251	0.274779	-1.20552	0.228004	0.999602	-0.58367	0.290932	-2.00621	0.0448343	0.999615
tea_log	OHGK01000149.1	-0.0111833	0.189724	-0.0589449	0.952996	0.999602	-0.0792788	0.198758	-0.39887	0.689989	0.999615
vegetables_log	OHGK01000149.1	0.318692	0.45589	0.699055	0.484517	0.999602	-0.217143	0.48799	-0.444974	0.656339	0.999615
lowenergy	OHGK01000149.1	-0.407476	0.738944	-0.55143	0.581339	0.999602	-0.227569	0.764106	-0.297824	0.765837	0.999615
lowfat	OHGK01000149.1	-0.417957	1.03384	-0.404277	0.686009	0.999602	-0.53882	1.11486	-0.483306	0.628879	0.999615
lownatrium	OHGK01000149.1	0.782441	1.10085	0.710763	0.477231	0.999602	0.577313	1.14727	0.503207	0.614819	0.999615
high.fiber	OHGK01000149.1	-13.8899	611.685	-0.0227076	0.981884	0.999602	-13.4617	590.987	-0.0227783	0.981827	0.999615
vegetarian	OHGK01000149.1	0.443018	0.422035	1.04972	0.293847	0.999602	0.158886	0.447799	0.354815	0.722728	0.999615
alcohol.g_log	OHGK01000149.1	-0.0940205	0.111956	-0.839798	0.401021	0.999602	-0.106499	0.12172	-0.874947	0.381603	0.999615
kcal_log	OHGK01000149.1	-0.603673	1.10859	-0.544543	0.586068	0.999602	-1.80531	1.21239	-1.48905	0.136474	0.999615
protein.total_log	OHGK01000149.1	-0.445769	1.21095	-0.368115	0.712788	0.999602	-1.16344	1.29007	-0.901846	0.367139	0.999615
protein.plant_log	OHGK01000149.1	-0.0662264	1.00615	-0.0658217	0.94752	0.999602	-1.30291	1.04545	-1.24627	0.212666	0.999615
protein.animal_log	OHGK01000149.1	-0.392294	0.87289	-0.44942	0.653129	0.999602	-0.239078	0.905784	-0.263946	0.791822	0.999615
fat.total_log	OHGK01000149.1	-0.0705585	0.901315	-0.078284	0.937602	0.999602	-0.704681	0.970656	-0.725984	0.467848	0.999615
carbohydrates.total_log	OHGK01000149.1	-0.622212	0.953223	-0.652746	0.51392	0.999602	-1.83282	1.02198	-1.7934	0.0729096	0.999615
how_often_breakfast	OHGK01000149.1	0.199723	0.18733	1.06616	0.286352	0.999602	0.167346	0.18089	0.925123	0.354902	0.999615
protein_rich_diet	OHGK01000149.1	0.711886	1.06941	0.665684	0.505613	0.999602	1.07009	1.14326	0.935996	0.349275	0.999615
weight_related_diet	OHGK01000149.1	0.413109	0.546466	0.755966	0.44967	0.999602	0.698356	0.580891	1.20221	0.229281	0.999615
gluten_free_diet	OHGK01000149.1	-13.776	794.723	-0.0173344	0.98617	0.999602	-13.5145	751.947	-0.0179726	0.985661	0.999615
how_often_coffee	OHGK01000149.1	-0.0343877	0.0689601	-0.498661	0.618018	0.999602	-0.098009	0.0748554	-1.30931	0.190429	0.999615
how_often_fruits	OHGK01000149.1	0.133478	0.111032	1.20216	0.229302	0.999602	0.0425888	0.112606	0.37821	0.705274	0.999615
how_often_meat	OHGK01000149.1	-0.0478553	0.0998815	-0.479121	0.631852	0.999602	0.0152395	0.105054	0.145063	0.884661	0.999615
how_often_tea	OHGK01000149.1	-0.0425698	0.075664	-0.562616	0.573696	0.999602	-0.0733513	0.0799129	-0.917891	0.358676	0.999615
how_often_vegetables	OHGK01000149.1	0.205973	0.152342	1.35204	0.176362	0.999602	0.0940366	0.159589	0.589243	0.555698	0.999615
how_often_milk_or_buttermilk	OHGK01000149.1	0.0176087	0.0582178	0.302463	0.762299	0.999602	0.0415444	0.0615487	0.674983	0.499686	0.999615
wholefat_milk	OHGK01000149.1	0.200255	0.214619	0.933072	0.350783	0.999602	0.345278	0.228508	1.51101	0.130786	0.999615
halffat_milk	OHGK01000149.1	-0.040044	0.101617	-0.394066	0.693532	0.999602	0.027376	0.10745	0.254779	0.798894	0.999615
lowfat_milk	OHGK01000149.1	0.0334574	0.219709	0.15228	0.878966	0.999602	0.127505	0.234824	0.54298	0.587143	0.999615
buttermilk	OHGK01000149.1	0.0792698	0.117067	0.67713	0.498324	0.999602	0.0729386	0.123308	0.591515	0.554175	0.999615
how_often_fish	OHGK01000149.1	-0.0914475	0.107983	-0.846867	0.397069	0.999602	-0.129755	0.115632	-1.12214	0.261802	0.999615
how_often_alcohol	OHGK01000149.1	-0.0355506	0.0712905	-0.498672	0.61801	0.999602	-0.0219587	0.0755133	-0.290793	0.77121	0.999615
alcohol.free_beer	OHGK01000149.1	-0.485789	0.521594	-0.931356	0.35167	0.999602	-0.473228	0.566532	-0.835308	0.403544	0.999615
beer	OHGK01000149.1	-0.196062	0.18005	-1.08893	0.276184	0.999602	-0.153226	0.195569	-0.78349	0.43334	0.999615
red_wine	OHGK01000149.1	-0.11782	0.148121	-0.795426	0.426366	0.999602	-0.155098	0.156878	-0.98865	0.322834	0.999615
white_wine	OHGK01000149.1	-0.162178	0.16619	-0.975858	0.329135	0.999602	-0.155497	0.176961	-0.878707	0.37956	0.999615
rose_wine	OHGK01000149.1	0.13477	0.192706	0.699357	0.484329	0.999602	0.278137	0.207434	1.34085	0.17997	0.999615
how_often_bread	OHGK01000149.1	0.242661	0.171567	1.41438	0.157249	0.999602	0.181514	0.176185	1.03025	0.302895	0.999615
how_often_eggs	OHGK01000149.1	0.0731958	0.11341	0.645406	0.518664	0.999602	0.0853398	0.12105	0.704998	0.480811	0.999615
how_often_muesli	OHGK01000149.1	0.00222726	0.060467	0.0368343	0.970617	0.999602	-0.0488942	0.0649175	-0.753174	0.451345	0.999615
how_often_yoghurt_milk_based_puddings	OHGK01000149.1	-0.0377885	0.0712969	-0.530017	0.5961	0.999602	-0.0433583	0.0741305	-0.584892	0.55862	0.999615
how_often_icecream	OHGK01000149.1	0.068486	0.110527	0.619632	0.5355	0.999602	0.0245426	0.112694	0.217781	0.8276	0.999615
how_often_pizza	OHGK01000149.1	0.0785752	0.145135	0.541395	0.588235	0.999602	0.0567503	0.149162	0.380462	0.703603	0.999615
how_often_pasta	OHGK01000149.1	-0.118925	0.116481	-1.02098	0.307263	0.999602	-0.175123	0.119395	-1.46675	0.142445	0.999615
how_often_pulses	OHGK01000149.1	-0.126601	0.120889	-1.04725	0.294984	0.999602	-0.093003	0.122083	-0.761801	0.446179	0.999615
how_often_boiled_potatos	OHGK01000149.1	0.0163702	0.0954503	0.171504	0.863827	0.999602	0.0302595	0.0990757	0.305418	0.760048	0.999615
how_often_baked_fried_potatoes	OHGK01000149.1	-0.0813499	0.124793	-0.651879	0.514479	0.999602	-0.0881095	0.133326	-0.660857	0.508704	0.999615
how_often_soda	OHGK01000149.1	-0.120963	0.0668896	-1.80839	0.070546	0.999602	-0.139007	0.0713869	-1.94724	0.0515062	0.999615
soda_with_sugar	OHGK01000149.1	0.137765	0.125655	1.09638	0.272915	0.999602	0.108076	0.13067	0.827092	0.408185	0.999615
soda_no_sugar	OHGK01000149.1	-0.166622	0.124221	-1.34133	0.179812	0.999602	-0.170122	0.133363	-1.27563	0.202086	0.999615
how_often_juice	OHGK01000149.1	-0.0384949	0.0710118	-0.542091	0.587756	0.999602	-0.0342846	0.0755274	-0.453936	0.649875	0.999615
how_often_chocomilk_sweetened_milk_drinks	OHGK01000149.1	-0.0976506	0.0729985	-1.33771	0.180992	0.999602	-0.0951962	0.0763559	-1.24674	0.212491	0.999615
how_often_chocolade	OHGK01000149.1	-0.0124227	0.082475	-0.150624	0.880273	0.999602	-0.0645133	0.0895129	-0.720716	0.471084	0.999615
how_often_nuts	OHGK01000149.1	0.0354403	0.0881919	0.401854	0.687791	0.999602	-0.0238591	0.0910844	-0.261944	0.793364	0.999615
how_often_crisps_savory_crackers	OHGK01000149.1	-0.155592	0.105042	-1.48123	0.138545	0.999602	-0.230595	0.110575	-2.08542	0.037031	0.999615
ACE_inhibitor	uvig_192395	0.195591	0.76202	0.256674	0.79743	0.999602	-0.0243346	0.779797	-0.0312063	0.975105	0.999615
alpha_blockers	uvig_192395	-13.4226	758.311	-0.0177006	0.985878	0.999602	-13.3264	726.731	-0.0183375	0.98537	0.999615
angII_receptor_antagonist	uvig_192395	-0.30477	1.03823	-0.293548	0.769103	0.999602	-0.118979	1.05401	-0.112882	0.910124	0.999615
anti_androgen_oral_contraceptive	uvig_192395	-13.1501	641.118	-0.0205113	0.983636	0.999602	-13.5503	1010.44	-0.0134102	0.989301	0.999615
anti_epileptics	uvig_192395	1.83995	1.14023	1.61367	0.1066	0.999602	1.84881	1.25284	1.4757	0.140025	0.999615
anti_histamine	uvig_192395	-0.891974	1.02144	-0.873255	0.382524	0.999602	-0.966325	1.03406	-0.934494	0.350049	0.999615
antibiotics_merged	uvig_192395	-13.3467	663.704	-0.0201094	0.983956	0.999602	-14.3727	1018.25	-0.0141152	0.988738	0.999615
benzodiazepine_derivatives_related	uvig_192395	-0.0829398	1.03618	-0.0800436	0.936203	0.999602	-0.266619	1.05726	-0.252179	0.800903	0.999615
beta_blockers	uvig_192395	-15.4727	825.472	-0.018744	0.985045	0.999602	-15.1751	780.045	-0.0194541	0.984479	0.999615
beta_sympathomimetic_inhaler	uvig_192395	-15.2733	806.454	-0.0189389	0.98489	0.999602	-14.8395	767.075	-0.0193456	0.984565	0.999615
bisphosphonates	uvig_192395	0.879814	1.09308	0.804897	0.420879	0.999602	1.39193	1.1728	1.18685	0.235287	0.999615
ca_channel_blocker	uvig_192395	0.209877	1.0476	0.20034	0.841215	0.999602	0.171665	1.07437	0.159782	0.873053	0.999615
calcium	uvig_192395	0.562518	1.06594	0.527718	0.597695	0.999602	0.971802	1.1431	0.850146	0.395244	0.999615
ferrum	uvig_192395	-13.2741	906.214	-0.0146479	0.988313	0.999602	-12.8574	844.75	-0.0152204	0.987856	0.999615
folic_acid	uvig_192395	-13.292	905.822	-0.0146739	0.988292	0.999602	-13.1749	843.605	-0.0156174	0.98754	0.999615
insulin	uvig_192395	-12.3924	649.706	-0.0190738	0.984782	0.999602	-13.2001	974.431	-0.0135465	0.989192	0.999615
IUD_that_includes_hormones	uvig_192395	-0.0656916	0.755718	-0.0869261	0.93073	0.999602	0.0302154	0.772508	0.0391134	0.9688	0.999615
K_saving_diuretic	uvig_192395	1.30888	1.12728	1.1611	0.245601	0.999602	1.25337	1.20224	1.04253	0.297166	0.999615
laxatives	uvig_192395	0.235904	1.04234	0.226322	0.820951	0.999602	-0.0483658	1.07415	-0.0450271	0.964086	0.999615
melatonine	uvig_192395	-13.1843	976.531	-0.0135012	0.989228	0.999602	-13.4656	904.124	-0.0148935	0.988117	0.999615
mesalazines	uvig_192395	-13.3254	975.758	-0.0136564	0.989104	0.999602	-12.1339	975.848	-0.0124342	0.990079	0.999615
metformin	uvig_192395	0.512879	1.06776	0.480332	0.630992	0.999602	0.726122	1.11169	0.65317	0.513647	0.999615
methylphenidate	uvig_192395	-12.0019	649.441	-0.0184803	0.985256	0.999602	-12.9799	1016.89	-0.0127643	0.989816	0.999615
NSAID	uvig_192395	0.269138	0.746873	0.360353	0.718583	0.999602	0.477828	0.768606	0.621681	0.534152	0.999615
opiat	uvig_192395	-13.3769	664.396	-0.0201339	0.983937	0.999602	-13.7153	1054.1	-0.0130114	0.989619	0.999615
oral_anti_diabetics	uvig_192395	1.25266	1.12161	1.11684	0.264063	0.999602	1.36991	1.19036	1.15084	0.249799	0.999615
oral_contraceptive	uvig_192395	0.0744546	0.583393	0.127623	0.898447	0.999602	0.171392	0.596697	0.287234	0.773933	0.999615
oral_steroid	uvig_192395	-12.2175	649.958	-0.0187973	0.985003	0.999602	-12.3212	1060.47	-0.0116186	0.99073	0.999615
other_antidepressant	uvig_192395	-13.3466	756.801	-0.0176355	0.98593	0.999602	-13.4792	717.753	-0.0187797	0.985017	0.999615
paracetamol	uvig_192395	-13.394	721.874	-0.0185544	0.985197	0.999602	-13.0601	682.668	-0.0191309	0.984737	0.999615
parasympatholytic_inhaler	uvig_192395	-12.362	649.836	-0.0190232	0.984823	0.999602	-13.061	997.057	-0.0130996	0.989548	0.999615
platelet_aggregation_inhibitor	uvig_192395	-0.30992	1.04303	-0.297136	0.766363	0.999602	-0.259195	1.061	-0.244292	0.807004	0.999615
PPI	uvig_192395	-0.663237	0.739226	-0.897205	0.36961	0.999602	-0.422743	0.750471	-0.563303	0.573229	0.999615
SSRI_antidepressant	uvig_192395	-14.335	732.908	-0.0195591	0.984395	0.999602	-14.3357	688.485	-0.020822	0.983388	0.999615
statin	uvig_192395	0.372684	0.638963	0.583264	0.559715	0.999602	0.478869	0.663141	0.722122	0.470219	0.999615
steroid_inhaler	uvig_192395	-0.711837	1.02299	-0.695838	0.486531	0.999602	-0.5396	1.03736	-0.520166	0.602948	0.999615
steroid_nose_spray	uvig_192395	-0.685636	1.02316	-0.670116	0.502784	0.999602	-0.699075	1.0346	-0.675697	0.499233	0.999615
thiazide_diuretic	uvig_192395	-0.658988	1.03925	-0.634102	0.526014	0.999602	-0.63356	1.05385	-0.601184	0.547717	0.999615
thyrax	uvig_192395	-14.4274	773.832	-0.0186441	0.985125	0.999602	-14.3459	727.117	-0.0197298	0.984259	0.999615
tricyclic_antidepressant	uvig_192395	-13.3573	722.368	-0.018491	0.985247	0.999602	-12.1593	722.04	-0.0168402	0.986564	0.999615
triptans	uvig_192395	-14.3224	883.361	-0.0162136	0.987064	0.999602	-13.9242	836.27	-0.0166503	0.986716	0.999615
vitamin_B12	uvig_192395	1.11237	1.07244	1.03723	0.299628	0.999602	0.979349	1.11681	0.876916	0.380532	0.999615
vitamin_D	uvig_192395	0.557511	1.06855	0.521744	0.601848	0.999602	0.760026	1.13531	0.669441	0.503214	0.999615
vitamin_K_antagonist	uvig_192395	1.82453	1.15354	1.58168	0.113723	0.999602	1.51196	1.21801	1.24134	0.214482	0.999615
smk_current	uvig_192395	0.150371	0.40875	0.36788	0.712963	0.999602	0.150287	0.416266	0.361037	0.718072	0.999615
smk_history	uvig_192395	0.0207297	0.214439	0.0966693	0.922989	0.999602	0.0294316	0.21773	0.135175	0.892473	0.999615
smk_father	uvig_192395	-0.577697	0.33617	-1.71847	0.0857112	0.999602	-0.484787	0.34615	-1.40051	0.16136	0.999615
smk_mother	uvig_192395	-0.198817	0.355257	-0.559641	0.575724	0.999602	-0.147709	0.361769	-0.408296	0.683056	0.999615
smk_mother.pregn	uvig_192395	0.360103	0.272973	1.31919	0.187106	0.999602	0.382519	0.275671	1.38759	0.165261	0.999615
ever_asthma	uvig_192395	-0.252404	0.613443	-0.411455	0.680739	0.999602	-0.137976	0.622984	-0.221475	0.824722	0.999615
COPD_bronchitis	uvig_192395	-0.57871	1.02386	-0.565223	0.571922	0.999602	-0.427465	1.03664	-0.412356	0.680079	0.999615
diabetes	uvig_192395	-0.0846459	1.04252	-0.0811937	0.935288	0.999602	-0.00713587	1.07053	-0.00666571	0.994682	0.999615
ever_heart_attack	uvig_192395	-13.3445	756.197	-0.0176469	0.985921	0.999602	-13.5457	714.781	-0.0189509	0.98488	0.999615
heart_rhythm_problems	uvig_192395	-0.593447	0.452691	-1.31093	0.18988	0.999602	-0.418534	0.46123	-0.907429	0.36418	0.999615
bloodpressure_ever_high	uvig_192395	-0.194314	0.433721	-0.448017	0.654141	0.999602	-0.153833	0.448952	-0.34265	0.731862	0.999615
migraine	uvig_192395	0.189342	0.398021	0.475708	0.634282	0.999602	0.19222	0.406908	0.472393	0.636646	0.999615
catarract	uvig_192395	0.5496	1.06938	0.513942	0.607292	0.999602	0.548429	1.11926	0.489992	0.62414	0.999615
chronic_nose_throat_inf	uvig_192395	-15.3013	854.36	-0.0179097	0.985711	0.999602	-14.8342	811.094	-0.0182891	0.985408	0.999615
stomach_ulcer	uvig_192395	-14.3995	732.662	-0.0196537	0.98432	0.999602	-14.26	679.466	-0.0209871	0.983256	0.999615
IBD	uvig_192395	0.978508	1.06606	0.917869	0.358688	0.999602	1.00001	1.14739	0.871549	0.383454	0.999615
IBS	uvig_192395	-0.742881	0.737627	-1.00712	0.313876	0.999602	-0.292318	0.754093	-0.387642	0.698281	0.999615
hepatitis	uvig_192395	0.531946	1.05009	0.506572	0.612455	0.999602	0.355561	1.06344	0.334351	0.738114	0.999615
gall_stones	uvig_192395	-0.00977635	0.751948	-0.0130014	0.989627	0.999602	-0.0707967	0.771132	-0.0918088	0.92685	0.999615
kidney_stones	uvig_192395	0.214625	1.03999	0.206373	0.8365	0.999602	0.223064	1.06513	0.209424	0.834117	0.999615
chronic_bladder_infection	uvig_192395	1.15712	0.774929	1.4932	0.135385	0.999602	1.48144	0.825037	1.7956	0.0725574	0.999615
incontinence	uvig_192395	-14.4498	842.025	-0.0171607	0.986308	0.999602	-14.0421	796.238	-0.0176356	0.98593	0.999615
epilepsy	uvig_192395	-13.2634	690.107	-0.0192194	0.984666	0.999602	-12.6642	649.277	-0.0195051	0.984438	0.999615
anemia	uvig_192395	-0.0656686	0.466171	-0.140868	0.887974	0.999602	-0.00625988	0.474422	-0.0131948	0.989472	0.999615
blood_clotting_disorder	uvig_192395	-13.2745	975.855	-0.0136029	0.989147	0.999602	-13.5041	922.976	-0.0146311	0.988327	0.999615
fibromyalgiae	uvig_192395	-0.167276	1.04241	-0.160471	0.87251	0.999602	0.26017	1.06881	0.243421	0.807679	0.999615
arthrosis	uvig_192395	0.306297	0.565249	0.541879	0.587902	0.999602	0.456559	0.576052	0.792565	0.428031	0.999615
RA	uvig_192395	0.484888	1.04693	0.463153	0.643255	0.999602	0.843646	1.08711	0.776047	0.437721	0.999615
osteoporosis	uvig_192395	0.262834	1.07371	0.244791	0.806618	0.999602	-0.0442817	1.0998	-0.0402634	0.967883	0.999615
neck_or_back_hernia	uvig_192395	-0.885694	1.02393	-0.864997	0.387041	0.999602	-0.698807	1.03461	-0.675433	0.4994	0.999615
acne	uvig_192395	-14.1961	732.983	-0.0193675	0.984548	0.999602	-14.2202	694.06	-0.0204884	0.983654	0.999615
eczema	uvig_192395	-0.7286	0.6093	-1.1958	0.231775	0.999602	-0.670488	0.615623	-1.08912	0.2761	0.999615
psoriasis	uvig_192395	-14.2392	758.469	-0.0187736	0.985022	0.999602	-13.8277	707.627	-0.019541	0.98441	0.999615
CFS	uvig_192395	-13.3849	639.958	-0.0209153	0.983313	0.999602	-14.1685	991.999	-0.0142828	0.988604	0.999615
depression	uvig_192395	-0.019977	0.538993	-0.0370636	0.970434	0.999602	-0.0552315	0.549575	-0.100499	0.919949	0.999615
panic_disorder	uvig_192395	-14.2762	676.503	-0.0211029	0.983164	0.999602	-15.4734	1042.3	-0.0148454	0.988156	0.999615
ADHD	uvig_192395	-13.0618	797.947	-0.0163693	0.98694	0.999602	-12.23	787.63	-0.0155276	0.987611	0.999615
food_allergy	uvig_192395	-0.508059	0.736661	-0.689679	0.490396	0.999602	-0.516247	0.748488	-0.68972	0.49037	0.999615
dust_allergy	uvig_192395	-0.835041	0.607488	-1.37458	0.169262	0.999602	-0.926372	0.613977	-1.5088	0.131349	0.999615
animals_allergy	uvig_192395	-1.03484	0.732829	-1.41211	0.157918	0.999602	-1.14318	0.740905	-1.54295	0.122844	0.999615
insect_bites_allergy	uvig_192395	-15.3198	939.456	-0.0163071	0.986989	0.999602	-15.094	879.211	-0.0171677	0.986303	0.999615
pollen_allergy	uvig_192395	-0.596384	0.487542	-1.22324	0.221237	0.999602	-0.60482	0.498231	-1.21393	0.224773	0.999615
medication_allergy	uvig_192395	-1.25879	1.02193	-1.23178	0.218032	0.999602	-1.01698	1.03251	-0.984956	0.324646	0.999615
contact_allergy	uvig_192395	0.0662976	0.550576	0.120415	0.904154	0.999602	0.095716	0.560154	0.170874	0.864323	0.999615
antrop_gender.F1M2	uvig_192395	-0.265012	0.339684	-0.780172	0.43529	0.999602	-0.400392	0.346239	-1.1564	0.247516	0.999615
antrop_age	uvig_192395	0.0133759	0.011939	1.12035	0.262565	0.999602	0.0108416	0.0121836	0.889854	0.373544	0.999615
antrop_height	uvig_192395	0.0309353	0.0253534	1.22017	0.222402	0.999602	0.0273966	0.0260847	1.05029	0.293584	0.999615
antrop_BMI	uvig_192395	-0.0707015	0.0458123	-1.54329	0.122761	0.999602	-0.0671764	0.0456517	-1.4715	0.141156	0.999615
antrop_WHR	uvig_192395	-1.45105	2.57186	-0.564204	0.572615	0.999602	-0.916491	2.67303	-0.342866	0.7317	0.999615
antrop_SBP	uvig_192395	-0.00230826	0.0133524	-0.172872	0.862752	0.999602	0.00011039	0.0137201	0.00804585	0.99358	0.999615
antrop_DBP	uvig_192395	-0.0191887	0.019681	-0.974985	0.329568	0.999602	-0.020041	0.0204295	-0.980985	0.3266	0.999615
HBF	uvig_192395	-0.0142807	0.0167409	-0.853042	0.393636	0.999602	-0.0131215	0.0169306	-0.775017	0.43833	0.999615
BlCells_Leuco_log	uvig_192395	0.568906	1.64905	0.344989	0.730102	0.999602	0.645197	1.63262	0.395191	0.692702	0.999615
BlCells_Granulo_log	uvig_192395	-0.229708	1.43313	-0.160284	0.872657	0.999602	0.00831254	1.42889	0.0058175	0.995358	0.999615
BlCells_Lympho	uvig_192395	-0.127229	0.302896	-0.420044	0.674454	0.999602	-0.11613	0.305605	-0.379998	0.703947	0.999615
BlCells_Mono_log	uvig_192395	-0.887158	3.93282	-0.225578	0.821529	0.999602	-1.51743	3.95331	-0.383838	0.701098	0.999615
BlCells_Baso_log	uvig_192395	10.4649	20.6461	0.506871	0.612245	0.999602	10.3343	21.2052	0.487349	0.626011	0.999615
BlCells_Eos_log	uvig_192395	0.962151	3.64953	0.263637	0.792059	0.999602	-0.240745	3.65566	-0.0658554	0.947493	0.999615
BlCells_Ery	uvig_192395	0.288249	0.491994	0.585879	0.557957	0.999602	0.311751	0.520055	0.599457	0.548868	0.999615
BlCells_Trombo	uvig_192395	0.00263598	0.00319634	0.824685	0.40955	0.999602	0.00213909	0.00319288	0.669957	0.502885	0.999615
Biochem_HbA1c_log	uvig_192395	1.28804	3.79109	0.339755	0.734041	0.999602	0.893219	3.81214	0.234309	0.814745	0.999615
Biochem_Glucose_log	uvig_192395	-0.726793	3.96791	-0.183168	0.854666	0.999602	-1.09504	4.13517	-0.26481	0.791156	0.999615
Biochem_Cholesterol	uvig_192395	-0.148461	0.176286	-0.842158	0.3997	0.999602	-0.0999596	0.181037	-0.552149	0.580847	0.999615
Biochem_LDL	uvig_192395	-0.154081	0.1898	-0.811807	0.416902	0.999602	-0.114147	0.194271	-0.587566	0.556823	0.999615
Biochem_HDL	uvig_192395	-0.168314	0.429077	-0.39227	0.694859	0.999602	-0.199065	0.449622	-0.442738	0.657955	0.999615
Biochem_TG_log	uvig_192395	-1.51428	1.57543	-0.961181	0.336461	0.999602	-0.934153	1.63942	-0.569807	0.568809	0.999615
QOL_mental.comp.score_log	uvig_192395	-1.07273	1.87866	-0.571011	0.567992	0.999602	-1.47754	1.91999	-0.769553	0.441565	0.999615
QOL_phys.comp.score_log	uvig_192395	1.31115	2.81454	0.465848	0.641324	0.999602	0.991806	2.75364	0.360181	0.718712	0.999615
Bristol_av.stool.freq_log	uvig_192395	-1.26205	1.69429	-0.744884	0.456342	0.999602	-1.92621	1.82883	-1.05325	0.292228	0.999615
Bristol_av.stool.type	uvig_192395	-0.011781	0.187776	-0.0627394	0.949974	0.999602	0.0230362	0.201161	0.114516	0.908829	0.999615
BioMK_Citrullin	uvig_192395	-0.000616916	0.0141377	-0.0436363	0.965194	0.999602	0.000513744	0.0146051	0.0351758	0.97194	0.999615
BioMK_IL1beta_log	uvig_192395	0.223288	0.879413	0.253906	0.799568	0.999602	-0.0932668	0.836406	-0.111509	0.911213	0.999615
BioMK_IL6_log	uvig_192395	0.0200788	0.63661	0.0315402	0.974839	0.999602	-0.129443	0.643961	-0.201011	0.84069	0.999615
BioMK_IL8_log	uvig_192395	-0.553199	0.839979	-0.658586	0.510162	0.999602	-0.809489	0.809674	-0.999772	0.317421	0.999615
BioMK_IL10_log	uvig_192395	0.431529	1.01544	0.424969	0.670859	0.999602	0.193233	1.01054	0.191217	0.848356	0.999615
BioMK_IL12P70_log	uvig_192395	0.0389232	0.624136	0.0623633	0.950274	0.999602	0.0178444	0.578341	0.0308545	0.975386	0.999615
BioMK_TNFalpha_log	uvig_192395	0.369718	0.502535	0.735707	0.461909	0.999602	0.290751	0.529082	0.549538	0.582636	0.999615
BioMK_BetaDefensin2_log	uvig_192395	0.194663	0.492599	0.395175	0.692714	0.999602	-0.0322783	0.51474	-0.062708	0.949999	0.999615
BioMK_Calprotectin_log	uvig_192395	-0.571003	0.424566	-1.34491	0.178654	0.999602	-0.390787	0.421363	-0.927436	0.3537	0.999615
antrop_hip.circ	uvig_192395	-0.00796683	0.0166402	-0.478769	0.632103	0.999602	-0.0107166	0.0173629	-0.617212	0.537095	0.999615
QOL_overall_health_self_perception	uvig_192395	0.192307	0.195536	0.983483	0.32537	0.999602	0.222245	0.205898	1.07939	0.280413	0.999615
alcohol_products_log	uvig_192395	-0.291504	0.199692	-1.45977	0.144354	0.999602	-0.328804	0.208221	-1.57911	0.114311	0.999615
breads_log	uvig_192395	0.123322	0.615316	0.200421	0.841152	0.999602	0.233087	0.629417	0.370323	0.711142	0.999615
cereals_log	uvig_192395	0.211018	0.274292	0.769318	0.441704	0.999602	0.141533	0.275247	0.514202	0.607111	0.999615
cheese_log	uvig_192395	-0.184167	0.351938	-0.523295	0.600769	0.999602	-0.168717	0.370068	-0.455909	0.648456	0.999615
coffee_log	uvig_192395	-0.084056	0.189735	-0.443018	0.657752	0.999602	-0.133421	0.199724	-0.668028	0.504116	0.999615
dairy_log	uvig_192395	-0.141827	0.328869	-0.431259	0.66628	0.999602	-0.0182472	0.345334	-0.0528392	0.95786	0.999615
spreads_log	uvig_192395	0.480258	0.388218	1.23708	0.216057	0.999602	0.626455	0.405793	1.54378	0.122641	0.999615
eggs_log	uvig_192395	0.059237	0.406209	0.145829	0.884057	0.999602	0.0133712	0.407722	0.0327948	0.973838	0.999615
fruits_log	uvig_192395	0.501727	0.482594	1.03965	0.298504	0.999602	0.322332	0.491292	0.65609	0.511766	0.999615
legumes_log	uvig_192395	0.346914	0.274426	1.26415	0.206178	0.999602	0.321949	0.276758	1.16329	0.244712	0.999615
meat_log	uvig_192395	-0.487659	0.33694	-1.44732	0.147808	0.999602	-0.36805	0.345197	-1.0662	0.286332	0.999615
nonalc_drinks_log	uvig_192395	-0.0296676	0.19827	-0.149633	0.881054	0.999602	0.0173212	0.205256	0.0843881	0.932748	0.999615
nuts_log	uvig_192395	0.0403338	0.34166	0.118052	0.906026	0.999602	0.113979	0.341099	0.334154	0.738264	0.999615
pasta_log	uvig_192395	0.488794	0.411227	1.18862	0.234588	0.999602	0.441452	0.410756	1.07473	0.282495	0.999615
pastry_log	uvig_192395	-0.145003	0.398898	-0.363509	0.716224	0.999602	-0.0809449	0.400819	-0.201949	0.839957	0.999615
potatos_log	uvig_192395	-0.12539	0.424322	-0.295508	0.767606	0.999602	0.00965017	0.439101	0.0219771	0.982466	0.999615
ready_meal_log	uvig_192395	0.318075	0.335143	0.949072	0.342584	0.999602	0.364488	0.340291	1.07111	0.284121	0.999615
rice_log	uvig_192395	0.0733578	0.331882	0.221036	0.825064	0.999602	-0.0193463	0.327305	-0.0591079	0.952866	0.999615
sauces_log	uvig_192395	-0.647841	0.370593	-1.74812	0.0804432	0.999602	-0.70141	0.383916	-1.82699	0.0677015	0.999615
savoury_snacks_log	uvig_192395	-0.470514	0.35757	-1.31587	0.188219	0.999602	-0.414455	0.369829	-1.12067	0.262429	0.999615
soup_log	uvig_192395	0.149581	0.296371	0.504709	0.613763	0.999602	0.0621004	0.293161	0.21183	0.832239	0.999615
sugar_sweets_log	uvig_192395	0.0345906	0.364824	0.0948144	0.924462	0.999602	0.0739536	0.382429	0.193379	0.846662	0.999615
tea_log	uvig_192395	0.438326	0.279506	1.56822	0.116831	0.999602	0.445877	0.289964	1.5377	0.124122	0.999615
vegetables_log	uvig_192395	-0.227065	0.489884	-0.463508	0.643	0.999602	-0.549762	0.507027	-1.08428	0.278239	0.999615
lowenergy	uvig_192395	-0.600129	1.02805	-0.583756	0.559385	0.999602	-0.537787	1.03825	-0.517975	0.604476	0.999615
lowfat	uvig_192395	0.113183	1.03584	0.109267	0.91299	0.999602	0.28834	1.05306	0.273811	0.78423	0.999615
lownatrium	uvig_192395	-13.4131	904.171	-0.0148346	0.988164	0.999602	-12.2874	902.849	-0.0136095	0.989141	0.999615
high.fiber	uvig_192395	0.610832	1.0525	0.580362	0.561671	0.999602	0.783466	1.07736	0.727209	0.467098	0.999615
vegetarian	uvig_192395	0.597155	0.495432	1.20532	0.22808	0.999602	0.416875	0.513218	0.812276	0.416633	0.999615
alcohol.g_log	uvig_192395	-0.207332	0.128084	-1.61872	0.105508	0.999602	-0.252099	0.13548	-1.86078	0.0627746	0.999615
kcal_log	uvig_192395	-0.00279032	1.38361	-0.00201671	0.998391	0.999602	0.331611	1.45139	0.228478	0.819275	0.999615
protein.total_log	uvig_192395	-0.20847	1.48991	-0.139921	0.888722	0.999602	-0.00611201	1.59876	-0.00382297	0.99695	0.999615
protein.plant_log	uvig_192395	0.977001	1.27368	0.76707	0.44304	0.999602	0.916717	1.2598	0.727667	0.466817	0.999615
protein.animal_log	uvig_192395	-1.07507	1.02668	-1.04713	0.295037	0.999602	-0.767594	1.04796	-0.732464	0.463885	0.999615
fat.total_log	uvig_192395	0.361154	1.12098	0.322178	0.747318	0.999602	0.758283	1.17868	0.643334	0.520008	0.999615
carbohydrates.total_log	uvig_192395	0.16061	1.21887	0.13177	0.895166	0.999602	0.336646	1.24272	0.270895	0.786472	0.999615
how_often_breakfast	uvig_192395	0.107326	0.196894	0.545094	0.585689	0.999602	0.105353	0.203062	0.51882	0.603886	0.999615
low_carb_diet	uvig_192395	-14.3088	842.611	-0.0169815	0.986451	0.999602	-14.2955	796.287	-0.0179527	0.985677	0.999615
protein_rich_diet	uvig_192395	1.1786	1.07041	1.10107	0.270865	0.999602	1.01847	1.12219	0.907576	0.364102	0.999615
weight_related_diet	uvig_192395	-0.583182	1.02863	-0.56695	0.570748	0.999602	-0.613142	1.04251	-0.588142	0.556437	0.999615
gluten_free_diet	uvig_192395	1.23679	1.07606	1.14937	0.250404	0.999602	0.894011	1.12995	0.791195	0.42883	0.999615
how_often_coffee	uvig_192395	-0.00629238	0.0877002	-0.0717488	0.942802	0.999602	-0.0270911	0.09186	-0.294917	0.768057	0.999615
how_often_fruits	uvig_192395	0.0455827	0.124802	0.365242	0.714931	0.999602	-0.031119	0.130024	-0.239333	0.810848	0.999615
how_often_tea	uvig_192395	0.191213	0.118231	1.61728	0.105817	0.999602	0.182209	0.119698	1.52224	0.12795	0.999615
how_often_vegetables	uvig_192395	-0.0391468	0.163634	-0.239234	0.810924	0.999602	-0.124735	0.171618	-0.726814	0.46734	0.999615
how_often_milk_or_buttermilk	uvig_192395	0.0734605	0.0748661	0.981225	0.326482	0.999602	0.0843438	0.0756812	1.11446	0.265081	0.999615
wholefat_milk	uvig_192395	-0.0631635	0.331151	-0.190739	0.84873	0.999602	-0.014522	0.330026	-0.0440026	0.964902	0.999615
halffat_milk	uvig_192395	0.0421941	0.124268	0.339543	0.734201	0.999602	0.084357	0.127387	0.662208	0.507838	0.999615
lowfat_milk	uvig_192395	0.280114	0.20928	1.33847	0.180745	0.999602	0.366539	0.216886	1.69001	0.091027	0.999615
buttermilk	uvig_192395	-0.202854	0.173164	-1.17146	0.241415	0.999602	-0.184126	0.173737	-1.0598	0.289236	0.999615
how_often_alcohol	uvig_192395	-0.107827	0.0874421	-1.23312	0.21753	0.999602	-0.119311	0.0914588	-1.30453	0.192053	0.999615
alcohol.free_beer	uvig_192395	0.460154	0.308467	1.49174	0.135767	0.999602	0.531128	0.331054	1.60435	0.108636	0.999615
beer	uvig_192395	-0.0287561	0.205647	-0.139833	0.888792	0.999602	0.00155713	0.211399	0.00736583	0.994123	0.999615
red_wine	uvig_192395	-0.00551557	0.179636	-0.0307042	0.975505	0.999602	-0.0453581	0.181828	-0.249457	0.803007	0.999615
white_wine	uvig_192395	-0.0158395	0.198088	-0.0799619	0.936268	0.999602	0.0025777	0.20126	0.0128078	0.989781	0.999615
rose_wine	uvig_192395	-0.0389109	0.256993	-0.151408	0.879654	0.999602	-0.0273579	0.261972	-0.104431	0.916828	0.999615
how_often_bread	uvig_192395	0.0547411	0.163625	0.334553	0.737962	0.999602	0.0661814	0.166672	0.397075	0.691312	0.999615
how_often_eggs	uvig_192395	-0.0449239	0.136417	-0.329312	0.74192	0.999602	-0.0411558	0.139267	-0.295518	0.767598	0.999615
how_often_muesli	uvig_192395	0.0670784	0.0714715	0.938534	0.34797	0.999602	0.0520095	0.0714584	0.727829	0.466718	0.999615
how_often_yoghurt_milk_based_puddings	uvig_192395	0.0704579	0.0957861	0.735576	0.461989	0.999602	0.0764432	0.0984757	0.776264	0.437593	0.999615
how_often_icecream	uvig_192395	-0.196561	0.148416	-1.32439	0.185373	0.999602	-0.175039	0.155489	-1.12573	0.260278	0.999615
how_often_pizza	uvig_192395	-0.00383353	0.179057	-0.0214095	0.982919	0.999602	0.0161856	0.182911	0.088489	0.929488	0.999615
how_often_pasta	uvig_192395	0.142869	0.160055	0.892622	0.372059	0.999602	0.144349	0.162602	0.887746	0.374678	0.999615
how_often_rice	uvig_192395	0.0201601	0.135194	0.14912	0.881459	0.999602	-0.0111458	0.133851	-0.0832702	0.933637	0.999615
how_often_pulses	uvig_192395	0.191336	0.1283	1.49132	0.135878	0.999602	0.18196	0.129184	1.40853	0.158974	0.999615
how_often_boiled_potatos	uvig_192395	-0.0950538	0.110484	-0.86034	0.389602	0.999602	-0.0630088	0.115387	-0.546065	0.585021	0.999615
how_often_baked_fried_potatoes	uvig_192395	0.00552299	0.158535	0.0348377	0.972209	0.999602	0.0294788	0.161244	0.182822	0.854938	0.999615
how_often_soda	uvig_192395	-0.00247564	0.0836579	-0.0295924	0.976392	0.999602	0.0201154	0.0867288	0.231935	0.816589	0.999615
soda_with_sugar	uvig_192395	0.169099	0.15388	1.0989	0.27181	0.999602	0.208109	0.159491	1.30483	0.191949	0.999615
soda_no_sugar	uvig_192395	-0.0117776	0.146487	-0.0804006	0.935919	0.999602	0.00206971	0.149619	0.0138332	0.988963	0.999615
how_often_juice	uvig_192395	0.0987319	0.0880517	1.12129	0.262163	0.999602	0.0985867	0.0906726	1.08728	0.276913	0.999615
how_often_chocomilk_sweetened_milk_drinks	uvig_192395	-0.068578	0.0876769	-0.782168	0.434116	0.999602	-0.0525474	0.0882969	-0.595122	0.551762	0.999615
how_often_chocolade	uvig_192395	0.153326	0.101123	1.51624	0.129458	0.999602	0.201395	0.107658	1.87068	0.0613894	0.999615
how_often_nuts	uvig_192395	0.122289	0.109146	1.12042	0.262535	0.999602	0.147053	0.1128	1.30366	0.19235	0.999615
how_often_crisps_savory_crackers	uvig_192395	-0.0174078	0.128007	-0.135991	0.891829	0.999602	-0.0199617	0.12972	-0.153883	0.877702	0.999615
ACE_inhibitor	MGV-GENOME-0278294	0.505867	0.55657	0.9089	0.363403	0.999602	0.617522	0.563005	1.09683	0.272715	0.999615
alpha_blockers	MGV-GENOME-0278294	-13.8043	758.801	-0.0181922	0.985486	0.999602	-13.6612	747.396	-0.0182784	0.985417	0.999615
angII_receptor_antagonist	MGV-GENOME-0278294	0.442442	0.628303	0.704186	0.481317	0.999602	0.492473	0.633446	0.77745	0.436894	0.999615
anti_androgen_oral_contraceptive	MGV-GENOME-0278294	-13.9443	641.293	-0.0217441	0.982652	0.999602	-13.9399	632.782	-0.0220296	0.982424	0.999615
anti_epileptics	MGV-GENOME-0278294	-12.855	650.836	-0.0197516	0.984242	0.999602	-12.7776	641.071	-0.0199316	0.984098	0.999615
antibiotics_merged	MGV-GENOME-0278294	-13.8855	665.478	-0.0208654	0.983353	0.999602	-13.8036	654.024	-0.0211057	0.983161	0.999615
benzodiazepine_derivatives_related	MGV-GENOME-0278294	-0.586336	1.02793	-0.570402	0.568405	0.999602	-0.579822	1.03128	-0.562236	0.573956	0.999615
beta_blockers	MGV-GENOME-0278294	0.0732444	0.542833	0.13493	0.892667	0.999602	0.165349	0.548555	0.301426	0.76309	0.999615
beta_sympathomimetic_inhaler	MGV-GENOME-0278294	-0.0143721	0.532657	-0.0269819	0.978474	0.999602	0.133264	0.537278	0.248035	0.804108	0.999615
bisphosphonates	MGV-GENOME-0278294	-13.8556	758.726	-0.0182617	0.98543	0.999602	-13.7315	750.626	-0.0182935	0.985405	0.999615
ca_channel_blocker	MGV-GENOME-0278294	-13.8529	523.567	-0.0264587	0.978891	0.999602	-13.7314	514.977	-0.026664	0.978728	0.999615
calcium	MGV-GENOME-0278294	-13.8707	641.248	-0.0216308	0.982742	0.999602	-13.7819	633.889	-0.0217418	0.982654	0.999615
ferrum	MGV-GENOME-0278294	0.906156	1.09276	0.829238	0.40697	0.999602	1.33752	1.11521	1.19935	0.230393	0.999615
folic_acid	MGV-GENOME-0278294	-12.8735	550.037	-0.0234049	0.981327	0.999602	-12.8183	541.659	-0.0236649	0.98112	0.999615
insulin	MGV-GENOME-0278294	-12.8313	650.771	-0.0197171	0.984269	0.999602	-12.8312	646.551	-0.0198456	0.984167	0.999615
IUD_that_includes_hormones	MGV-GENOME-0278294	0.298189	0.500529	0.595748	0.551343	0.999602	0.271927	0.503571	0.539997	0.589199	0.999615
K_saving_diuretic	MGV-GENOME-0278294	1.01522	1.11119	0.913631	0.360911	0.999602	1.06881	1.13275	0.943551	0.345399	0.999615
laxatives	MGV-GENOME-0278294	-0.295046	1.03497	-0.285078	0.775584	0.999602	0.00849576	1.04425	0.00813577	0.993509	0.999615
melatonine	MGV-GENOME-0278294	1.12642	1.10289	1.02134	0.307096	0.999602	1.12788	1.11645	1.01023	0.312384	0.999615
mesalazines	MGV-GENOME-0278294	-12.8666	594.127	-0.0216563	0.982722	0.999602	-12.4805	587.369	-0.0212482	0.983048	0.999615
metformin	MGV-GENOME-0278294	-13.8454	619.487	-0.0223498	0.982169	0.999602	-13.768	608.806	-0.0226148	0.981958	0.999615
methylphenidate	MGV-GENOME-0278294	-12.8635	650.831	-0.0197647	0.984231	0.999602	-12.8601	643.377	-0.0199884	0.984053	0.999615
NSAID	MGV-GENOME-0278294	-1.0153	1.02132	-0.994103	0.320173	0.999602	-0.913304	1.02397	-0.891928	0.372432	0.999615
opiat	MGV-GENOME-0278294	-13.8817	665.474	-0.0208599	0.983357	0.999602	-13.5739	653.967	-0.0207562	0.98344	0.999615
oral_anti_diabetics	MGV-GENOME-0278294	-12.8073	514.526	-0.0248915	0.980141	0.999602	-12.5606	505.708	-0.0248376	0.980185	0.999615
oral_contraceptive	MGV-GENOME-0278294	-0.0980267	0.444652	-0.220457	0.825515	0.999602	-0.0810199	0.446389	-0.1815	0.855975	0.999615
oral_steroid	MGV-GENOME-0278294	-12.8747	650.796	-0.019783	0.984216	0.999602	-12.6796	636.324	-0.0199263	0.984102	0.999615
other_antidepressant	MGV-GENOME-0278294	-13.8534	758.68	-0.0182599	0.985432	0.999602	-13.4994	746.747	-0.0180776	0.985577	0.999615
paracetamol	MGV-GENOME-0278294	-13.8452	723.377	-0.0191396	0.98473	0.999602	-13.5183	714.492	-0.0189202	0.984905	0.999615
parasympatholytic_inhaler	MGV-GENOME-0278294	-12.8555	650.82	-0.0197527	0.984241	0.999602	-12.5772	642.897	-0.0195633	0.984392	0.999615
platelet_aggregation_inhibitor	MGV-GENOME-0278294	0.458887	0.632981	0.724962	0.468475	0.999602	0.505842	0.639183	0.791389	0.428717	0.999615
PPI	MGV-GENOME-0278294	-0.433296	0.531067	-0.815896	0.41456	0.999602	-0.300254	0.535138	-0.561078	0.574744	0.999615
SSRI_antidepressant	MGV-GENOME-0278294	0.110889	0.745649	0.148715	0.881779	0.999602	0.185351	0.749954	0.247149	0.804793	0.999615
statin	MGV-GENOME-0278294	-0.58511	0.741897	-0.788669	0.430306	0.999602	-0.506605	0.746252	-0.678866	0.497223	0.999615
steroid_inhaler	MGV-GENOME-0278294	0.137947	0.534377	0.258145	0.796295	0.999602	0.283285	0.539772	0.524824	0.599705	0.999615
steroid_nose_spray	MGV-GENOME-0278294	0.419077	0.486125	0.862076	0.388646	0.999602	0.456402	0.489386	0.932601	0.351026	0.999615
thiazide_diuretic	MGV-GENOME-0278294	0.160249	0.627581	0.255344	0.798457	0.999602	0.262581	0.63313	0.414734	0.678336	0.999615
thyrax	MGV-GENOME-0278294	-0.523322	1.03164	-0.507272	0.611964	0.999602	-0.531751	1.03565	-0.513449	0.607637	0.999615
tricyclic_antidepressant	MGV-GENOME-0278294	-13.8668	723.429	-0.0191681	0.984707	0.999602	-13.9109	716.15	-0.0194246	0.984502	0.999615
triptans	MGV-GENOME-0278294	0.999684	0.645727	1.54815	0.121585	0.999602	0.967425	0.650387	1.48746	0.136893	0.999615
vitamin_B12	MGV-GENOME-0278294	0.505871	1.06449	0.475225	0.634627	0.999602	1.01955	1.08764	0.937391	0.348558	0.999615
vitamin_D	MGV-GENOME-0278294	0.171845	1.0542	0.163009	0.870511	0.999602	0.232871	1.0636	0.218946	0.826692	0.999615
vitamin_K_antagonist	MGV-GENOME-0278294	-12.8096	650.784	-0.0196833	0.984296	0.999602	-12.7896	641.79	-0.0199281	0.984101	0.999615
smk_current	MGV-GENOME-0278294	-0.392109	0.352866	-1.11121	0.266477	0.999602	-0.45563	0.354938	-1.28369	0.19925	0.999615
smk_history	MGV-GENOME-0278294	-0.0566452	0.161864	-0.349956	0.726372	0.999602	-0.0852765	0.162238	-0.525626	0.599148	0.999615
smk_father	MGV-GENOME-0278294	0.0820511	0.268888	0.30515	0.760252	0.999602	0.0999617	0.270147	0.370027	0.711362	0.999615
smk_mother	MGV-GENOME-0278294	0.127476	0.254497	0.500893	0.616446	0.999602	0.132668	0.255919	0.518396	0.604182	0.999615
ever_asthma	MGV-GENOME-0278294	-0.999953	0.601013	-1.66378	0.0961569	0.999602	-0.905676	0.602957	-1.50206	0.133082	0.999615
COPD_bronchitis	MGV-GENOME-0278294	-1.20089	1.01777	-1.17992	0.23803	0.999602	-1.06781	1.02065	-1.0462	0.295469	0.999615
diabetes	MGV-GENOME-0278294	-14.8689	761.28	-0.0195315	0.984417	0.999602	-14.8455	749.911	-0.0197963	0.984206	0.999615
ever_heart_attack	MGV-GENOME-0278294	-13.8341	758.714	-0.0182337	0.985452	0.999602	-13.6105	746.74	-0.0182265	0.985458	0.999615
heart_rhythm_problems	MGV-GENOME-0278294	-0.43239	0.327623	-1.31978	0.186908	0.999602	-0.384575	0.329078	-1.16864	0.242547	0.999615
bloodpressure_ever_high	MGV-GENOME-0278294	-0.255079	0.344833	-0.739716	0.459472	0.999602	-0.209377	0.346291	-0.604626	0.545427	0.999615
catarract	MGV-GENOME-0278294	0.173714	1.05522	0.164624	0.86924	0.999602	0.149773	1.06029	0.141257	0.887667	0.999615
chronic_nose_throat_inf	MGV-GENOME-0278294	-0.654259	0.731356	-0.894583	0.37101	0.999602	-0.550726	0.734932	-0.749356	0.453643	0.999615
stomach_ulcer	MGV-GENOME-0278294	-0.61372	1.0285	-0.596716	0.550697	0.999602	-0.571018	1.03215	-0.553229	0.580107	0.999615
IBD	MGV-GENOME-0278294	-13.8721	723.41	-0.0191759	0.984701	0.999602	-13.7655	714.82	-0.0192573	0.984636	0.999615
IBS	MGV-GENOME-0278294	-0.657643	0.528736	-1.2438	0.213572	0.999602	-0.55082	0.530944	-1.03744	0.299533	0.999615
hepatitis	MGV-GENOME-0278294	0.792887	0.768971	1.0311	0.302493	0.999602	0.82193	0.775727	1.05956	0.289345	0.999615
gall_stones	MGV-GENOME-0278294	-0.0297204	0.617403	-0.0481378	0.961606	0.999602	0.186379	0.624479	0.298455	0.765356	0.999615
kidney_stones	MGV-GENOME-0278294	0.880038	0.635577	1.38463	0.166166	0.999602	0.978408	0.643483	1.52049	0.128389	0.999615
chronic_bladder_infection	MGV-GENOME-0278294	-13.8988	550.437	-0.0252505	0.979855	0.999602	-13.831	541.77	-0.0255293	0.979633	0.999615
incontinence	MGV-GENOME-0278294	0.418044	0.761815	0.548748	0.583179	0.999602	0.32564	0.765747	0.425258	0.670649	0.999615
epilepsy	MGV-GENOME-0278294	-13.8434	692.588	-0.0199879	0.984053	0.999602	-13.7704	684.781	-0.0201092	0.983956	0.999615
anemia	MGV-GENOME-0278294	-0.533309	0.416804	-1.27952	0.200714	0.999602	-0.525635	0.418546	-1.25586	0.209166	0.999615
blood_clotting_disorder	MGV-GENOME-0278294	-12.8734	594.126	-0.0216678	0.982713	0.999602	-12.9856	584.753	-0.022207	0.982283	0.999615
fibromyalgiae	MGV-GENOME-0278294	-0.605943	1.03279	-0.586705	0.557402	0.999602	-0.450255	1.03858	-0.433531	0.664629	0.999615
arthrosis	MGV-GENOME-0278294	-0.174965	0.544447	-0.321363	0.747935	0.999602	-0.204568	0.546547	-0.374292	0.708187	0.999615
RA	MGV-GENOME-0278294	-13.8572	581.903	-0.0238136	0.981001	0.999602	-13.8564	573.425	-0.0241643	0.980722	0.999615
osteoporosis	MGV-GENOME-0278294	-13.8818	581.92	-0.0238551	0.980968	0.999602	-13.9652	575.982	-0.0242459	0.980657	0.999615
neck_or_back_hernia	MGV-GENOME-0278294	0.327204	0.487673	0.67095	0.502253	0.999602	0.303665	0.490505	0.619087	0.535859	0.999615
acne	MGV-GENOME-0278294	-14.8818	734.482	-0.0202616	0.983835	0.999602	-14.8708	725.645	-0.0204932	0.98365	0.999615
eczema	MGV-GENOME-0278294	0.158179	0.330884	0.47805	0.632615	0.999602	0.27417	0.334477	0.819697	0.412389	0.999615
psoriasis	MGV-GENOME-0278294	-0.533312	1.02692	-0.519329	0.603531	0.999602	-0.530124	1.031	-0.514186	0.607122	0.999615
CFS	MGV-GENOME-0278294	0.157907	1.04859	0.150591	0.880299	0.999602	0.21918	1.05429	0.207894	0.835312	0.999615
depression	MGV-GENOME-0278294	-0.414673	0.475907	-0.871332	0.383573	0.999602	-0.381715	0.477522	-0.799366	0.424078	0.999615
panic_disorder	MGV-GENOME-0278294	-0.80821	1.02345	-0.78969	0.429709	0.999602	-0.846098	1.02588	-0.824753	0.409512	0.999615
ADHD	MGV-GENOME-0278294	-13.8651	799.774	-0.0173363	0.986168	0.999602	-13.9139	795.426	-0.0174923	0.986044	0.999615
food_allergy	MGV-GENOME-0278294	0.0768644	0.443809	0.173193	0.8625	0.999602	0.181519	0.446965	0.406115	0.684658	0.999615
dust_allergy	MGV-GENOME-0278294	0.171393	0.319265	0.536837	0.59138	0.999602	0.226409	0.321067	0.705178	0.480699	0.999615
animals_allergy	MGV-GENOME-0278294	0.516829	0.313852	1.64673	0.099614	0.999602	0.560257	0.316612	1.76954	0.0768039	0.999615
insect_bites_allergy	MGV-GENOME-0278294	-0.439904	0.734053	-0.599282	0.548985	0.999602	-0.406564	0.737359	-0.551379	0.581374	0.999615
pollen_allergy	MGV-GENOME-0278294	0.163	0.291008	0.560121	0.575397	0.999602	0.202383	0.292375	0.692203	0.48881	0.999615
medication_allergy	MGV-GENOME-0278294	-0.0959883	0.481324	-0.199426	0.84193	0.999602	-0.038397	0.483797	-0.0793661	0.936741	0.999615
contact_allergy	MGV-GENOME-0278294	-0.884597	0.606091	-1.45951	0.144424	0.999602	-0.817523	0.607431	-1.34587	0.178345	0.999615
antrop_gender.F1M2	MGV-GENOME-0278294	-0.076616	0.251813	-0.304258	0.760931	0.999602	-0.111803	0.253045	-0.441832	0.658611	0.999615
antrop_age	MGV-GENOME-0278294	-0.00182658	0.00909659	-0.200799	0.840856	0.999602	0.00047165	0.00920037	0.0512643	0.959115	0.999615
antrop_BMI	MGV-GENOME-0278294	0.0115822	0.0294583	0.393172	0.694193	0.999602	0.016717	0.030366	0.550517	0.581964	0.999615
antrop_WHR	MGV-GENOME-0278294	-3.18158	1.93524	-1.64402	0.100171	0.999602	-3.1675	1.96378	-1.61296	0.106753	0.999615
antrop_SBP	MGV-GENOME-0278294	-0.014266	0.010844	-1.31556	0.188321	0.999602	-0.013743	0.0107846	-1.27432	0.202551	0.999615
antrop_DBP	MGV-GENOME-0278294	0.000420933	0.0146517	0.0287294	0.97708	0.999602	0.00125915	0.0147559	0.085332	0.931997	0.999615
HBF	MGV-GENOME-0278294	-0.00519994	0.01244	-0.418	0.675947	0.999602	-0.00374398	0.012476	-0.300096	0.764104	0.999615
BlCells_Leuco_log	MGV-GENOME-0278294	-2.13448	1.33143	-1.60315	0.108902	0.999602	-1.77556	1.34778	-1.3174	0.187705	0.999615
BlCells_Lympho	MGV-GENOME-0278294	0.126757	0.219184	0.578315	0.563052	0.999602	0.139592	0.220345	0.633515	0.526398	0.999615
BlCells_Mono_log	MGV-GENOME-0278294	-5.76872	3.17414	-1.81741	0.0691538	0.999602	-5.2179	3.16865	-1.64673	0.0996137	0.999615
BlCells_Baso_log	MGV-GENOME-0278294	4.51277	16.3045	0.27678	0.781949	0.999602	6.40674	16.2017	0.395436	0.692521	0.999615
BlCells_Eos_log	MGV-GENOME-0278294	0.514392	2.74943	0.18709	0.85159	0.999602	0.969356	2.78149	0.348503	0.727463	0.999615
BlCells_Ery	MGV-GENOME-0278294	-0.13942	0.374126	-0.372657	0.709404	0.999602	-0.151225	0.385704	-0.392074	0.695003	0.999615
BlCells_Hb	MGV-GENOME-0278294	0.151386	0.206581	0.732819	0.463669	0.999602	0.151637	0.209972	0.722174	0.470188	0.999615
BlCells_Trombo	MGV-GENOME-0278294	-0.00158849	0.00253144	-0.627506	0.530328	0.999602	-0.00158979	0.00257611	-0.617127	0.537151	0.999615
Biochem_HbA1c_log	MGV-GENOME-0278294	-0.110768	2.99759	-0.0369522	0.970523	0.999602	0.19248	3.05566	0.0629913	0.949773	0.999615
Biochem_Glucose_log	MGV-GENOME-0278294	-0.579257	3.12459	-0.185387	0.852926	0.999602	-0.535256	3.20336	-0.167092	0.867298	0.999615
Biochem_Cholesterol	MGV-GENOME-0278294	0.173923	0.127383	1.36535	0.172143	0.999602	0.16841	0.12743	1.32159	0.186305	0.999615
Biochem_LDL	MGV-GENOME-0278294	0.170575	0.135216	1.2615	0.207128	0.999602	0.166138	0.134188	1.2381	0.21568	0.999615
Biochem_HDL	MGV-GENOME-0278294	0.292635	0.318089	0.919977	0.357585	0.999602	0.226169	0.324751	0.69644	0.486154	0.999615
Biochem_TG_log	MGV-GENOME-0278294	-1.19156	1.15356	-1.03294	0.301631	0.999602	-1.07963	1.16191	-0.929185	0.352793	0.999615
Biochem_Creatinine	MGV-GENOME-0278294	0.0175343	0.0117864	1.48766	0.13684	0.999602	0.0176562	0.0120294	1.46775	0.142173	0.999615
QOL_mental.comp.score_log	MGV-GENOME-0278294	1.96934	1.86315	1.05699	0.290515	0.999602	1.94063	1.83422	1.05802	0.290048	0.999615
QOL_phys.comp.score_log	MGV-GENOME-0278294	2.22196	2.26423	0.981331	0.326429	0.999602	1.76476	2.28376	0.772743	0.439674	0.999615
Bristol_av.stool.freq_log	MGV-GENOME-0278294	-0.79913	1.26342	-0.632515	0.52705	0.999602	-0.690805	1.29344	-0.534084	0.593283	0.999615
Bristol_av.stool.type	MGV-GENOME-0278294	0.144076	0.143763	1.00218	0.316256	0.999602	0.148003	0.145299	1.01861	0.308389	0.999615
BioMK_IL1beta_log	MGV-GENOME-0278294	-0.0198456	0.718325	-0.0276276	0.977959	0.999602	-0.0500237	0.736336	-0.067936	0.945837	0.999615
BioMK_IL6_log	MGV-GENOME-0278294	0.316976	0.433641	0.730965	0.464801	0.999602	0.210412	0.440415	0.477758	0.632822	0.999615
BioMK_IL8_log	MGV-GENOME-0278294	0.638881	0.548825	1.16409	0.244388	0.999602	0.602136	0.556667	1.08168	0.279394	0.999615
BioMK_IL10_log	MGV-GENOME-0278294	-0.00744509	0.83577	-0.00890807	0.992892	0.999602	-0.0490168	0.865701	-0.056621	0.954847	0.999615
BioMK_IL12P70_log	MGV-GENOME-0278294	0.184712	0.458871	0.402536	0.68729	0.999602	0.166971	0.470675	0.354749	0.722777	0.999615
BioMK_TNFalpha_log	MGV-GENOME-0278294	0.476735	0.377445	1.26306	0.206568	0.999602	0.449423	0.379608	1.18392	0.236447	0.999615
BioMK_BetaDefensin2_log	MGV-GENOME-0278294	0.208886	0.375018	0.557002	0.577526	0.999602	0.277405	0.378119	0.733645	0.463165	0.999615
BioMK_Calprotectin_log	MGV-GENOME-0278294	-0.575209	0.324375	-1.77328	0.0761816	0.999602	-0.537705	0.32733	-1.6427	0.100445	0.999615
antrop_hip.circ	MGV-GENOME-0278294	0.0181177	0.0118082	1.53433	0.12495	0.999602	0.0213149	0.0121636	1.75236	0.079712	0.999615
Biochem_Insulin	MGV-GENOME-0278294	-0.036921	0.02887	-1.27887	0.200942	0.999602	-0.033246	0.0292239	-1.13763	0.255275	0.999615
QOL_overall_health_self_perception	MGV-GENOME-0278294	0.263987	0.147543	1.78922	0.0735791	0.999602	0.29171	0.149793	1.94742	0.0514839	0.999615
alcohol_products_log	MGV-GENOME-0278294	0.110013	0.171397	0.641861	0.520964	0.999602	0.0800282	0.172659	0.463504	0.643003	0.999615
breads_log	MGV-GENOME-0278294	0.745726	0.547909	1.36104	0.173501	0.999602	0.684374	0.552366	1.23899	0.215351	0.999615
cereals_log	MGV-GENOME-0278294	-0.289151	0.231878	-1.247	0.212399	0.999602	-0.300184	0.233719	-1.28438	0.199008	0.999615
cheese_log	MGV-GENOME-0278294	0.455653	0.307835	1.48018	0.138824	0.999602	0.403275	0.305525	1.31994	0.186855	0.999615
coffee_log	MGV-GENOME-0278294	-0.05577	0.142885	-0.390314	0.696304	0.999602	-0.0749643	0.143244	-0.523333	0.600743	0.999615
dairy_log	MGV-GENOME-0278294	-0.208107	0.247212	-0.841818	0.39989	0.999602	-0.186533	0.253008	-0.737261	0.460964	0.999615
spreads_log	MGV-GENOME-0278294	0.279236	0.270193	1.03347	0.301384	0.999602	0.270378	0.273445	0.988784	0.322769	0.999615
eggs_log	MGV-GENOME-0278294	-0.149888	0.299002	-0.501294	0.616164	0.999602	-0.142681	0.298064	-0.478692	0.632158	0.999615
fish_log	MGV-GENOME-0278294	0.261472	0.270173	0.967795	0.333147	0.999602	0.25397	0.276615	0.918135	0.358548	0.999615
fruits_log	MGV-GENOME-0278294	0.533627	0.361328	1.47685	0.139716	0.999602	0.537728	0.369158	1.45663	0.145218	0.999615
legumes_log	MGV-GENOME-0278294	-0.292425	0.218119	-1.34067	0.180028	0.999602	-0.288735	0.220108	-1.31179	0.189591	0.999615
meat_log	MGV-GENOME-0278294	-0.0860613	0.314528	-0.27362	0.784376	0.999602	-0.0773882	0.31264	-0.247531	0.804497	0.999615
nonalc_drinks_log	MGV-GENOME-0278294	-0.265821	0.146642	-1.81272	0.0698743	0.999602	-0.278355	0.147942	-1.88151	0.0599022	0.999615
nuts_log	MGV-GENOME-0278294	-0.00691562	0.257381	-0.0268692	0.978564	0.999602	-0.00583066	0.259765	-0.0224459	0.982092	0.999615
pasta_log	MGV-GENOME-0278294	-0.0885318	0.276919	-0.319703	0.749194	0.999602	-0.125845	0.283019	-0.444651	0.656572	0.999615
pastry_log	MGV-GENOME-0278294	-0.299234	0.290879	-1.02872	0.303609	0.999602	-0.310357	0.296072	-1.04825	0.294524	0.999615
potatos_log	MGV-GENOME-0278294	-0.0970056	0.327847	-0.295887	0.767317	0.999602	-0.112243	0.332537	-0.337536	0.735713	0.999615
ready_meal_log	MGV-GENOME-0278294	-0.0578967	0.232173	-0.249369	0.803075	0.999602	-0.106693	0.232127	-0.459632	0.64578	0.999615
rice_log	MGV-GENOME-0278294	0.277688	0.261723	1.061	0.28869	0.999602	0.232724	0.265729	0.875796	0.381141	0.999615
sauces_log	MGV-GENOME-0278294	-0.14351	0.296267	-0.484392	0.628108	0.999602	-0.182435	0.299232	-0.609678	0.542075	0.999615
soup_log	MGV-GENOME-0278294	0.0845847	0.220177	0.384168	0.700854	0.999602	0.109999	0.222319	0.494782	0.620754	0.999615
sugar_sweets_log	MGV-GENOME-0278294	0.186103	0.285588	0.651649	0.514627	0.999602	0.155082	0.286889	0.540563	0.588808	0.999615
lowenergy	MGV-GENOME-0278294	0.322129	0.542895	0.593354	0.552944	0.999602	0.292871	0.54549	0.536895	0.59134	0.999615
lowfat	MGV-GENOME-0278294	-14.8691	791.105	-0.0187954	0.985004	0.999602	-14.9579	783.497	-0.0190912	0.984768	0.999615
lownatrium	MGV-GENOME-0278294	-12.8453	550.04	-0.0233534	0.981368	0.999602	-12.6516	540.124	-0.0234235	0.981312	0.999615
high.fiber	MGV-GENOME-0278294	-13.8566	619.469	-0.0223685	0.982154	0.999602	-13.891	612.52	-0.0226784	0.981907	0.999615
vegetarian	MGV-GENOME-0278294	0.331492	0.417012	0.79492	0.42666	0.999602	0.334653	0.419838	0.7971	0.425393	0.999615
alcohol.g_log	MGV-GENOME-0278294	0.0804282	0.125931	0.638667	0.52304	0.999602	0.056507	0.126979	0.445011	0.656312	0.999615
kcal_log	MGV-GENOME-0278294	-0.0651795	1.04532	-0.0623535	0.950281	0.999602	-0.222618	1.05968	-0.210082	0.833604	0.999615
protein.total_log	MGV-GENOME-0278294	0.163425	1.12924	0.144722	0.884931	0.999602	0.0358444	1.11397	0.0321772	0.974331	0.999615
protein.plant_log	MGV-GENOME-0278294	0.24652	0.944714	0.260946	0.794134	0.999602	0.119885	0.956566	0.125329	0.900263	0.999615
protein.animal_log	MGV-GENOME-0278294	0.229284	0.849915	0.269773	0.787335	0.999602	0.164132	0.837661	0.195941	0.844656	0.999615
fat.total_log	MGV-GENOME-0278294	0.038364	0.842027	0.0455615	0.96366	0.999602	-0.089905	0.853179	-0.105376	0.916077	0.999615
carbohydrates.total_log	MGV-GENOME-0278294	-0.229149	0.908209	-0.252308	0.800803	0.999602	-0.312198	0.920112	-0.339304	0.734381	0.999615
how_often_breakfast	MGV-GENOME-0278294	0.00109808	0.122367	0.00897361	0.99284	0.999602	-0.0157791	0.123825	-0.12743	0.8986	0.999615
low_carb_diet	MGV-GENOME-0278294	-0.358482	1.03428	-0.346599	0.728892	0.999602	-0.402899	1.03776	-0.388241	0.697838	0.999615
protein_rich_diet	MGV-GENOME-0278294	-13.8684	758.722	-0.0182787	0.985417	0.999602	-13.8645	750.844	-0.0184652	0.985268	0.999615
weight_related_diet	MGV-GENOME-0278294	-0.461006	0.736935	-0.625572	0.531595	0.999602	-0.399524	0.739682	-0.540129	0.589108	0.999615
gluten_free_diet	MGV-GENOME-0278294	0.635764	1.06915	0.594645	0.552081	0.999602	0.797794	1.07919	0.739252	0.459754	0.999615
how_often_coffee	MGV-GENOME-0278294	-0.00429658	0.0648046	-0.0663006	0.947139	0.999602	-0.0135219	0.0648372	-0.208552	0.834798	0.999615
how_often_fruits	MGV-GENOME-0278294	0.168251	0.103888	1.61954	0.10533	0.999602	0.166246	0.105407	1.57719	0.114753	0.999615
how_often_meat	MGV-GENOME-0278294	-0.0502924	0.0945332	-0.532007	0.594721	0.999602	-0.0497469	0.0955469	-0.520654	0.602608	0.999615
how_often_milk_or_buttermilk	MGV-GENOME-0278294	-0.0638986	0.0528017	-1.21016	0.226217	0.999602	-0.068555	0.053456	-1.28246	0.199683	0.999615
wholefat_milk	MGV-GENOME-0278294	-0.57641	0.397189	-1.45123	0.146717	0.999602	-0.568775	0.398016	-1.42903	0.152997	0.999615
halffat_milk	MGV-GENOME-0278294	-0.029994	0.0946353	-0.316944	0.751286	0.999602	-0.0429117	0.0957703	-0.448069	0.654103	0.999615
lowfat_milk	MGV-GENOME-0278294	-0.118329	0.234742	-0.504079	0.614206	0.999602	-0.136056	0.240227	-0.566365	0.571145	0.999615
buttermilk	MGV-GENOME-0278294	-0.0266119	0.120536	-0.220781	0.825263	0.999602	-0.0222292	0.120865	-0.183917	0.854079	0.999615
how_often_fish	MGV-GENOME-0278294	0.0837969	0.102812	0.815048	0.415045	0.999602	0.08418	0.104772	0.803461	0.421708	0.999615
how_often_alcohol	MGV-GENOME-0278294	0.0115769	0.070428	0.164379	0.869433	0.999602	0.000374909	0.0711449	0.00526966	0.995795	0.999615
alcohol.free_beer	MGV-GENOME-0278294	-0.566313	0.532294	-1.06391	0.287369	0.999602	-0.595824	0.533164	-1.11753	0.26377	0.999615
beer	MGV-GENOME-0278294	-0.0963146	0.152498	-0.631577	0.527663	0.999602	-0.106621	0.154424	-0.690443	0.489916	0.999615
red_wine	MGV-GENOME-0278294	-0.0778906	0.14193	-0.548797	0.583145	0.999602	-0.0849224	0.143642	-0.591209	0.55438	0.999615
white_wine	MGV-GENOME-0278294	0.103373	0.146724	0.704537	0.481099	0.999602	0.0908495	0.147786	0.614736	0.538729	0.999615
how_often_bread	MGV-GENOME-0278294	0.110456	0.133265	0.828841	0.407194	0.999602	0.0971952	0.134876	0.720628	0.471139	0.999615
how_often_eggs	MGV-GENOME-0278294	-0.0285822	0.102559	-0.278689	0.780484	0.999602	-0.0315666	0.102048	-0.30933	0.75707	0.999615
how_often_muesli	MGV-GENOME-0278294	-0.0197764	0.0571548	-0.346015	0.729331	0.999602	-0.0258996	0.0579969	-0.446568	0.655187	0.999615
how_often_yoghurt_milk_based_puddings	MGV-GENOME-0278294	-0.0203955	0.0665614	-0.306417	0.759287	0.999602	-0.000378549	0.0673838	-0.00561781	0.995518	0.999615
how_often_icecream	MGV-GENOME-0278294	0.100449	0.104286	0.9632	0.335447	0.999602	0.104559	0.10568	0.989393	0.322471	0.999615
how_often_pizza	MGV-GENOME-0278294	0.0505371	0.132712	0.380802	0.70335	0.999602	0.0329681	0.132958	0.247959	0.804166	0.999615
how_often_pasta	MGV-GENOME-0278294	-0.00769412	0.114131	-0.067415	0.946251	0.999602	-0.0270111	0.115629	-0.233602	0.815294	0.999615
how_often_rice	MGV-GENOME-0278294	0.100471	0.104117	0.964984	0.334553	0.999602	0.0782942	0.105351	0.743174	0.457376	0.999615
how_often_pulses	MGV-GENOME-0278294	-0.166115	0.11478	-1.44725	0.147828	0.999602	-0.168325	0.115896	-1.45238	0.146396	0.999615
how_often_boiled_potatos	MGV-GENOME-0278294	-0.0068931	0.0869334	-0.0792918	0.936801	0.999602	-0.00258102	0.0884419	-0.0291833	0.976718	0.999615
how_often_baked_fried_potatoes	MGV-GENOME-0278294	0.00616853	0.122163	0.0504943	0.959728	0.999602	-0.00198522	0.123021	-0.0161372	0.987125	0.999615
soda_with_sugar	MGV-GENOME-0278294	-0.145136	0.124661	-1.16425	0.244324	0.999602	-0.136089	0.125765	-1.08209	0.27921	0.999615
soda_no_sugar	MGV-GENOME-0278294	0.0608228	0.110221	0.551827	0.581067	0.999602	0.0535615	0.110259	0.485777	0.627126	0.999615
how_often_juice	MGV-GENOME-0278294	-0.0389365	0.0665136	-0.585391	0.558285	0.999602	-0.0431782	0.0677445	-0.637368	0.523885	0.999615
how_often_chocomilk_sweetened_milk_drinks	MGV-GENOME-0278294	0.00597341	0.0621093	0.0961757	0.923381	0.999602	0.0145574	0.062453	0.233094	0.815689	0.999615
how_often_chocolade	MGV-GENOME-0278294	0.0941799	0.0779036	1.20893	0.22669	0.999602	0.0794741	0.078294	1.01507	0.310071	0.999615
how_often_nuts	MGV-GENOME-0278294	0.0225113	0.0843963	0.266733	0.789675	0.999602	0.029011	0.0856739	0.338621	0.734895	0.999615
how_often_crisps_savory_crackers	MGV-GENOME-0278294	-0.0687271	0.0973552	-0.705941	0.480225	0.999602	-0.0736282	0.0991276	-0.742763	0.457625	0.999615
ACE_inhibitor	NL_vir006651	0.735686	0.649836	1.13211	0.257588	0.999602	1.08356	0.667732	1.62274	0.104644	0.999615
alpha_blockers	NL_vir006651	-13.5165	758.246	-0.017826	0.985778	0.999602	-13.0852	758.426	-0.0172531	0.986235	0.999615
angII_receptor_antagonist	NL_vir006651	0.550147	0.765352	0.718816	0.472254	0.999602	0.982617	0.778005	1.263	0.206591	0.999615
anti_androgen_oral_contraceptive	NL_vir006651	1.20131	1.08787	1.10428	0.269472	0.999602	1.01201	1.17067	0.864468	0.387331	0.999615
anti_epileptics	NL_vir006651	-12.2044	649.07	-0.018803	0.984998	0.999602	-12.8299	1071.02	-0.0119791	0.990442	0.999615
anti_histamine	NL_vir006651	-15.1337	783.799	-0.0193082	0.984595	0.999602	-15.1843	750.024	-0.0202451	0.983848	0.999615
antibiotics_merged	NL_vir006651	-13.1343	664.133	-0.0197766	0.984222	0.999602	-13.7725	1095.66	-0.0125701	0.989971	0.999615
benzodiazepine_derivatives_related	NL_vir006651	-14.2375	746.014	-0.0190848	0.984773	0.999602	-13.8615	746.527	-0.0185679	0.985186	0.999615
beta_blockers	NL_vir006651	0.364684	0.633034	0.576088	0.564555	0.999602	0.725538	0.650427	1.11548	0.264645	0.999615
beta_sympathomimetic_inhaler	NL_vir006651	-0.699779	1.02371	-0.683571	0.494246	0.999602	-0.679141	1.03841	-0.65402	0.513099	0.999615
bisphosphonates	NL_vir006651	-13.4099	757.468	-0.0177036	0.985875	0.999602	-13.004	757.896	-0.0171581	0.986311	0.999615
ca_channel_blocker	NL_vir006651	1.09299	0.779043	1.40299	0.160619	0.999602	1.29705	0.801202	1.61889	0.105472	0.999615
calcium	NL_vir006651	-13.3094	639.616	-0.0208084	0.983398	0.999602	-13.9199	1055.4	-0.0131892	0.989477	0.999615
ferrum	NL_vir006651	1.7951	1.10862	1.61922	0.105401	0.999602	2.15724	1.11555	1.93379	0.0531394	0.999615
folic_acid	NL_vir006651	-13.1008	906.023	-0.0144597	0.988463	0.999602	-12.7436	906.313	-0.0140609	0.988781	0.999615
insulin	NL_vir006651	-12.291	649.599	-0.0189209	0.984904	0.999602	-12.9019	1071.71	-0.0120386	0.990395	0.999615
IUD_that_includes_hormones	NL_vir006651	0.198782	0.764529	0.260006	0.794859	0.999602	0.430446	0.775504	0.555053	0.578858	0.999615
K_saving_diuretic	NL_vir006651	1.40354	1.13351	1.23823	0.215631	0.999602	1.84986	1.14558	1.61479	0.106356	0.999615
laxatives	NL_vir006651	-14.1853	860.246	-0.0164899	0.986844	0.999602	-13.8157	861.223	-0.016042	0.987201	0.999615
melatonine	NL_vir006651	1.89928	1.11177	1.70833	0.0875743	0.999602	2.27256	1.11827	2.03221	0.0421321	0.999615
mesalazines	NL_vir006651	-13.1355	977.274	-0.0134409	0.989276	0.999602	-12.772	977.961	-0.0130598	0.98958	0.999615
metformin	NL_vir006651	-14.4028	1019.41	-0.0141285	0.988727	0.999602	-13.9964	1020.1	-0.0137206	0.989053	0.999615
methylphenidate	NL_vir006651	-11.9289	650.73	-0.0183315	0.985374	0.999602	-12.5938	1072.93	-0.0117378	0.990635	0.999615
NSAID	NL_vir006651	0.398407	0.749553	0.531526	0.595054	0.999602	0.223069	0.780845	0.285677	0.775126	0.999615
opiat	NL_vir006651	0.958216	1.06408	0.900511	0.367848	0.999602	1.34061	1.07144	1.25122	0.210854	0.999615
oral_anti_diabetics	NL_vir006651	-13.4896	847.952	-0.0159084	0.987307	0.999602	-13.0667	848.099	-0.015407	0.987707	0.999615
oral_contraceptive	NL_vir006651	0.00186334	0.661697	0.00281601	0.997753	0.999602	0.245575	0.676493	0.363011	0.716596	0.999615
oral_steroid	NL_vir006651	-12.0396	650.157	-0.018518	0.985226	0.999602	-12.6908	1072.29	-0.0118352	0.990557	0.999615
other_antidepressant	NL_vir006651	-13.2091	756.892	-0.0174517	0.986076	0.999602	-12.8339	757.493	-0.0169425	0.986482	0.999615
paracetamol	NL_vir006651	-13.281	721.737	-0.0184015	0.985319	0.999602	-12.8944	722.299	-0.0178519	0.985757	0.999615
parasympatholytic_inhaler	NL_vir006651	-12.1897	650.385	-0.0187423	0.985047	0.999602	-12.8186	1072.55	-0.0119515	0.990464	0.999615
platelet_aggregation_inhibitor	NL_vir006651	0.527309	0.772271	0.682804	0.494731	0.999602	0.970788	0.785589	1.23574	0.216553	0.999615
PPI	NL_vir006651	-0.531633	0.742104	-0.716386	0.473753	0.999602	-0.485628	0.756757	-0.641722	0.521054	0.999615
SSRI_antidepressant	NL_vir006651	-14.1626	733.333	-0.0193127	0.984592	0.999602	-14.2507	696.638	-0.0204563	0.983679	0.999615
steroid_inhaler	NL_vir006651	-15.1432	862.069	-0.0175661	0.985985	0.999602	-14.9994	841.913	-0.0178159	0.985786	0.999615
steroid_nose_spray	NL_vir006651	-0.552604	1.02466	-0.539307	0.589675	0.999602	-0.60564	1.04161	-0.581447	0.560939	0.999615
thiazide_diuretic	NL_vir006651	-0.509594	1.04232	-0.488904	0.62491	0.999602	-0.382708	1.06028	-0.360951	0.718136	0.999615
thyrax	NL_vir006651	-14.2316	774.172	-0.018383	0.985333	0.999602	-13.8565	774.699	-0.0178863	0.98573	0.999615
tricyclic_antidepressant	NL_vir006651	-13.1789	722.884	-0.018231	0.985455	0.999602	-12.8104	723.07	-0.0177167	0.985865	0.999615
triptans	NL_vir006651	0.562058	1.04997	0.535308	0.592437	0.999602	0.172653	1.11685	0.15459	0.877145	0.999615
vitamin_B12	NL_vir006651	1.31828	1.07608	1.22508	0.220546	0.999602	1.02934	1.12574	0.914369	0.360523	0.999615
vitamin_D	NL_vir006651	-13.3456	638.717	-0.0208943	0.98333	0.999602	-13.9487	1054.4	-0.0132291	0.989445	0.999615
vitamin_K_antagonist	NL_vir006651	1.86893	1.15594	1.61681	0.10592	0.999602	2.29725	1.16496	1.97195	0.0486149	0.999615
smk_current	NL_vir006651	-0.301037	0.493196	-0.61038	0.54161	0.999602	-0.281255	0.505558	-0.556327	0.577987	0.999615
smk_history	NL_vir006651	-0.146744	0.235077	-0.624236	0.532473	0.999602	-0.138624	0.242341	-0.572019	0.567309	0.999615
smk_father	NL_vir006651	0.106064	0.379094	0.279783	0.779644	0.999602	0.083544	0.394306	0.211876	0.832204	0.999615
smk_mother	NL_vir006651	-0.300208	0.381936	-0.786017	0.431857	0.999602	-0.212002	0.391324	-0.541756	0.587987	0.999615
smk_mother.pregn	NL_vir006651	-0.338453	0.440747	-0.767907	0.442543	0.999602	-0.338447	0.450153	-0.751851	0.452141	0.999615
ever_asthma	NL_vir006651	-1.30962	1.02189	-1.28157	0.199994	0.999602	-1.0662	1.0286	-1.03656	0.29994	0.999615
COPD_bronchitis	NL_vir006651	-15.1686	920.754	-0.0164741	0.986856	0.999602	-14.9059	911.199	-0.0163585	0.986948	0.999615
diabetes	NL_vir006651	-14.3398	759.311	-0.0188853	0.984933	0.999602	-13.9458	759.997	-0.0183498	0.98536	0.999615
ever_heart_attack	NL_vir006651	1.14659	1.0758	1.0658	0.286512	0.999602	1.54889	1.08342	1.42963	0.152824	0.999615
heart_rhythm_problems	NL_vir006651	-0.211193	0.432548	-0.488254	0.62537	0.999602	-0.0667733	0.443701	-0.150492	0.880377	0.999615
bloodpressure_ever_high	NL_vir006651	0.128993	0.420202	0.306977	0.758861	0.999602	0.221384	0.439896	0.503265	0.614778	0.999615
migraine	NL_vir006651	-0.362883	0.498673	-0.727697	0.466799	0.999602	-0.233403	0.507829	-0.459609	0.645797	0.999615
chronic_nose_throat_inf	NL_vir006651	0.15976	0.744243	0.214662	0.830031	0.999602	0.374102	0.756242	0.494686	0.620822	0.999615
stomach_ulcer	NL_vir006651	-14.2871	732.933	-0.0194931	0.984448	0.999602	-14.1055	716.508	-0.0196864	0.984294	0.999615
IBD	NL_vir006651	-13.1349	721.91	-0.0181946	0.985484	0.999602	-13.0836	701.428	-0.0186528	0.985118	0.999615
IBS	NL_vir006651	-16.1888	1014.73	-0.0159538	0.987271	0.999602	-16.0429	987.438	-0.016247	0.987037	0.999615
hepatitis	NL_vir006651	-14.2009	986.424	-0.0143963	0.988514	0.999602	-14.4285	929.052	-0.0155304	0.987609	0.999615
gall_stones	NL_vir006651	0.161279	0.756494	0.213193	0.831176	0.999602	0.516333	0.770206	0.670383	0.502614	0.999615
kidney_stones	NL_vir006651	-14.2311	822.997	-0.0172918	0.986204	0.999602	-13.8527	823.609	-0.0168195	0.986581	0.999615
chronic_bladder_infection	NL_vir006651	0.587385	1.05099	0.558888	0.576238	0.999602	0.964433	1.05835	0.91126	0.362158	0.999615
incontinence	NL_vir006651	-14.2222	841.901	-0.0168929	0.986522	0.999602	-14.6527	785.045	-0.0186648	0.985109	0.999615
epilepsy	NL_vir006651	-13.1804	690.644	-0.0190842	0.984774	0.999602	-12.808	691.287	-0.0185278	0.985218	0.999615
anemia	NL_vir006651	-0.050494	0.508218	-0.099355	0.920856	0.999602	-0.273547	0.525836	-0.520214	0.602914	0.999615
blood_clotting_disorder	NL_vir006651	-13.0821	977.277	-0.0133862	0.98932	0.999602	-12.7266	977.987	-0.013013	0.989617	0.999615
fibromyalgiae	NL_vir006651	0.837972	0.77382	1.0829	0.278852	0.999602	0.679314	0.815266	0.833242	0.404708	0.999615
arthrosis	NL_vir006651	0.110431	0.637804	0.173142	0.86254	0.999602	0.0484668	0.654893	0.0740071	0.941005	0.999615
RA	NL_vir006651	0.616493	1.04815	0.588172	0.556417	0.999602	0.829428	1.06462	0.779081	0.435932	0.999615
osteoporosis	NL_vir006651	0.443392	1.07827	0.411207	0.680921	0.999602	0.878752	1.08919	0.806794	0.419785	0.999615
neck_or_back_hernia	NL_vir006651	0.422572	0.622593	0.678729	0.49731	0.999602	0.478274	0.646316	0.74	0.4593	0.999615
acne	NL_vir006651	-14.0837	733.11	-0.0192109	0.984673	0.999602	-14.1773	692.472	-0.0204735	0.983666	0.999615
eczema	NL_vir006651	-0.594636	0.612796	-0.970365	0.331865	0.999602	-0.51448	0.622283	-0.826762	0.408372	0.999615
psoriasis	NL_vir006651	0.169475	1.03543	0.163675	0.869987	0.999602	0.553358	1.04283	0.530632	0.595674	0.999615
depression	NL_vir006651	-0.188583	0.613767	-0.307255	0.758649	0.999602	-0.292592	0.634106	-0.461424	0.644494	0.999615
panic_disorder	NL_vir006651	-0.0109234	1.03269	-0.0105776	0.99156	0.999602	0.0719838	1.06456	0.0676181	0.94609	0.999615
ADHD	NL_vir006651	-12.9799	799.24	-0.0162403	0.987043	0.999602	-13.1568	759.727	-0.0173178	0.986183	0.999615
food_allergy	NL_vir006651	0.721315	0.500305	1.44175	0.149372	0.999602	0.87043	0.523124	1.66391	0.096131	0.999615
dust_allergy	NL_vir006651	-0.706725	0.610395	-1.15782	0.246939	0.999602	-0.53954	0.619168	-0.871396	0.383538	0.999615
animals_allergy	NL_vir006651	-0.134718	0.541302	-0.248878	0.803455	0.999602	-0.136645	0.555383	-0.246037	0.805654	0.999615
insect_bites_allergy	NL_vir006651	0.324002	0.745662	0.434517	0.663913	0.999602	0.332468	0.779831	0.426333	0.669865	0.999615
pollen_allergy	NL_vir006651	-0.229458	0.458407	-0.500554	0.616685	0.999602	-0.342944	0.470417	-0.729021	0.465989	0.999615
medication_allergy	NL_vir006651	-1.08072	1.02399	-1.0554	0.291243	0.999602	-0.848204	1.03263	-0.821404	0.411416	0.999615
contact_allergy	NL_vir006651	0.312593	0.559207	0.558993	0.576167	0.999602	0.428592	0.574606	0.745888	0.455735	0.999615
antrop_gender.F1M2	NL_vir006651	0.036856	0.34732	0.106116	0.915491	0.999602	0.0227669	0.357619	0.0636624	0.949239	0.999615
antrop_age	NL_vir006651	0.0141918	0.0125475	1.13105	0.258035	0.999602	0.0120486	0.0132008	0.912715	0.361392	0.999615
antrop_height	NL_vir006651	0.0410254	0.0266373	1.54015	0.123524	0.999602	0.0481204	0.0281418	1.70993	0.0872794	0.999615
antrop_BMI	NL_vir006651	0.00034812	0.0424343	0.00820374	0.993454	0.999602	0.0339236	0.0433829	0.781958	0.434239	0.999615
antrop_WHR	NL_vir006651	-0.147997	2.7477	-0.053862	0.957045	0.999602	0.951086	2.90395	0.327514	0.743279	0.999615
antrop_SBP	NL_vir006651	-0.0174766	0.0147764	-1.18273	0.236914	0.999602	-0.01414	0.0156968	-0.900822	0.367683	0.999615
antrop_DBP	NL_vir006651	0.015801	0.0194942	0.810549	0.417625	0.999602	0.0251328	0.0203472	1.23519	0.216758	0.999615
BlCells_Granulo_log	NL_vir006651	-1.60917	1.5655	-1.0279	0.303998	0.999602	-0.764142	1.65119	-0.462783	0.64352	0.999615
BlCells_Mono_log	NL_vir006651	-0.254845	4.07617	-0.0625208	0.950148	0.999602	2.55405	4.18763	0.609904	0.541925	0.999615
BlCells_Baso_log	NL_vir006651	-20.6503	25.7158	-0.80302	0.421963	0.999602	-22.5844	26.2801	-0.859371	0.390136	0.999615
BlCells_Eos_log	NL_vir006651	-5.53333	4.71568	-1.17339	0.240639	0.999602	-5.16897	4.80225	-1.07636	0.281765	0.999615
BlCells_Ery	NL_vir006651	0.162878	0.515722	0.315825	0.752135	0.999602	0.271518	0.536064	0.506503	0.612503	0.999615
BlCells_Hb	NL_vir006651	-0.0018076	0.281086	-0.00643076	0.994869	0.999602	0.14508	0.308318	0.470552	0.637961	0.999615
Biochem_HbA1c_log	NL_vir006651	-5.14449	4.34044	-1.18524	0.235921	0.999602	-6.36162	4.70598	-1.35182	0.176434	0.999615
Biochem_Glucose_log	NL_vir006651	-4.98178	4.72978	-1.05328	0.292213	0.999602	-2.84524	5.01216	-0.567667	0.570261	0.999615
Biochem_Cholesterol	NL_vir006651	-0.210096	0.185845	-1.13049	0.258271	0.999602	-0.299336	0.194761	-1.53694	0.124308	0.999615
Biochem_LDL	NL_vir006651	-0.172114	0.199483	-0.862804	0.388245	0.999602	-0.258752	0.208358	-1.24186	0.214287	0.999615
Biochem_HDL	NL_vir006651	0.398564	0.433287	0.919862	0.357645	0.999602	0.147746	0.455378	0.324447	0.745599	0.999615
Biochem_TG_log	NL_vir006651	-2.34877	1.72349	-1.36279	0.172948	0.999602	-1.46035	1.76382	-0.827945	0.407702	0.999615
QOL_mental.comp.score_log	NL_vir006651	-0.586255	2.09757	-0.279492	0.779867	0.999602	-1.08836	2.09044	-0.520638	0.602619	0.999615
QOL_phys.comp.score_log	NL_vir006651	2.62693	3.20932	0.818533	0.413053	0.999602	1.0187	3.27119	0.311415	0.755485	0.999615
Bristol_av.stool.freq_log	NL_vir006651	-1.59211	1.80292	-0.883074	0.377196	0.999602	-1.06296	1.84697	-0.575519	0.56494	0.999615
Bristol_av.stool.type	NL_vir006651	-0.0880811	0.198878	-0.44289	0.657845	0.999602	-0.0494836	0.218339	-0.226636	0.820707	0.999615
BioMK_Citrullin	NL_vir006651	0.00111486	0.0146155	0.0762794	0.939197	0.999602	-0.000151112	0.0159648	-0.00946529	0.992448	0.999615
BioMK_IL1beta_log	NL_vir006651	-0.112421	1.02929	-0.109222	0.913027	0.999602	0.133845	0.971273	0.137803	0.890396	0.999615
BioMK_IL6_log	NL_vir006651	-0.244536	0.730004	-0.334979	0.737641	0.999602	-0.229873	0.683854	-0.336143	0.736763	0.999615
BioMK_IL8_log	NL_vir006651	0.366969	0.792869	0.462837	0.643481	0.999602	0.247134	0.817775	0.302202	0.762498	0.999615
BioMK_IL10_log	NL_vir006651	1.18904	0.951557	1.24957	0.211457	0.999602	1.0866	0.992067	1.09529	0.27339	0.999615
BioMK_IL12P70_log	NL_vir006651	0.0147574	0.668254	0.0220835	0.982381	0.999602	0.175204	0.657439	0.266495	0.789858	0.999615
BioMK_TNFalpha_log	NL_vir006651	-0.342278	0.679312	-0.50386	0.61436	0.999602	-0.590682	0.693837	-0.851328	0.394587	0.999615
BioMK_BetaDefensin2_log	NL_vir006651	0.161723	0.517555	0.312475	0.754679	0.999602	0.0382615	0.574826	0.0665619	0.946931	0.999615
BioMK_Calprotectin_log	NL_vir006651	-0.471166	0.440116	-1.07055	0.284372	0.999602	-0.229778	0.428859	-0.535789	0.592104	0.999615
antrop_hip.circ	NL_vir006651	-0.00616996	0.0178633	-0.345398	0.729795	0.999602	0.00891247	0.0183416	0.485916	0.627027	0.999615
QOL_overall_health_self_perception	NL_vir006651	0.0391567	0.206597	0.189532	0.849676	0.999602	0.0704376	0.209353	0.336454	0.736529	0.999615
alcohol_products_log	NL_vir006651	0.111292	0.238768	0.466112	0.641135	0.999602	0.119274	0.256368	0.465245	0.641756	0.999615
breads_log	NL_vir006651	0.730924	0.769733	0.949581	0.342325	0.999602	0.424145	0.776599	0.546157	0.584958	0.999615
cereals_log	NL_vir006651	-0.0528262	0.305676	-0.172818	0.862795	0.999602	-0.196778	0.321142	-0.612743	0.540046	0.999615
coffee_log	NL_vir006651	0.224754	0.250729	0.896402	0.370038	0.999602	0.180565	0.263424	0.685456	0.493056	0.999615
dairy_log	NL_vir006651	-0.377458	0.306081	-1.2332	0.217503	0.999602	-0.275663	0.315884	-0.872673	0.382842	0.999615
spreads_log	NL_vir006651	-0.318082	0.324899	-0.979018	0.327571	0.999602	-0.39127	0.338507	-1.15587	0.247734	0.999615
eggs_log	NL_vir006651	0.0602766	0.425121	0.141787	0.887248	0.999602	0.0530509	0.442475	0.119896	0.904566	0.999615
fish_log	NL_vir006651	-0.0662618	0.357442	-0.185378	0.852933	0.999602	-0.118981	0.370778	-0.320895	0.74829	0.999615
fruits_log	NL_vir006651	0.198729	0.455509	0.436278	0.662635	0.999602	0.14529	0.440698	0.329681	0.741641	0.999615
legumes_log	NL_vir006651	0.069923	0.291426	0.239934	0.810381	0.999602	0.0588713	0.298775	0.197042	0.843795	0.999615
meat_log	NL_vir006651	-0.371963	0.377911	-0.984261	0.324987	0.999602	-0.339448	0.390623	-0.868991	0.384852	0.999615
nonalc_drinks_log	NL_vir006651	-0.243688	0.20113	-1.2116	0.225667	0.999602	-0.166957	0.207296	-0.805406	0.420586	0.999615
nuts_log	NL_vir006651	0.487018	0.37516	1.29816	0.194232	0.999602	0.303795	0.398514	0.762318	0.44587	0.999615
potatos_log	NL_vir006651	-0.329516	0.42549	-0.774438	0.438672	0.999602	-0.363683	0.428687	-0.848364	0.396235	0.999615
ready_meal_log	NL_vir006651	-0.0401564	0.315439	-0.127303	0.8987	0.999602	0.034758	0.31516	0.110287	0.912182	0.999615
rice_log	NL_vir006651	-0.113011	0.337351	-0.334995	0.737629	0.999602	-0.0531693	0.352698	-0.15075	0.880173	0.999615
sauces_log	NL_vir006651	-0.601796	0.390517	-1.54103	0.12331	0.999602	-0.479674	0.404996	-1.18439	0.236258	0.999615
soup_log	NL_vir006651	0.145819	0.311892	0.46753	0.640121	0.999602	0.289729	0.332326	0.871823	0.383305	0.999615
sugar_sweets_log	NL_vir006651	-0.00463528	0.379647	-0.0122094	0.990259	0.999602	-0.185675	0.384078	-0.483432	0.628789	0.999615
tea_log	NL_vir006651	0.126974	0.249331	0.50926	0.61057	0.999602	0.0675675	0.250331	0.269912	0.787228	0.999615
vegetables_log	NL_vir006651	0.628112	0.622486	1.00904	0.312957	0.999602	0.371127	0.657246	0.56467	0.572298	0.999615
lowenergy	NL_vir006651	0.357062	0.751456	0.47516	0.634673	0.999602	0.749732	0.762577	0.983157	0.32553	0.999615
lowfat	NL_vir006651	1.01416	0.760461	1.33361	0.182333	0.999602	1.41388	0.770848	1.83419	0.0666254	0.999615
lownatrium	NL_vir006651	-13.2664	905.494	-0.014651	0.988311	0.999602	-12.8828	905.921	-0.0142206	0.988654	0.999615
high.fiber	NL_vir006651	-14.2153	1018.42	-0.0139582	0.988863	0.999602	-13.8395	1019.38	-0.0135764	0.989168	0.999615
alcohol.g_log	NL_vir006651	0.139169	0.185057	0.752035	0.45203	0.999602	0.116032	0.200771	0.577935	0.563308	0.999615
kcal_log	NL_vir006651	-0.833604	1.43466	-0.581047	0.561209	0.999602	-1.51473	1.53098	-0.989382	0.322476	0.999615
protein.total_log	NL_vir006651	-0.189942	1.56017	-0.121744	0.903102	0.999602	-0.542153	1.63657	-0.331274	0.740438	0.999615
protein.plant_log	NL_vir006651	1.22838	1.34708	0.91189	0.361827	0.999602	0.513216	1.44348	0.355541	0.722184	0.999615
protein.animal_log	NL_vir006651	-1.01526	1.08465	-0.936024	0.349261	0.999602	-0.951642	1.13299	-0.839938	0.400943	0.999615
fat.total_log	NL_vir006651	-1.11894	1.14105	-0.980623	0.326779	0.999602	-1.7571	1.21018	-1.45193	0.146521	0.999615
carbohydrates.total_log	NL_vir006651	-0.237366	1.26977	-0.186937	0.85171	0.999602	-0.804172	1.34911	-0.596075	0.551125	0.999615
how_often_breakfast	NL_vir006651	0.373328	0.321545	1.16104	0.245624	0.999602	0.36313	0.318559	1.13992	0.254322	0.999615
low_carb_diet	NL_vir006651	1.2451	0.772563	1.61165	0.107039	0.999602	1.63322	0.783284	2.08509	0.0370614	0.999615
protein_rich_diet	NL_vir006651	-13.0685	758.067	-0.0172393	0.986246	0.999602	-12.7154	758.29	-0.0167686	0.986621	0.999615
weight_related_diet	NL_vir006651	0.380113	0.752479	0.505147	0.613455	0.999602	0.400159	0.779879	0.513104	0.607878	0.999615
how_often_coffee	NL_vir006651	0.0601246	0.104861	0.573377	0.56639	0.999602	0.0330609	0.109137	0.302931	0.761942	0.999615
how_often_fruits	NL_vir006651	0.182806	0.148173	1.23374	0.2173	0.999602	0.141193	0.145175	0.972573	0.330766	0.999615
how_often_meat	NL_vir006651	-0.0958464	0.124471	-0.770029	0.441283	0.999602	-0.0953338	0.130182	-0.732313	0.463977	0.999615
how_often_tea	NL_vir006651	0.0489349	0.102274	0.478469	0.632316	0.999602	0.018018	0.10206	0.176543	0.859867	0.999615
how_often_vegetables	NL_vir006651	0.207223	0.195152	1.06185	0.288302	0.999602	0.113438	0.205188	0.552851	0.580366	0.999615
how_often_milk_or_buttermilk	NL_vir006651	-0.0124248	0.0746331	-0.166479	0.86778	0.999602	-0.0227158	0.076902	-0.295387	0.767698	0.999615
wholefat_milk	NL_vir006651	-0.298773	0.439128	-0.680379	0.496265	0.999602	-0.319672	0.449281	-0.711519	0.476763	0.999615
buttermilk	NL_vir006651	0.201268	0.14675	1.3715	0.17022	0.999602	0.205956	0.15072	1.36648	0.171788	0.999615
how_often_fish	NL_vir006651	0.0181974	0.141866	0.128272	0.897934	0.999602	-0.0052226	0.147518	-0.0354032	0.971758	0.999615
how_often_alcohol	NL_vir006651	0.0589679	0.0990278	0.595468	0.551531	0.999602	0.0635537	0.103855	0.611949	0.540572	0.999615
alcohol.free_beer	NL_vir006651	-0.360446	0.626957	-0.574914	0.56535	0.999602	-0.185067	0.626016	-0.295627	0.767515	0.999615
beer	NL_vir006651	-0.372045	0.22757	-1.63486	0.102079	0.999602	-0.365433	0.239473	-1.52599	0.127013	0.999615
white_wine	NL_vir006651	0.147493	0.201433	0.732218	0.464035	0.999602	0.046126	0.214125	0.215416	0.829443	0.999615
rose_wine	NL_vir006651	0.0596116	0.265859	0.224223	0.822584	0.999602	0.0927766	0.273973	0.338634	0.734885	0.999615
how_often_bread	NL_vir006651	0.023635	0.166492	0.141959	0.887113	0.999602	-0.0484329	0.16253	-0.297994	0.765708	0.999615
how_often_eggs	NL_vir006651	0.0153901	0.144229	0.106706	0.915023	0.999602	-0.00133716	0.15069	-0.00887361	0.99292	0.999615
how_often_muesli	NL_vir006651	-0.006833	0.0790513	-0.0864376	0.931119	0.999602	-0.0431982	0.0822367	-0.525291	0.599381	0.999615
how_often_yoghurt_milk_based_puddings	NL_vir006651	-0.108481	0.08733	-1.2422	0.214163	0.999602	-0.0978763	0.088732	-1.10306	0.270003	0.999615
how_often_icecream	NL_vir006651	0.0462811	0.145539	0.317998	0.750486	0.999602	0.0165371	0.151478	0.109172	0.913066	0.999615
how_often_pizza	NL_vir006651	0.168475	0.183231	0.919467	0.357851	0.999602	0.205057	0.182647	1.12269	0.261568	0.999615
how_often_rice	NL_vir006651	-0.0242334	0.141805	-0.170892	0.864308	0.999602	0.0120384	0.145801	0.0825678	0.934195	0.999615
how_often_pulses	NL_vir006651	0.0332747	0.144227	0.23071	0.81754	0.999602	0.0137296	0.145255	0.094521	0.924695	0.999615
how_often_boiled_potatos	NL_vir006651	-0.0595371	0.119403	-0.498624	0.618044	0.999602	-0.075766	0.121716	-0.622484	0.533624	0.999615
how_often_baked_fried_potatoes	NL_vir006651	-0.100592	0.163489	-0.615283	0.538368	0.999602	-0.100429	0.1704	-0.589371	0.555613	0.999615
how_often_soda	NL_vir006651	-0.104041	0.0876163	-1.18746	0.235048	0.999602	-0.0822775	0.0886382	-0.928239	0.353284	0.999615
soda_with_sugar	NL_vir006651	-0.196612	0.177781	-1.10593	0.268759	0.999602	-0.193686	0.180698	-1.07188	0.283775	0.999615
soda_no_sugar	NL_vir006651	0.0919899	0.150813	0.609959	0.541889	0.999602	0.166499	0.158062	1.05338	0.292166	0.999615
how_often_chocomilk_sweetened_milk_drinks	NL_vir006651	-0.169593	0.102909	-1.64798	0.0993559	0.999602	-0.165201	0.10397	-1.58893	0.112075	0.999615
how_often_chocolade	NL_vir006651	0.0961761	0.107154	0.89755	0.369426	0.999602	0.0261297	0.111376	0.234608	0.814513	0.999615
how_often_nuts	NL_vir006651	0.0559133	0.11564	0.483513	0.628732	0.999602	-0.00111385	0.123198	-0.0090411	0.992786	0.999615
how_often_crisps_savory_crackers	NL_vir006651	-0.255103	0.138546	-1.84128	0.0655801	0.999602	-0.280276	0.144924	-1.93396	0.0531187	0.999615
ACE_inhibitor	uvig_425355	-14.1586	978.596	-0.0144683	0.988456	0.999602	-14.0928	894.933	-0.0157473	0.987436	0.999615
alpha_blockers	uvig_425355	-12.8713	1248.66	-0.0103081	0.991775	0.999602	-12.9828	1198.75	-0.0108304	0.991359	0.999615
angII_receptor_antagonist	uvig_425355	-14.1506	1113.02	-0.0127137	0.989856	0.999602	-13.7202	1011.12	-0.0135694	0.989174	0.999615
anti_androgen_oral_contraceptive	uvig_425355	-13.7868	1055.93	-0.0130565	0.989583	0.999602	-14.1979	1003.39	-0.0141499	0.98871	0.999615
anti_epileptics	uvig_425355	-12.2458	1062.61	-0.0115242	0.990805	0.999602	-11.9741	1059.06	-0.0113063	0.990979	0.999615
anti_histamine	uvig_425355	-0.180347	1.03879	-0.173612	0.86217	0.999602	-0.582386	1.05365	-0.55273	0.580448	0.999615
antibiotics_merged	uvig_425355	1.80139	1.08773	1.6561	0.097701	0.999602	1.49204	1.12541	1.32577	0.184916	0.999615
benzodiazepine_derivatives_related	uvig_425355	-14.2482	1225.47	-0.0116267	0.990723	0.999602	-14.019	1124.54	-0.0124665	0.990053	0.999615
beta_blockers	uvig_425355	0.354207	1.06466	0.332694	0.739365	0.999602	0.388871	1.07136	0.362971	0.716626	0.999615
beta_sympathomimetic_inhaler	uvig_425355	-15.5588	1322.23	-0.0117671	0.990611	0.999602	-15.5525	1173.34	-0.0132549	0.989424	0.999615
ca_channel_blocker	uvig_425355	1.57828	1.09047	1.44734	0.147802	0.999602	1.35308	1.12897	1.19851	0.230719	0.999615
insulin	uvig_425355	-12.085	1068.2	-0.0113134	0.990973	0.999602	-11.7116	997.785	-0.0117376	0.990635	0.999615
IUD_that_includes_hormones	uvig_425355	-0.0699747	1.06765	-0.0655409	0.947743	0.999602	0.0143457	1.08165	0.0132628	0.989418	0.999615
K_saving_diuretic	uvig_425355	-11.7524	905.675	-0.0129764	0.989647	0.999602	-12.6647	1400.57	-0.00904253	0.992785	0.999615
melatonine	uvig_425355	-12.4746	973.759	-0.0128107	0.989779	0.999602	-13.2243	944.996	-0.013994	0.988835	0.999615
mesalazines	uvig_425355	-12.362	970.53	-0.0127374	0.989837	0.999602	-12.3651	1382.11	-0.00894658	0.992862	0.999615
metformin	uvig_425355	-12.9713	1016.83	-0.0127566	0.989822	0.999602	-14.0365	1433.55	-0.00979143	0.992188	0.999615
methylphenidate	uvig_425355	-12.7741	1071.02	-0.0119271	0.990484	0.999602	-13.0767	1030.84	-0.0126855	0.989879	0.999615
NSAID	uvig_425355	0.635742	1.05323	0.603614	0.5461	0.999602	0.936118	1.07269	0.872683	0.382836	0.999615
opiat	uvig_425355	1.90528	1.09427	1.74114	0.0816593	0.999602	2.43889	1.18601	2.05639	0.039745	0.999615
oral_anti_diabetics	uvig_425355	-11.8157	847.405	-0.0139434	0.988875	0.999602	-13.2544	1316.24	-0.0100699	0.991966	0.999615
oral_contraceptive	uvig_425355	-0.16895	0.823622	-0.20513	0.837471	0.999602	-0.119086	0.840187	-0.141737	0.887288	0.999615
other_antidepressant	uvig_425355	-13.2517	1241.92	-0.0106704	0.991486	0.999602	-12.8879	1158.04	-0.0111291	0.99112	0.999615
paracetamol	uvig_425355	-13.1392	1184.31	-0.0110943	0.991148	0.999602	-12.9377	1136.87	-0.0113802	0.99092	0.999615
parasympatholytic_inhaler	uvig_425355	-12.2056	1070.6	-0.0114007	0.990904	0.999602	-12.1045	1041.22	-0.0116253	0.990725	0.999615
platelet_aggregation_inhibitor	uvig_425355	1.08439	1.0867	0.997867	0.318344	0.999602	0.794723	1.11269	0.714234	0.475083	0.999615
PPI	uvig_425355	-0.234867	1.04661	-0.224407	0.822441	0.999602	-0.232445	1.04981	-0.221415	0.824769	0.999615
SSRI_antidepressant	uvig_425355	0.939579	1.05592	0.889819	0.373563	0.999602	0.574144	1.08522	0.529056	0.596766	0.999615
statin	uvig_425355	0.513738	1.07513	0.477839	0.632765	0.999602	0.333519	1.09209	0.305395	0.760065	0.999615
steroid_inhaler	uvig_425355	-14.5089	857.329	-0.0169234	0.986498	0.999602	-15.4857	1256.47	-0.0123248	0.990166	0.999615
steroid_nose_spray	uvig_425355	0.101977	1.03942	0.0981086	0.921846	0.999602	-0.13343	1.05559	-0.126403	0.899413	0.999615
thiazide_diuretic	uvig_425355	-14.0898	990.641	-0.0142229	0.988652	0.999602	-13.5952	906.817	-0.0149922	0.988038	0.999615
thyrax	uvig_425355	-14.2423	1270.97	-0.0112059	0.991059	0.999602	-14.0823	1199.45	-0.0117406	0.990633	0.999615
tricyclic_antidepressant	uvig_425355	-13.2491	1188.81	-0.0111449	0.991108	0.999602	-13.849	1097.74	-0.012616	0.989934	0.999615
triptans	uvig_425355	-13.4266	880.289	-0.0152525	0.987831	0.999602	-13.9465	1362.76	-0.010234	0.991835	0.999615
vitamin_B12	uvig_425355	-13.4377	1242.21	-0.0108176	0.991369	0.999602	-12.6406	1163.48	-0.0108645	0.991332	0.999615
vitamin_D	uvig_425355	2.03148	1.10447	1.83932	0.0658688	0.999602	1.68575	1.17444	1.43536	0.151183	0.999615
vitamin_K_antagonist	uvig_425355	-11.9498	1067.49	-0.0111943	0.991068	0.999602	-12.0208	1036.03	-0.0116027	0.990743	0.999615
smk_current	uvig_425355	-0.780482	0.758126	-1.02949	0.30325	0.999602	-0.664734	0.762522	-0.871757	0.383341	0.999615
smk_history	uvig_425355	-0.135841	0.310365	-0.437682	0.661617	0.999602	-0.0737175	0.317821	-0.231947	0.816579	0.999615
smk_father	uvig_425355	-0.43028	0.498819	-0.862598	0.388359	0.999602	-0.39689	0.508056	-0.781194	0.434688	0.999615
smk_mother	uvig_425355	-16.902	876.692	-0.0192793	0.984618	0.999602	-17.6753	1305.68	-0.0135372	0.989199	0.999615
smk_mother.pregn	uvig_425355	-15.8327	1088.65	-0.0145434	0.988396	0.999602	-15.626	971.983	-0.0160764	0.987173	0.999615
ever_asthma	uvig_425355	-0.0535701	0.764603	-0.0700626	0.944144	0.999602	-0.227822	0.787233	-0.289396	0.772278	0.999615
COPD_bronchitis	uvig_425355	-14.4339	917.486	-0.015732	0.987448	0.999602	-15.5753	1363	-0.0114272	0.990883	0.999615
diabetes	uvig_425355	-14.1176	1248.2	-0.0113104	0.990976	0.999602	-14.003	1108.15	-0.0126364	0.989918	0.999615
ever_heart_attack	uvig_425355	-13.1957	1240.62	-0.0106364	0.991514	0.999602	-13.7309	1170.07	-0.0117351	0.990637	0.999615
heart_rhythm_problems	uvig_425355	0.295182	0.538048	0.548616	0.583269	0.999602	0.176352	0.543998	0.324177	0.745804	0.999615
bloodpressure_ever_high	uvig_425355	-0.46621	0.768071	-0.606989	0.543858	0.999602	-0.379772	0.78139	-0.486021	0.626952	0.999615
migraine	uvig_425355	-0.692348	0.765266	-0.904716	0.365616	0.999602	-0.615178	0.774801	-0.793983	0.427205	0.999615
catarract	uvig_425355	-13.0519	1043.93	-0.0125026	0.990025	0.999602	-12.8959	1000.23	-0.0128929	0.989713	0.999615
stomach_ulcer	uvig_425355	1.13533	1.06871	1.06233	0.288086	0.999602	1.15184	1.10306	1.04423	0.296381	0.999615
IBD	uvig_425355	-13.368	1184.07	-0.0112899	0.990992	0.999602	-12.6565	1101.7	-0.0114882	0.990834	0.999615
IBS	uvig_425355	0.587266	0.654414	0.897393	0.369509	0.999602	0.456435	0.670065	0.68118	0.495757	0.999615
hepatitis	uvig_425355	1.63877	1.07482	1.52469	0.127336	0.999602	1.65165	1.0954	1.5078	0.131606	0.999615
gall_stones	uvig_425355	-14.2131	916.822	-0.0155025	0.987631	0.999602	-15.0156	1353.83	-0.0110912	0.991151	0.999615
kidney_stones	uvig_425355	1.24567	1.06359	1.1712	0.24152	0.999602	1.20862	1.09998	1.09877	0.271867	0.999615
chronic_bladder_infection	uvig_425355	1.38046	1.07982	1.27842	0.201101	0.999602	1.73759	1.14714	1.51472	0.129844	0.999615
incontinence	uvig_425355	-13.2324	838.453	-0.0157819	0.987408	0.999602	-14.3154	1321.05	-0.0108363	0.991354	0.999615
epilepsy	uvig_425355	-13.3564	1132.82	-0.0117904	0.990593	0.999602	-12.7334	1033.96	-0.0123151	0.990174	0.999615
anemia	uvig_425355	0.246061	0.666594	0.369131	0.71203	0.999602	0.0431138	0.681774	0.0632377	0.949577	0.999615
blood_clotting_disorder	uvig_425355	-12.4523	972.438	-0.0128052	0.989783	0.999602	-13.0611	1382.74	-0.00944578	0.992463	0.999615
fibromyalgiae	uvig_425355	-14.1581	1228.38	-0.0115258	0.990804	0.999602	-14.4558	1091.57	-0.0132432	0.989434	0.999615
arthrosis	uvig_425355	1.04242	0.81402	1.28058	0.200341	0.999602	1.0989	0.828952	1.32565	0.184955	0.999615
neck_or_back_hernia	uvig_425355	0.216451	1.05005	0.206133	0.836687	0.999602	-0.0230632	1.06328	-0.0216906	0.982695	0.999615
eczema	uvig_425355	0.02116	0.641263	0.0329974	0.973677	0.999602	0.066634	0.648729	0.102715	0.918189	0.999615
psoriasis	uvig_425355	0.932108	1.0546	0.883851	0.376777	0.999602	1.08678	1.06929	1.01635	0.309461	0.999615
CFS	uvig_425355	-13.203	1053.68	-0.0125304	0.990002	0.999602	-13.1868	969.362	-0.0136036	0.989146	0.999615
depression	uvig_425355	0.146951	0.760529	0.193222	0.846785	0.999602	-0.101898	0.783619	-0.130035	0.896539	0.999615
panic_disorder	uvig_425355	0.654059	1.04717	0.624596	0.532236	0.999602	0.769292	1.06827	0.720131	0.471444	0.999615
ADHD	uvig_425355	-13.695	1314.3	-0.01042	0.991686	0.999602	-13.7767	1235.97	-0.0111465	0.991107	0.999615
food_allergy	uvig_425355	0.382147	0.763847	0.500293	0.616868	0.999602	0.211529	0.776959	0.272252	0.785428	0.999615
dust_allergy	uvig_425355	-0.490898	0.755258	-0.649974	0.515709	0.999602	-0.679321	0.765842	-0.887024	0.375066	0.999615
animals_allergy	uvig_425355	-0.283727	0.756276	-0.375162	0.70754	0.999602	-0.507869	0.768682	-0.660701	0.508804	0.999615
insect_bites_allergy	uvig_425355	-14.4154	936.116	-0.0153991	0.987714	0.999602	-15.4454	1401.4	-0.0110214	0.991206	0.999615
pollen_allergy	uvig_425355	0.776379	0.492725	1.57568	0.115099	0.999602	0.702322	0.504039	1.39339	0.163502	0.999615
contact_allergy	uvig_425355	0.325649	0.784792	0.414949	0.678179	0.999602	0.282873	0.794612	0.355989	0.721849	0.999615
antrop_gender.F1M2	uvig_425355	0.123616	0.478735	0.258215	0.796241	0.999602	0.34343	0.488047	0.703682	0.481631	0.999615
antrop_age	uvig_425355	-0.0266827	0.0182801	-1.45966	0.144383	0.999602	-0.0184195	0.0180221	-1.02205	0.306757	0.999615
antrop_height	uvig_425355	-0.0447851	0.0369629	-1.21162	0.225657	0.999602	-0.0555708	0.0386472	-1.4379	0.150462	0.999615
antrop_BMI	uvig_425355	-0.0608122	0.0680061	-0.894217	0.371206	0.999602	-0.0387964	0.0663485	-0.584737	0.558725	0.999615
antrop_WHR	uvig_425355	2.64504	3.72107	0.710828	0.477191	0.999602	3.30318	3.79945	0.869385	0.384637	0.999615
antrop_SBP	uvig_425355	0.0183646	0.0196273	0.935663	0.349447	0.999602	0.0294001	0.020272	1.45028	0.146981	0.999615
antrop_DBP	uvig_425355	0.0100021	0.028776	0.347584	0.728152	0.999602	0.0237309	0.0288911	0.821391	0.411424	0.999615
HBF	uvig_425355	-0.000416115	0.0236782	-0.0175738	0.985979	0.999602	0.00391413	0.0249537	0.156856	0.875359	0.999615
BlCells_Leuco_log	uvig_425355	1.95049	2.35771	0.827285	0.408076	0.999602	2.32961	2.33874	0.996097	0.319203	0.999615
BlCells_Granulo_log	uvig_425355	1.50806	1.97567	0.763319	0.445273	0.999602	1.84507	1.90646	0.967797	0.333146	0.999615
BlCells_Lympho	uvig_425355	0.0701388	0.424977	0.165041	0.868911	0.999602	0.0757953	0.422616	0.179348	0.857665	0.999615
BlCells_Baso_log	uvig_425355	-24.1087	36.6284	-0.658198	0.510411	0.999602	-33.2322	36.6917	-0.905715	0.365087	0.999615
BlCells_Eos_log	uvig_425355	1.05759	5.01048	0.211076	0.832828	0.999602	-0.717742	4.92404	-0.145763	0.884109	0.999615
BlCells_Ery	uvig_425355	-0.192384	0.722328	-0.266339	0.789978	0.999602	-0.0969505	0.735878	-0.131748	0.895184	0.999615
BlCells_Hb	uvig_425355	-0.336239	0.378706	-0.887863	0.374615	0.999602	-0.286227	0.402738	-0.710703	0.477269	0.999615
BlCells_Trombo	uvig_425355	-0.00399313	0.00495053	-0.806606	0.419894	0.999602	-0.00383119	0.00486548	-0.787424	0.431033	0.999615
Biochem_HbA1c_log	uvig_425355	-3.81697	6.09193	-0.626561	0.530947	0.999602	-3.70828	6.16132	-0.601864	0.547264	0.999615
Biochem_Glucose_log	uvig_425355	0.930338	6.18514	0.150415	0.880437	0.999602	1.02582	6.10993	0.167894	0.866666	0.999615
Biochem_Cholesterol	uvig_425355	-0.0440672	0.26006	-0.16945	0.865443	0.999602	0.033788	0.269547	0.125351	0.900246	0.999615
Biochem_LDL	uvig_425355	-0.0150748	0.276521	-0.0545157	0.956524	0.999602	0.0699291	0.281208	0.248674	0.803613	0.999615
Biochem_HDL	uvig_425355	0.0663279	0.645163	0.102808	0.918115	0.999602	-0.14326	0.667194	-0.214721	0.829985	0.999615
Biochem_TG_log	uvig_425355	-0.90595	2.1944	-0.412846	0.67972	0.999602	0.189884	2.05103	0.0925797	0.926237	0.999615
Biochem_Creatinine	uvig_425355	-0.0476827	0.0280271	-1.70131	0.0888856	0.999602	-0.044646	0.0291251	-1.5329	0.1253	0.999615
QOL_mental.comp.score_log	uvig_425355	-1.14202	2.52503	-0.452281	0.651067	0.999602	-0.78266	2.43773	-0.321061	0.748164	0.999615
QOL_phys.comp.score_log	uvig_425355	1.6013	4.37899	0.365678	0.714605	0.999602	2.79216	4.57974	0.609676	0.542076	0.999615
Bristol_av.stool.freq_log	uvig_425355	0.503271	2.35357	0.213833	0.830678	0.999602	0.933197	2.49736	0.373673	0.708648	0.999615
Bristol_av.stool.type	uvig_425355	-0.0349593	0.272068	-0.128495	0.897757	0.999602	0.123667	0.26919	0.459403	0.645945	0.999615
BioMK_Citrullin	uvig_425355	-0.0373182	0.0249493	-1.49576	0.134716	0.999602	-0.0342447	0.0238768	-1.43422	0.151509	0.999615
BioMK_IL1beta_log	uvig_425355	0.474572	1.16185	0.408464	0.682933	0.999602	0.280521	1.05693	0.265412	0.790692	0.999615
BioMK_IL6_log	uvig_425355	0.440445	0.789954	0.557558	0.577147	0.999602	0.337163	0.772484	0.436467	0.662498	0.999615
BioMK_IL8_log	uvig_425355	-1.02778	1.2896	-0.796976	0.425465	0.999602	-1.22828	1.3284	-0.924631	0.355158	0.999615
BioMK_IL10_log	uvig_425355	0.0726437	1.64828	0.0440724	0.964847	0.999602	-0.563589	1.72764	-0.326218	0.744259	0.999615
BioMK_IL12P70_log	uvig_425355	-0.594266	1.02491	-0.579822	0.562035	0.999602	-0.50275	0.984435	-0.510699	0.609562	0.999615
BioMK_TNFalpha_log	uvig_425355	0.310238	0.781069	0.397196	0.691223	0.999602	0.479413	0.768329	0.623968	0.532649	0.999615
BioMK_ChromograninA_log	uvig_425355	-0.903294	0.755778	-1.19518	0.232015	0.999602	-0.456076	0.782903	-0.582545	0.5602	0.999615
BioMK_BetaDefensin2_log	uvig_425355	-1.0085	0.774746	-1.30172	0.193013	0.999602	-1.18926	0.830489	-1.432	0.152143	0.999615
BioMK_Calprotectin_log	uvig_425355	-0.62378	0.646576	-0.964743	0.334673	0.999602	-0.574555	0.637462	-0.901316	0.36742	0.999615
antrop_hip.circ	uvig_425355	-0.0322043	0.0268805	-1.19806	0.230895	0.999602	-0.0283891	0.0272462	-1.04195	0.297436	0.999615
Biochem_Insulin	uvig_425355	0.0217123	0.0348679	0.622704	0.533479	0.999602	0.027943	0.0343569	0.813313	0.416038	0.999615
QOL_overall_health_self_perception	uvig_425355	-0.0214648	0.286169	-0.0750073	0.940209	0.999602	0.0170876	0.29442	0.0580382	0.953718	0.999615
alcohol_products_log	uvig_425355	-0.396076	0.286985	-1.38013	0.167547	0.999602	-0.382331	0.29561	-1.29336	0.195885	0.999615
breads_log	uvig_425355	0.365292	0.972309	0.375695	0.707144	0.999602	0.834727	1.0852	0.76919	0.441781	0.999615
cereals_log	uvig_425355	0.211	0.38941	0.541846	0.587924	0.999602	0.191956	0.400275	0.479561	0.631539	0.999615
cheese_log	uvig_425355	-0.086008	0.514175	-0.167274	0.867155	0.999602	0.0572	0.526762	0.108588	0.913529	0.999615
coffee_log	uvig_425355	-0.179827	0.247747	-0.725846	0.467933	0.999602	-0.128429	0.256674	-0.500357	0.616824	0.999615
dairy_log	uvig_425355	-0.293429	0.467929	-0.62708	0.530607	0.999602	-0.198113	0.481447	-0.411495	0.68071	0.999615
spreads_log	uvig_425355	-0.175157	0.447611	-0.391314	0.695565	0.999602	-0.0448744	0.47301	-0.0948699	0.924418	0.999615
eggs_log	uvig_425355	-0.763448	0.546147	-1.39788	0.162149	0.999602	-0.593973	0.536088	-1.10798	0.267871	0.999615
fish_log	uvig_425355	-0.175244	0.482131	-0.363477	0.716248	0.999602	-0.10349	0.487092	-0.212466	0.831744	0.999615
fruits_log	uvig_425355	0.57869	0.699777	0.826964	0.408258	0.999602	0.71658	0.760558	0.942176	0.346102	0.999615
legumes_log	uvig_425355	-0.054412	0.406542	-0.133841	0.893528	0.999602	-0.0223377	0.41945	-0.0532547	0.957529	0.999615
meat_log	uvig_425355	-0.201446	0.56989	-0.353483	0.723727	0.999602	-0.162204	0.599468	-0.27058	0.786714	0.999615
nonalc_drinks_log	uvig_425355	-0.284677	0.288617	-0.986349	0.323962	0.999602	-0.194285	0.285166	-0.681305	0.495679	0.999615
nuts_log	uvig_425355	0.0413533	0.496757	0.0832464	0.933656	0.999602	-0.0409258	0.4938	-0.0828793	0.933948	0.999615
pasta_log	uvig_425355	-0.223889	0.52036	-0.430257	0.667008	0.999602	-0.197871	0.524753	-0.377074	0.706118	0.999615
pastry_log	uvig_425355	0.291309	0.632748	0.460388	0.645238	0.999602	0.424299	0.664723	0.638309	0.523272	0.999615
potatos_log	uvig_425355	0.0155703	0.662793	0.023492	0.981258	0.999602	-0.0174345	0.655882	-0.0265818	0.978793	0.999615
ready_meal_log	uvig_425355	0.0340367	0.486286	0.069993	0.944199	0.999602	0.135114	0.5032	0.26851	0.788307	0.999615
rice_log	uvig_425355	-0.0393265	0.473446	-0.0830642	0.9338	0.999602	0.0103261	0.479866	0.0215188	0.982832	0.999615
sauces_log	uvig_425355	-0.151589	0.570198	-0.265853	0.790352	0.999602	-0.070703	0.590781	-0.119677	0.904739	0.999615
savoury_snacks_log	uvig_425355	-0.456955	0.536966	-0.850994	0.394773	0.999602	-0.340456	0.549994	-0.619017	0.535905	0.999615
sugar_sweets_log	uvig_425355	1.02088	0.652874	1.56367	0.117896	0.999602	1.23361	0.700276	1.76161	0.078135	0.999615
tea_log	uvig_425355	0.176695	0.349704	0.505269	0.61337	0.999602	0.188464	0.351419	0.536293	0.591756	0.999615
vegetables_log	uvig_425355	0.680574	0.856131	0.794941	0.426648	0.999602	0.611806	0.865138	0.707178	0.479456	0.999615
lowenergy	uvig_425355	-14.4619	935.11	-0.0154654	0.987661	0.999602	-15.3196	1439.63	-0.0106414	0.99151	0.999615
lowfat	uvig_425355	-14.4118	1288.75	-0.0111828	0.991078	0.999602	-14.2975	1184.21	-0.0120734	0.990367	0.999615
lownatrium	uvig_425355	-12.127	900.274	-0.0134703	0.989253	0.999602	-11.8589	1398.48	-0.00847985	0.993234	0.999615
high.fiber	uvig_425355	-13.276	1012.42	-0.0131131	0.989538	0.999602	-13.2116	964.455	-0.0136985	0.989071	0.999615
vegetarian	uvig_425355	0.461747	0.763346	0.604899	0.545246	0.999602	0.485854	0.783534	0.620081	0.535204	0.999615
alcohol.g_log	uvig_425355	-0.199095	0.19542	-1.01881	0.308295	0.999602	-0.172758	0.198804	-0.868987	0.384854	0.999615
kcal_log	uvig_425355	-0.20495	2.01105	-0.101912	0.918827	0.999602	0.975248	2.15741	0.452045	0.651236	0.999615
protein.total_log	uvig_425355	-1.72542	2.07572	-0.831241	0.405838	0.999602	-0.969377	2.2376	-0.433222	0.664853	0.999615
protein.plant_log	uvig_425355	0.546833	1.84468	0.296438	0.766895	0.999602	1.3351	1.9376	0.689051	0.490791	0.999615
protein.animal_log	uvig_425355	-1.8755	1.45304	-1.29075	0.196791	0.999602	-1.47041	1.48835	-0.987945	0.323179	0.999615
fat.total_log	uvig_425355	-0.743069	1.60634	-0.462584	0.643662	0.999602	-0.118777	1.71697	-0.0691783	0.944848	0.999615
carbohydrates.total_log	uvig_425355	1.0015	1.83185	0.546714	0.584575	0.999602	2.13408	1.96316	1.08706	0.277009	0.999615
how_often_breakfast	uvig_425355	15.946	1130.33	0.0141074	0.988744	0.999602	16.0285	1041.19	0.0153944	0.987718	0.999615
protein_rich_diet	uvig_425355	-13.4736	1246.48	-0.0108093	0.991376	0.999602	-13.8729	1183.25	-0.0117244	0.990646	0.999615
weight_related_diet	uvig_425355	1.11641	0.784832	1.42249	0.154885	0.999602	1.20412	0.791665	1.521	0.128261	0.999615
how_often_coffee	uvig_425355	-0.040677	0.114011	-0.35678	0.721257	0.999602	-0.0230831	0.11688	-0.197494	0.843441	0.999615
how_often_fruits	uvig_425355	0.18326	0.203096	0.902331	0.366881	0.999602	0.16076	0.212331	0.75712	0.448978	0.999615
how_often_meat	uvig_425355	-0.070119	0.179383	-0.39089	0.695878	0.999602	-0.060602	0.184836	-0.32787	0.74301	0.999615
how_often_tea	uvig_425355	0.0545587	0.141252	0.38625	0.699311	0.999602	0.0571699	0.140034	0.408258	0.683084	0.999615
how_often_vegetables	uvig_425355	0.170224	0.26162	0.650654	0.51527	0.999602	0.143356	0.26038	0.550565	0.581932	0.999615
how_often_milk_or_buttermilk	uvig_425355	-0.117222	0.1019	-1.15036	0.249995	0.999602	-0.110316	0.103222	-1.06873	0.285191	0.999615
wholefat_milk	uvig_425355	0.377168	0.297233	1.26893	0.204466	0.999602	0.490704	0.298999	1.64116	0.100765	0.999615
halffat_milk	uvig_425355	0.0990618	0.183548	0.539706	0.5894	0.999602	0.130465	0.185455	0.703484	0.481754	0.999615
lowfat_milk	uvig_425355	-0.589605	0.74537	-0.791023	0.428931	0.999602	-0.686096	0.755381	-0.908277	0.363732	0.999615
buttermilk	uvig_425355	-0.0502431	0.249623	-0.201276	0.840483	0.999602	-0.0738825	0.251066	-0.294275	0.768548	0.999615
how_often_fish	uvig_425355	-0.0236831	0.19517	-0.121346	0.903417	0.999602	-0.0012341	0.194771	-0.00633617	0.994945	0.999615
how_often_alcohol	uvig_425355	-0.175324	0.13279	-1.32031	0.186733	0.999602	-0.17916	0.13583	-1.319	0.187168	0.999615
alcohol.free_beer	uvig_425355	-14.8453	992.664	-0.014955	0.988068	0.999602	-14.6411	926.201	-0.0158076	0.987388	0.999615
beer	uvig_425355	-0.147999	0.284818	-0.519625	0.603325	0.999602	-0.0641758	0.297814	-0.215489	0.829386	0.999615
red_wine	uvig_425355	-0.311136	0.312179	-0.99666	0.31893	0.999602	-0.370403	0.315783	-1.17297	0.240809	0.999615
white_wine	uvig_425355	-0.210298	0.321889	-0.653324	0.513547	0.999602	-0.187449	0.312164	-0.600484	0.548184	0.999615
rose_wine	uvig_425355	-0.431008	0.453331	-0.950758	0.341727	0.999602	-0.45582	0.452367	-1.00763	0.313631	0.999615
how_often_bread	uvig_425355	0.329264	0.348443	0.944959	0.34468	0.999602	0.379185	0.350398	1.08216	0.279183	0.999615
how_often_eggs	uvig_425355	-0.205735	0.189079	-1.08809	0.276554	0.999602	-0.163926	0.184593	-0.888037	0.374521	0.999615
how_often_muesli	uvig_425355	0.0521681	0.104736	0.498091	0.61842	0.999602	0.0333244	0.104826	0.317903	0.750558	0.999615
how_often_yoghurt_milk_based_puddings	uvig_425355	-0.0227419	0.127124	-0.178895	0.85802	0.999602	-0.0250893	0.124273	-0.201888	0.840004	0.999615
how_often_icecream	uvig_425355	0.342984	0.197689	1.73497	0.0827464	0.999602	0.364263	0.201979	1.80347	0.0713145	0.999615
how_often_pizza	uvig_425355	-0.127874	0.258906	-0.493902	0.621375	0.999602	-0.133653	0.2604	-0.513262	0.607768	0.999615
how_often_pasta	uvig_425355	-0.248061	0.200358	-1.23809	0.215682	0.999602	-0.239593	0.203387	-1.17802	0.238789	0.999615
how_often_rice	uvig_425355	-0.0844553	0.193389	-0.436711	0.662321	0.999602	-0.07963	0.193233	-0.412092	0.680272	0.999615
how_often_pulses	uvig_425355	-0.0365769	0.206242	-0.17735	0.859234	0.999602	-0.0140549	0.210253	-0.0668475	0.946703	0.999615
how_often_boiled_potatos	uvig_425355	-0.127822	0.155993	-0.819409	0.412553	0.999602	-0.150323	0.159693	-0.941325	0.346538	0.999615
how_often_baked_fried_potatoes	uvig_425355	-0.209991	0.230181	-0.912284	0.361619	0.999602	-0.253806	0.242811	-1.04528	0.295892	0.999615
how_often_soda	uvig_425355	-0.0306991	0.12663	-0.242433	0.808445	0.999602	0.00797415	0.125547	0.0635154	0.949356	0.999615
soda_with_sugar	uvig_425355	-0.0179874	0.232896	-0.0772337	0.938438	0.999602	0.0783098	0.236619	0.330953	0.74068	0.999615
soda_no_sugar	uvig_425355	-0.263482	0.245863	-1.07166	0.283872	0.999602	-0.292663	0.24571	-1.19109	0.233618	0.999615
how_often_juice	uvig_425355	0.0119163	0.129452	0.0920525	0.926656	0.999602	0.0531455	0.1321	0.402312	0.687455	0.999615
how_often_chocolade	uvig_425355	0.0441205	0.154338	0.285869	0.774979	0.999602	0.0311121	0.163651	0.190113	0.849221	0.999615
how_often_nuts	uvig_425355	0.0337531	0.165977	0.20336	0.838854	0.999602	-0.0193164	0.170872	-0.113046	0.909994	0.999615
how_often_crisps_savory_crackers	uvig_425355	-0.107557	0.189196	-0.568495	0.569699	0.999602	-0.0717817	0.188537	-0.38073	0.703404	0.999615
ACE_inhibitor	MGV-GENOME-0272770	0.869414	1.07804	0.806481	0.419966	0.999602	0.947978	1.10751	0.855951	0.392025	0.999615
alpha_blockers	MGV-GENOME-0272770	-12.3135	1248.08	-0.00986596	0.992128	0.999602	-12.409	1193.63	-0.0103959	0.991705	0.999615
anti_androgen_oral_contraceptive	MGV-GENOME-0272770	-14.2358	1055.61	-0.0134858	0.98924	0.999602	-14.6666	999.732	-0.0146706	0.988295	0.999615
anti_epileptics	MGV-GENOME-0272770	-12.4419	1064.26	-0.0116907	0.990672	0.999602	-12.2159	1049.65	-0.0116381	0.990714	0.999615
anti_histamine	MGV-GENOME-0272770	0.475924	0.759131	0.626932	0.530704	0.999602	0.104469	0.778655	0.134166	0.893272	0.999615
antibiotics_merged	MGV-GENOME-0272770	-13.6951	1088.71	-0.0125792	0.989964	0.999602	-14.0363	1011.66	-0.0138745	0.98893	0.999615
benzodiazepine_derivatives_related	MGV-GENOME-0272770	0.892869	1.05934	0.842855	0.39931	0.999602	1.08499	1.08074	1.00393	0.315412	0.999615
beta_blockers	MGV-GENOME-0272770	0.262607	1.06169	0.247349	0.804638	0.999602	0.337112	1.06813	0.315611	0.752298	0.999615
beta_sympathomimetic_inhaler	MGV-GENOME-0272770	-0.306617	1.03964	-0.294926	0.768051	0.999602	-0.479503	1.06595	-0.449835	0.652829	0.999615
bisphosphonates	MGV-GENOME-0272770	-13.1096	1235.75	-0.0106086	0.991536	0.999602	-13.0219	1142.03	-0.0114024	0.990902	0.999615
ca_channel_blocker	MGV-GENOME-0272770	1.52539	1.08719	1.40307	0.160597	0.999602	1.45198	1.11757	1.29922	0.193868	0.999615
calcium	MGV-GENOME-0272770	-13.3741	1040.67	-0.0128514	0.989746	0.999602	-13.8944	932.928	-0.0148933	0.988117	0.999615
ferrum	MGV-GENOME-0272770	-12.8909	903.374	-0.0142698	0.988615	0.999602	-12.9928	1360.25	-0.00955175	0.992379	0.999615
folic_acid	MGV-GENOME-0272770	-12.6853	899.407	-0.0141041	0.988747	0.999602	-14.0179	1365.04	-0.0102692	0.991807	0.999615
insulin	MGV-GENOME-0272770	-12.177	1056.2	-0.0115291	0.990801	0.999602	-11.9291	972.36	-0.0122682	0.990212	0.999615
IUD_that_includes_hormones	MGV-GENOME-0272770	0.256413	0.7779	0.329622	0.741686	0.999602	0.365413	0.799622	0.456983	0.647683	0.999615
K_saving_diuretic	MGV-GENOME-0272770	-11.8008	893.036	-0.0132143	0.989457	0.999602	-11.3856	862.598	-0.0131992	0.989469	0.999615
laxatives	MGV-GENOME-0272770	-13.673	846.27	-0.0161567	0.987109	0.999602	-15.5042	1300.81	-0.0119189	0.99049	0.999615
mesalazines	MGV-GENOME-0272770	-12.6081	970.639	-0.0129895	0.989636	0.999602	-12.42	1386.76	-0.00895616	0.992854	0.999615
metformin	MGV-GENOME-0272770	-13.0051	1001.49	-0.0129857	0.989639	0.999602	-12.9383	867.851	-0.0149084	0.988105	0.999615
methylphenidate	MGV-GENOME-0272770	-12.6967	1067.16	-0.0118976	0.990507	0.999602	-13.2126	995.294	-0.0132751	0.989408	0.999615
NSAID	MGV-GENOME-0272770	0.453236	1.04864	0.432215	0.665585	0.999602	0.760884	1.07209	0.709717	0.47788	0.999615
opiat	MGV-GENOME-0272770	-13.6173	1089.34	-0.0125005	0.990026	0.999602	-13.0669	950.526	-0.013747	0.989032	0.999615
oral_anti_diabetics	MGV-GENOME-0272770	-11.5327	840.341	-0.0137239	0.98905	0.999602	-13.125	1287.44	-0.0101947	0.991866	0.999615
oral_steroid	MGV-GENOME-0272770	-12.786	1060.32	-0.0120586	0.990379	0.999602	-12.5956	1021.22	-0.0123339	0.990159	0.999615
other_antidepressant	MGV-GENOME-0272770	-13.4523	1225.97	-0.0109728	0.991245	0.999602	-13.0116	1142.31	-0.0113906	0.990912	0.999615
paracetamol	MGV-GENOME-0272770	-13.2812	1167.38	-0.0113769	0.990923	0.999602	-13.1423	1104.19	-0.0119022	0.990504	0.999615
parasympatholytic_inhaler	MGV-GENOME-0272770	-12.4434	1065.68	-0.0116765	0.990684	0.999602	-12.3435	1029.94	-0.0119848	0.990438	0.999615
platelet_aggregation_inhibitor	MGV-GENOME-0272770	1.13435	1.08103	1.04933	0.294027	0.999602	0.886506	1.10313	0.803631	0.42161	0.999615
PPI	MGV-GENOME-0272770	-0.392886	1.04282	-0.376754	0.706356	0.999602	-0.378688	1.04786	-0.361393	0.717806	0.999615
statin	MGV-GENOME-0272770	-14.1158	858.586	-0.0164407	0.986883	0.999602	-15.0567	1269.95	-0.0118561	0.99054	0.999615
steroid_inhaler	MGV-GENOME-0272770	-0.1137	1.03938	-0.109392	0.912891	0.999602	-0.254093	1.06831	-0.237846	0.812	0.999615
thyrax	MGV-GENOME-0272770	-14.5552	1265.38	-0.0115026	0.990822	0.999602	-14.4078	1183.96	-0.0121691	0.990291	0.999615
tricyclic_antidepressant	MGV-GENOME-0272770	1.84785	1.09234	1.69165	0.0907118	0.999602	1.21649	1.13787	1.06909	0.285028	0.999615
triptans	MGV-GENOME-0272770	-13.813	877.183	-0.015747	0.987436	0.999602	-14.3166	1348.33	-0.0106181	0.991528	0.999615
vitamin_B12	MGV-GENOME-0272770	-13.8052	1233.65	-0.0111905	0.991071	0.999602	-12.9136	1151.5	-0.0112146	0.991052	0.999615
vitamin_D	MGV-GENOME-0272770	-13.3295	1030.88	-0.0129301	0.989684	0.999602	-13.6212	898.82	-0.0151545	0.987909	0.999615
vitamin_K_antagonist	MGV-GENOME-0272770	-11.8605	1050.96	-0.0112854	0.990996	0.999602	-11.6664	1048.78	-0.0111238	0.991125	0.999615
smk_current	MGV-GENOME-0272770	-0.919518	0.753526	-1.22029	0.222356	0.999602	-0.85868	0.759923	-1.12996	0.258494	0.999615
smk_history	MGV-GENOME-0272770	-0.454761	0.329635	-1.37959	0.167714	0.999602	-0.406346	0.334569	-1.21454	0.224543	0.999615
smk_father	MGV-GENOME-0272770	-0.223134	0.474463	-0.470286	0.63815	0.999602	-0.188305	0.487597	-0.386189	0.699356	0.999615
smk_mother	MGV-GENOME-0272770	0.353956	0.455106	0.777745	0.43672	0.999602	0.440856	0.464308	0.94949	0.342371	0.999615
smk_mother.pregn	MGV-GENOME-0272770	-0.0782807	0.445043	-0.175895	0.860377	0.999602	-0.0834139	0.451623	-0.184698	0.853466	0.999615
ever_asthma	MGV-GENOME-0272770	-1.01056	1.03911	-0.972524	0.33079	0.999602	-1.15691	1.05941	-1.09204	0.274817	0.999615
COPD_bronchitis	MGV-GENOME-0272770	-14.5429	905.055	-0.0160685	0.98718	0.999602	-15.7294	1333.86	-0.0117924	0.990591	0.999615
diabetes	MGV-GENOME-0272770	-14.2209	1229.09	-0.0115702	0.990769	0.999602	-13.9507	1108.12	-0.0125895	0.989955	0.999615
heart_rhythm_problems	MGV-GENOME-0272770	0.0297969	0.526992	0.0565414	0.95491	0.999602	-0.0975374	0.535279	-0.182218	0.855412	0.999615
bloodpressure_ever_high	MGV-GENOME-0272770	0.649609	0.549706	1.18174	0.23731	0.999602	0.751138	0.572317	1.31245	0.189368	0.999615
migraine	MGV-GENOME-0272770	-0.541674	0.638934	-0.847779	0.396561	0.999602	-0.472904	0.651659	-0.725692	0.468028	0.999615
catarract	MGV-GENOME-0272770	-13.3129	1030.11	-0.0129238	0.989689	0.999602	-13.1685	981.42	-0.0134178	0.989294	0.999615
chronic_nose_throat_inf	MGV-GENOME-0272770	-14.7352	843.412	-0.0174709	0.986061	0.999602	-15.5171	1214.97	-0.0127716	0.98981	0.999615
stomach_ulcer	MGV-GENOME-0272770	-14.3063	1189.52	-0.012027	0.990404	0.999602	-14.1919	1020.29	-0.0139097	0.988902	0.999615
IBD	MGV-GENOME-0272770	-13.6356	1178.48	-0.0115705	0.990768	0.999602	-12.8596	1092.37	-0.0117722	0.990607	0.999615
IBS	MGV-GENOME-0272770	-15.8896	1000.52	-0.0158813	0.987329	0.999602	-15.8967	890.999	-0.0178414	0.985765	0.999615
hepatitis	MGV-GENOME-0272770	-13.5104	971.752	-0.0139031	0.988907	0.999602	-13.3858	939.683	-0.014245	0.988635	0.999615
gall_stones	MGV-GENOME-0272770	0.270414	1.05519	0.256272	0.797741	0.999602	0.33928	1.07218	0.316441	0.751668	0.999615
kidney_stones	MGV-GENOME-0272770	-13.2564	809.515	-0.0163757	0.986935	0.999602	-14.197	1205.83	-0.0117736	0.990606	0.999615
chronic_bladder_infection	MGV-GENOME-0272770	-13.7722	897.671	-0.0153421	0.987759	0.999602	-14.3191	1283.16	-0.0111593	0.991096	0.999615
incontinence	MGV-GENOME-0272770	0.973693	1.0705	0.909573	0.363048	0.999602	0.810777	1.08106	0.749986	0.453263	0.999615
epilepsy	MGV-GENOME-0272770	-13.3769	1119.23	-0.0119519	0.990464	0.999602	-12.5184	1045.75	-0.0119707	0.990449	0.999615
anemia	MGV-GENOME-0272770	0.205763	0.582669	0.353138	0.723985	0.999602	-0.0432071	0.59945	-0.0720779	0.94254	0.999615
blood_clotting_disorder	MGV-GENOME-0272770	-12.7076	972.866	-0.0130621	0.989578	0.999602	-13.3531	1349.64	-0.00989386	0.992106	0.999615
fibromyalgiae	MGV-GENOME-0272770	0.874497	1.07566	0.812985	0.416227	0.999602	0.332456	1.1179	0.297392	0.766167	0.999615
arthrosis	MGV-GENOME-0272770	-15.3351	1220.71	-0.0125624	0.989977	0.999602	-15.147	1108.12	-0.0136692	0.989094	0.999615
RA	MGV-GENOME-0272770	-13.3791	947.607	-0.0141188	0.988735	0.999602	-14.0759	1416.83	-0.00993481	0.992073	0.999615
osteoporosis	MGV-GENOME-0272770	-13.1087	950.81	-0.0137869	0.989	0.999602	-13.2437	884.153	-0.0149789	0.988049	0.999615
neck_or_back_hernia	MGV-GENOME-0272770	0.96119	0.778453	1.23474	0.216926	0.999602	0.668036	0.799627	0.835434	0.403473	0.999615
acne	MGV-GENOME-0272770	0.581243	1.05142	0.552817	0.580389	0.999602	0.685937	1.09328	0.627413	0.530388	0.999615
eczema	MGV-GENOME-0272770	-0.103597	0.634816	-0.163192	0.870367	0.999602	-0.0512236	0.64389	-0.0795533	0.936593	0.999615
psoriasis	MGV-GENOME-0272770	-14.364	1238.88	-0.0115944	0.990749	0.999602	-14.2226	1135.49	-0.0125255	0.990006	0.999615
CFS	MGV-GENOME-0272770	-13.4258	1049.15	-0.0127968	0.98979	0.999602	-13.5254	951.438	-0.0142157	0.988658	0.999615
depression	MGV-GENOME-0272770	0.401135	0.638375	0.628368	0.529763	0.999602	0.0268809	0.663872	0.0404911	0.967702	0.999615
panic_disorder	MGV-GENOME-0272770	0.445956	1.04445	0.426975	0.669397	0.999602	0.521259	1.06198	0.490839	0.62354	0.999615
ADHD	MGV-GENOME-0272770	-13.6609	1307.28	-0.0104498	0.991662	0.999602	-13.9828	1195.4	-0.0116972	0.990667	0.999615
food_allergy	MGV-GENOME-0272770	-0.641105	1.03532	-0.619234	0.535762	0.999602	-0.843573	1.04632	-0.806228	0.420112	0.999615
dust_allergy	MGV-GENOME-0272770	-0.163427	0.633589	-0.257938	0.796455	0.999602	-0.280757	0.645063	-0.43524	0.663388	0.999615
animals_allergy	MGV-GENOME-0272770	0.431086	0.568293	0.758563	0.448114	0.999602	0.31282	0.579959	0.539384	0.589622	0.999615
[truncated: 9,181 more rows]

## Sheet: LLD phenotypes description
Phenotype	Phenotype group	Phenotype definition	Phenotype measurement units	Phenotype value transformation
antrop_gender.F1M2	intrinsic	sex	1, female; 2, male
antrop_age	intrinsic	age	years
antrop_height	intrinsic	height	cm
antrop_BMI	intrinsic	body mass index	kg/m2
antrop_WHR	intrinsic	waist circumference:hip circumference	ratio
antrop_SBP	intrinsic	systolic blood pressure	mm Hg
antrop_DBP	intrinsic	diastolic blood pressure	mm Hg
HBF	intrinsic	polsfrequency	beats/minute
BlCells_Leuco_log	intrinsic	leucocytes	billion/l	log10
BlCells_Granulo_log	intrinsic	granulocytes	billion/l	log10
BlCells_Lympho	intrinsic	lymphocytes	billion/l
BlCells_Mono_log	intrinsic	monocytes	billion/l	log10
BlCells_Baso_log	intrinsic	basophil granulocytes	billion/l	log10
BlCells_Eos_log	intrinsic	eosinophil granulocytes	billion/l	log10
BlCells_Ery	intrinsic	erythrocytes	trillion/l
BlCells_Hb	intrinsic	hemoglobin	mmol/l
BlCells_Trombo	intrinsic	trombocytes	billion/l
Biochem_HbA1c_log	intrinsic	HbA1c	mmol/mol	log10
Biochem_Glucose_log	intrinsic	glucose	mmol/l	log10
Biochem_Cholesterol	intrinsic	total cholesterol	mmol/l
Biochem_LDL	intrinsic	low density lipid cholesterol	mmol/l
Biochem_HDL	intrinsic	high density lipid cholesterol	mmol/l
Biochem_TG_log	intrinsic	triglycerides	mmol/l	log10
Biochem_Creatinine	intrinsic	creatinine	micromol/l
QOL_mental.comp.score_log	intrinsic	quality of life mental component score		log10
QOL_phys.comp.score_log	intrinsic	quality of life physical component score		log10
Bristol_av.stool.freq_log	intrinsic	One week average stool frequency	stool passes/day	log10
Bristol_av.stool.type	intrinsic	Stool consistency Bristol	7 point scale
BioMK_Citrullin	intrinsic	citrullin	mol/l
BioMK_IL1beta_log	intrinsic	IL1beta	g/l	log10
BioMK_IL6_log	intrinsic	IL6	g/l	log10
BioMK_IL8_log	intrinsic	IL8	g/l	log10
BioMK_IL10_log	intrinsic	IL10	g/l	log10
BioMK_IL12P70_log	intrinsic	IL12P70	g/l	log10
BioMK_TNFalpha_log	intrinsic	TNFalpha	g/l	log10
BioMK_ChromograninA_log	intrinsic	Chromogranin A	nmol/g	log10
BioMK_BetaDefensin2_log	intrinsic	beta-defensin2	ng/g	log10
BioMK_Calprotectin_log	intrinsic	calprotectin	g/g	log10
antrop_hip.circ	intrinsic	hip circumference	cm
Biochem_Insulin	intrinsic	insulin	mU/l
QOL_overall_health_self_perception	intrinsic	quality of life overall health perception	5 point scale
smk_current	smoking	current smokers	0, no; 1, yes
smk_history	smoking	history of smoking	3 point scale
smk_father	smoking	father smoker	0, no; 1, yes
smk_mother	smoking	mother smoker	0, no; 1, yes
smk_mother.pregn	smoking	mother smoked during pregnancy	3 point scale
alcohol_products_log	diet	alcohol containing beverages	g/day	log10
breads_log	diet	breads	g/day	log10
cereals_log	diet	cereals	g/day	log10
cheese_log	diet	cheese	g/day	log10
coffee_log	diet	coffee	g/day	log10
dairy_log	diet	dairy	g/day	log10
spreads_log	diet	spreads	g/day	log10
eggs_log	diet	eggs	g/day	log10
fish_log	diet	fish	g/day	log10
fruits_log	diet	fruits	g/day	log10
legumes_log	diet	legumes	g/day	log10
meat_log	diet	meat	g/day	log10
nonalc_drinks_log	diet	non-alcoholic beverages	g/day	log10
nuts_log	diet	nuts	g/day	log10
pasta_log	diet	pasta	g/day	log10
pastry_log	diet	pastry	g/day	log10
potatos_log	diet	potatoes	g/day	log10
ready_meal_log	diet	ready meal	g/day	log10
rice_log	diet	rice	g/day	log10
sauces_log	diet	sauces	g/day	log10
savoury_snacks_log	diet	savoury snacks	g/day	log10
soup_log	diet	soup	g/day	log10
sugar_sweets_log	diet	sugar and sweets	g/day	log10
tea_log	diet	tea	g/day	log10
vegetables_log	diet	vegetables	g/day	log10
lowenergy	diet	special diet low in energy (calories)	0, no; 1, yes
lowfat	diet	special diet low in fat	0, no; 1, yes
lownatrium	diet	special diet low in sodium	0, no; 1, yes
high.fiber	diet	special diet high in fiber	0, no; 1, yes
vegetarian	diet	special diet vegetarian	0, no; 1, yes
alcohol.g_log	diet	nutrient alcohol	g/day	log10
kcal_log	diet	nutrient energy	kcal	log10
protein.total_log	diet	nutrient total protein	g/day	log10
protein.plant_log	diet	nutrient plant derived protein	g/day	log10
protein.animal_log	diet	nutrient animal derived protein	g/day	log10
fat.total_log	diet	nutrient total fat	g/day	log10
carbohydrates.total_log	diet	nutrient total carbohydrates	g/day	log10
how_often_breakfast	diet	frequency of breakfast consumption	7 point scale
low_carb_diet	diet	special diet low in carbohydrates	0, no; 1, yes
protein_rich_diet	diet	special diet rich in proteins	0, no; 1, yes
weight_related_diet	diet	special diet related to weight	0, no; 1, yes
gluten_free_diet	diet	special diet gluten free	0, no; 1, yes
how_often_coffee	diet	frequency of coffee consumption	7 point scale
how_often_fruits	diet	frequency of fruit consumption	7 point scale
how_often_meat	diet	frequency of meat consumption	7 point scale
how_often_tea	diet	frequency of tea consumption	7 point scale
how_often_vegetables	diet	frequency of vegetable consumption	7 point scale
how_often_milk_or_buttermilk	diet	frequency of milk/buttermilk consumption	7 point scale
wholefat_milk	diet	frequency of whole fat milk consumption	4 point scale
halffat_milk	diet	frequency of half fat milk consumption	4 point scale
lowfat_milk	diet	frequency of low fat milk consumption	4 point scale
buttermilk	diet	frequency of buttermilk consumption	4 point scale
how_often_fish	diet	frequency of fish consumption	7 point scale
how_often_alcohol	diet	frequency of alcohol containing beverages consumption	7 point scale
alcohol.free_beer	diet	frequency of alcohol free beer consumption	4 point scale
beer	diet	frequency of beer consumption	4 point scale
red_wine	diet	frequency of red wine consumption	4 point scale
white_wine	diet	frequency of white wine consumption	4 point scale
rose_wine	diet	frequency of rose wine consumption	4 point scale
how_often_bread	diet	frequency of bread consumption	7 point scale
how_often_eggs	diet	frequency of eggs consumption	7 point scale
how_often_muesli	diet	frequency of muesli consumption	7 point scale
how_often_yoghurt_milk_based_puddings	diet	frequency of yoghurt/milk-based puddings consumption	7 point scale
how_often_icecream	diet	frequency of ice cream consumption	7 point scale
how_often_pizza	diet	frequency of pizza consumption	7 point scale
how_often_pasta	diet	frequency of pasta consumption	7 point scale
how_often_rice	diet	frequency of rice consumption	7 point scale
how_often_pulses	diet	frequency of pulses consumption	7 point scale
how_often_boiled_potatos	diet	frequency of boiled potatoes consumption	7 point scale
how_often_baked_fried_potatoes	diet	frequency of baked/fried potatoes consumption	7 point scale
how_often_soda	diet	frequency of soda consumption	7 point scale
soda_with_sugar	diet	frequency of sugar sweetened soda consumption	4 point scale
soda_no_sugar	diet	frequency of not sugar sweetened soda consumption	4 point scale
how_often_juice	diet	frequency of juice consumption	7 point scale
how_often_chocomilk_sweetened_milk_drinks	diet	frequency of chocolate milk/sweetened sour/milk consumption	7 point scale
how_often_chocolade	diet	frequency of chocolate consumption	7 point scale
how_often_nuts	diet	frequency of nut consumption	7 point scale
how_often_crisps_savory_crackers	diet	frequency of chips, savory snacks and cracker consumption	7 point scale
ever_asthma	disease	asthma	0, no; 1, yes
COPD_bronchitis	disease	COPD or bronchitis	0, no; 1, yes
diabetes	disease	diabetes	0, no; 1, yes
ever_heart_attack	disease	heart attack	0, no; 1, yes
heart_rhythm_problems	disease	heart rhythm problems	0, no; 1, yes
bloodpressure_ever_high	disease	high blood pressure	0, no; 1, yes
migraine	disease	migraine	0, no; 1, yes
catarract	disease	cataract	0, no; 1, yes
chronic_nose_throat_inf	disease	chronic nose or throat infections	0, no; 1, yes
stomach_ulcer	disease	stomach ulcer	0, no; 1, yes
IBD	disease	inflammatory bowel disease	0, no; 1, yes
IBS	disease	irritable bowel disease	0, no; 1, yes
hepatitis	disease	hepatitis	0, no; 1, yes
gall_stones	disease	gall stones	0, no; 1, yes
kidney_stones	disease	kidney stones	0, no; 1, yes
chronic_bladder_infection	disease	chronic bladder infection	0, no; 1, yes
incontinence	disease	incontinence	0, no; 1, yes
epilepsy	disease	epilepsy	0, no; 1, yes
anemia	disease	anemia	0, no; 1, yes
blood_clotting_disorder	disease	blood clotting disorder	0, no; 1, yes
fibromyalgiae	disease	fibromyalgia	0, no; 1, yes
arthrosis	disease	arthrosis	0, no; 1, yes
RA	disease	reumatoid arthritis	0, no; 1, yes
osteoporosis	disease	osteoporosis	0, no; 1, yes
neck_or_back_hernia	disease	neck or back hernia	0, no; 1, yes
acne	disease	acne	0, no; 1, yes
eczema	disease	eczema	0, no; 1, yes
psoriasis	disease	psoriasis	0, no; 1, yes
CFS	disease	chronic fatigue syndrome	0, no; 1, yes
depression	disease	depression	0, no; 1, yes
panic_disorder	disease	panic disorder	0, no; 1, yes
ADHD	disease	ADHD	0, no; 1, yes
food_allergy	disease	allergy for food products	0, no; 1, yes
dust_allergy	disease	allergy for dust	0, no; 1, yes
animals_allergy	disease	allergy for animals	0, no; 1, yes
insect_bites_allergy	disease	allergy for insect bites	0, no; 1, yes
pollen_allergy	disease	allergy for pollen	0, no; 1, yes
medication_allergy	disease	allergy for medication	0, no; 1, yes
contact_allergy	disease	contact allergy	0, no; 1, yes
ACE_inhibitor	medication	ACE inhibitor	0, no; 1, yes
alpha_blockers	medication	alpha blockers	0, no; 1, yes
angII_receptor_antagonist	medication	angII receptor antagonist	0, no; 1, yes
anti_androgen_oral_contraceptive	medication	antiandrogen oral contraceptive	0, no; 1, yes
anti_epileptics	medication	antiepileptics	0, no; 1, yes
anti_histamine	medication	antihistamine	0, no; 1, yes
antibiotics_merged	medication	antibiotics merged	0, no; 1, yes
benzodiazepine_derivatives_related	medication	benzodiazepine derivatives related	0, no; 1, yes
beta_blockers	medication	beta blockers	0, no; 1, yes
beta_sympathomimetic_inhaler	medication	beta sympathomimetic inhaler	0, no; 1, yes
bisphosphonates	medication	bisphosphonates	0, no; 1, yes
ca_channel_blocker	medication	calcium channel blocker	0, no; 1, yes
calcium	medication	calcium	0, no; 1, yes
ferrum	medication	Iron	0, no; 1, yes
folic_acid	medication	folic acid	0, no; 1, yes
insulin	medication	insulin	0, no; 1, yes
IUD_that_includes_hormones	medication	IUD including hormones	0, no; 1, yes
K_saving_diuretic	medication	potassium saving diuretic	0, no; 1, yes
laxatives	medication	laxatives	0, no; 1, yes
melatonine	medication	melatonin	0, no; 1, yes
mesalazines	medication	mesalazines	0, no; 1, yes
metformin	medication	metformin	0, no; 1, yes
methylphenidate	medication	methylphenidate	0, no; 1, yes
NSAID	medication	NSAID	0, no; 1, yes
opiat	medication	opiates	0, no; 1, yes
oral_anti_diabetics	medication	oral antidiabetics	0, no; 1, yes
oral_contraceptive	medication	oral contraceptive	0, no; 1, yes
oral_steroid	medication	oral steroid	0, no; 1, yes
other_antidepressant	medication	other antidepressant	0, no; 1, yes
paracetamol	medication	acetaminophen	0, no; 1, yes
parasympatholytic_inhaler	medication	parasympatholytic inhaler	0, no; 1, yes
platelet_aggregation_inhibitor	medication	platelet aggregation inhibitor	0, no; 1, yes
PPI	medication	PPI	0, no; 1, yes
SSRI_antidepressant	medication	SSRI antidepressant	0, no; 1, yes
statin	medication	statin	0, no; 1, yes
steroid_inhaler	medication	steroid inhaler	0, no; 1, yes
steroid_nose_spray	medication	steroid nose spray	0, no; 1, yes
thiazide_diuretic	medication	thiazide diuretic	0, no; 1, yes
thyrax	medication	thyrax	0, no; 1, yes
tricyclic_antidepressant	medication	tricyclic antidepressant	0, no; 1, yes
triptans	medication	triptans	0, no; 1, yes
vitamin_B12	medication	vitamin B12	0, no; 1, yes
vitamin_D	medication	vitamin D	0, no; 1, yes
vitamin_K_antagonist	medication	vitamin K antagonist	0, no; 1, yes

## Sheet: LLD vs. 300OB
vOTU representative	% samples positive for a vOTU		Logistic regression
			Adjusted for age and sex					Adjusted for age, sex and abundance of the potential host
	LLD (1135 samples)	300OB (298 samples)	Coefficient	Coefficient SE	Z-value	P-value	FDR	Coefficient	Coefficient SE	Z-value	P-value	FDR
MGV-GENOME-0109615	0.97	10.07	2.60706	0.571962	4.5581	5.16178e-06	0.000278736	2.60561	0.574041	4.53906	5.65045e-06	0.000305124
MGV-GENOME-0138828	3	8.05	1.92313	0.451408	4.2603	2.0415e-05	0.000379674	1.43009	0.456673	3.13154	0.00173895	0.0469516
MGV-GENOME-4408934	1.06	7.38	2.74325	0.645017	4.253	2.1093e-05	0.000379674	1.60098	0.679408	2.35643	0.0184516	0.142341
uvig_384903	2.11	10.07	1.78488	0.429767	4.15312	3.27969e-05	0.000442758	0.640223	0.451557	1.41781	0.156245	0.452063
OMFQ01000250.1	5.9	16.78	1.13332	0.278542	4.06877	4.72621e-05	0.000472983	0.677268	0.302722	2.23726	0.0252694	0.170568
MGV-GENOME-0272770	1.76	7.38	2.11214	0.522295	4.04397	5.25537e-05	0.000472983	0.989021	0.54361	1.81936	0.0688571	0.309857
uvig_425355	1.59	6.38	2.24051	0.571196	3.92248	8.76417e-05	0.000676093	1.2272	0.593016	2.06943	0.038506	0.207933
uvig_540612	4.41	7.38	1.01961	0.375395	2.71609	0.00660574	0.0445888	0.625808	0.379877	1.6474	0.0994765	0.41321
MGV-GENOME-0287672	5.37	1.01	-1.64974	0.63378	-2.60302	0.00924074	0.0554444	-1.59333	0.635614	-2.50676	0.0121842	0.131589
uvig_166271	6.43	3.02	-1.03217	0.402819	-2.56237	0.010396	0.0561386	-1.03853	0.403997	-2.57065	0.0101509	0.131589
ERS698742_NODE_4_length_57489_cov_840.739161	2.29	5.37	1.01057	0.457599	2.20843	0.0272143	0.133598	-0.0396247	0.483216	-0.0820022	0.934645	0.95228
MGV-GENOME-0279285	8.72	23.49	0.444897	0.217171	2.0486	0.0405011	0.182255	0.661699	0.2285	2.89584	0.00378149	0.0680668
MGV-GENOME-0281541	1.41	3.02	1.24462	0.618809	2.01131	0.0442925	0.183984	0.92232	0.637638	1.44646	0.148047	0.452063
MGV-GENOME-0359371	2.64	5.37	0.859046	0.436675	1.96724	0.0491552	0.184174	0.941576	0.445804	2.11208	0.0346792	0.207933
uvig_512347	2.82	5.37	0.842016	0.431772	1.95014	0.0511594	0.184174	0.970867	0.489969	1.98149	0.0475368	0.233362
NL_vir053139	13.3	22.82	0.3706	0.207967	1.78201	0.0747473	0.252272	0.286392	0.286959	0.998023	0.318268	0.613803
MGV-GENOME-0212520	3.17	2.35	-0.738685	0.479176	-1.54157	0.123178	0.39127	-0.741983	0.490195	-1.51365	0.130115	0.452063
OLSK01002610.1	3.52	5.03	0.615705	0.418079	1.4727	0.140832	0.400259	1.06511	0.440174	2.41975	0.0155313	0.139781
MGV-GENOME-0248858	4.58	1.68	-0.799354	0.536264	-1.4906	0.136067	0.400259	-0.737393	0.541583	-1.36155	0.17334	0.452063
MGV-GENOME-0278294	6.17	3.36	-0.556356	0.400737	-1.38833	0.165037	0.445599	-0.593443	0.402507	-1.47437	0.140383	0.452063
Han_2018_ERR1398212_NODE_689_length_32728_cov_10.495210	3.96	2.35	-0.639882	0.474882	-1.34745	0.177834	0.457288	-0.728162	0.476317	-1.52873	0.12633	0.452063
Manrique_Person1_NODE_54_length_54658_cov_29.442924	2.47	5.7	0.532568	0.40999	1.29898	0.193951	0.472916	0.569255	0.420489	1.35379	0.175802	0.452063
MGV-GENOME-0308888	3.17	5.37	0.516055	0.406116	1.27071	0.203832	0.472916	0.427047	0.408024	1.04662	0.295273	0.61326
NL_vir006651	3.08	2.35	-0.609638	0.486521	-1.25306	0.210185	0.472916	-0.420483	0.497136	-0.845811	0.397658	0.715785
MGV-GENOME-0289925	4.41	9.06	0.353067	0.316389	1.11593	0.264452	0.571217	0.394307	0.323675	1.21822	0.223142	0.54313
NL_vir049144	13.22	9.06	-0.28306	0.265163	-1.06749	0.285748	0.593477	-0.219234	0.271849	-0.806457	0.41998	0.731577
NL_vir036031	7.31	9.06	0.263045	0.296283	0.887819	0.374638	0.600951	0.486497	0.457182	1.06412	0.287274	0.61326
MGV-GENOME-0351725	2.82	1.34	-0.584798	0.614975	-0.950929	0.341641	0.600951	-0.623175	0.619354	-1.00617	0.314334	0.613803
MGV-GENOME-0163922	4.05	3.36	-0.378159	0.422849	-0.894313	0.371155	0.600951	-0.38839	0.423325	-0.917475	0.358894	0.668285
MGV-GENOME-0321287	9.43	10.07	-0.232284	0.263692	-0.880891	0.378377	0.600951	-0.178309	0.264933	-0.673036	0.500924	0.75537
SRS415869_NODE_11_length_123658_cov_86.751276	5.46	7.72	-0.27842	0.304009	-0.915828	0.359757	0.600951	-0.170282	0.311564	-0.546541	0.584694	0.809577
NL_vir026707	15.51	11.74	-0.242798	0.239307	-1.01459	0.310302	0.600951	-0.125916	0.267359	-0.470962	0.637668	0.839855
MGV-GENOME-0371861	7.58	7.05	-0.291367	0.303581	-0.959767	0.337173	0.600951	-0.0908121	0.316785	-0.286668	0.774367	0.913167
OHGK01000149.1	5.37	6.38	-0.309262	0.32459	-0.952777	0.340703	0.600951	0.0337113	0.34954	0.0964447	0.923167	0.95228
MGV-GENOME-0312075	5.64	5.03	-0.295411	0.353107	-0.836604	0.402815	0.621486	-0.259485	0.359041	-0.722717	0.469854	0.75537
NL_vir018760	6.78	7.05	0.228469	0.324252	0.704605	0.481056	0.684374	0.493812	0.356535	1.38503	0.166043	0.452063
MGV-GENOME-0310268	2.64	3.02	0.343445	0.498331	0.689192	0.490702	0.684374	0.363834	0.503164	0.723093	0.469623	0.75537
MGV-GENOME-0288753	2.73	3.36	-0.313986	0.44142	-0.711309	0.476893	0.684374	-0.307716	0.442972	-0.694664	0.487266	0.75537
NL_vir014968	5.46	3.02	-0.266381	0.43453	-0.613031	0.539856	0.684374	0.294221	0.468855	0.627531	0.530311	0.764276
uvig_203034	6.17	5.37	-0.220716	0.344379	-0.640909	0.521582	0.684374	-0.156934	0.349316	-0.44926	0.653244	0.839885
uvig_205988	6.43	10.4	0.168151	0.283053	0.59406	0.552472	0.684374	0.105057	0.284606	0.369131	0.71203	0.894177
uvig_191910	12.69	13.76	-0.136641	0.233036	-0.586353	0.557638	0.684374	-0.0723799	0.235	-0.307999	0.758083	0.913167
MGV-GENOME-0310879	2.91	5.03	0.239516	0.404117	0.592689	0.553389	0.684374	0.0813436	0.410394	0.198209	0.842882	0.914289
MGV-GENOME-0297536	4.41	4.03	-0.245202	0.395255	-0.620364	0.535018	0.684374	-0.0633055	0.396922	-0.159491	0.873282	0.924652
MGV-GENOME-0337028	2.91	2.68	0.28192	0.509959	0.552829	0.58038	0.696456	0.343837	0.514058	0.668868	0.50358	0.75537
MGV-GENOME-0353320	0.53	1.34	0.325286	0.811387	0.400901	0.688493	0.808231	0.52323	0.849251	0.616107	0.537824	0.764276
OLXK01000549.1	14.98	14.09	-0.077206	0.229214	-0.33683	0.736245	0.845899	-0.00721866	0.231639	-0.0311634	0.975139	0.975139
MGV-GENOME-0305083	5.73	7.05	0.102838	0.325993	0.315459	0.752413	0.846464	0.0845179	0.325922	0.25932	0.795388	0.913851
MGV-GENOME-0221889	2.29	2.35	0.144342	0.541574	0.266523	0.789836	0.870432	0.105121	0.543248	0.193505	0.846564	0.914289
uvig_192395	3.44	5.03	0.0709465	0.38713	0.183263	0.854592	0.904862	-0.471666	0.402611	-1.17152	0.241391	0.54313
MGV-GENOME-0374715	3.08	3.69	-0.0839628	0.43036	-0.195099	0.845316	0.904862	-0.644156	0.540441	-1.19191	0.233297	0.54313
MGV-GENOME-0328053	3.52	5.7	0.0514772	0.367393	0.140115	0.888569	0.922745	0.187759	0.376695	0.498439	0.618175	0.834536
MGV-GENOME-0244886	3.7	5.03	0.0265325	0.383041	0.0692682	0.944776	0.962602	0.108664	0.385228	0.282079	0.777883	0.913167
MGV-GENOME-0347346	3.26	5.03	0.0163888	0.386506	0.0424025	0.966178	0.966178	-0.0847632	0.388642	-0.218101	0.82735	0.914289

## Sheet: LLD vs. IBD
vOTU representative	% samples positive for a vOTU		Logistic regression
			Adjusted for age and sex					Adjusted for age, sex and abundance of the potential host
	LLD (1135 samples)	IBD (455 samples)	Coefficient	Coefficient SE	Z-value	P-value	FDR	Coefficient	Coefficient SE	Z-value	P-value	FDR
MGV-GENOME-0353320	0.53	5.05	2.28482	0.464627	4.91755	8.76342e-07	4.73225e-05	1.97438	0.476419	4.14422	3.40972e-05	0.00184125
MGV-GENOME-0321287	9.43	1.98	-1.6173	0.35199	-4.59473	4.33307e-06	0.000116993	-1.28584	0.357298	-3.59879	0.000319699	0.00575457
MGV-GENOME-0138828	3	8.13	0.993854	0.246526	4.03144	5.5436e-05	0.000498924	0.858361	0.254059	3.37858	0.000728603	0.00983614
MGV-GENOME-0371861	7.58	1.54	-1.63242	0.397445	-4.10727	4.00357e-05	0.000498924	-1.30241	0.404788	-3.21752	0.00129304	0.0116373
uvig_425355	1.59	5.71	1.27709	0.313646	4.07177	4.66573e-05	0.000498924	0.481776	0.342893	1.40504	0.160011	0.33233
NL_vir026707	15.51	7.69	-0.802682	0.194649	-4.12373	3.72783e-05	0.000498924	-0.0829368	0.22147	-0.374484	0.708044	0.813498
MGV-GENOME-0109615	0.97	3.96	1.46698	0.389494	3.76638	0.000165632	0.00107552	1.47554	0.391158	3.77224	0.00016179	0.00436833
uvig_203034	6.17	0.44	-2.69623	0.719649	-3.74659	0.000179253	0.00107552	-2.39778	0.723452	-3.31436	0.000918521	0.00992003
MGV-GENOME-0281541	1.41	5.05	1.25309	0.332882	3.76436	0.000166977	0.00107552	0.71557	0.363663	1.96767	0.0491057	0.149961
uvig_191910	12.69	6.15	-0.778491	0.214967	-3.62144	0.000292965	0.00158201	-0.611321	0.221656	-2.75797	0.00581617	0.0398698
OHGK01000149.1	5.37	1.32	-1.38855	0.432747	-3.20869	0.00133341	0.00600036	-0.911688	0.449386	-2.02874	0.0424847	0.149961
uvig_384903	2.11	5.49	0.948003	0.293823	3.22645	0.00125337	0.00600036	0.091472	0.32416	0.282182	0.777804	0.818408
uvig_166271	6.43	2.42	-1.0166	0.328869	-3.09119	0.00199355	0.0082809	-0.736314	0.332245	-2.21618	0.0266791	0.120056
MGV-GENOME-0278294	6.17	2.42	-0.979283	0.329844	-2.96893	0.00298843	0.0115268	-0.68384	0.337169	-2.02818	0.0425417	0.149961
NL_vir018760	6.78	3.08	-0.861441	0.297108	-2.89942	0.00373853	0.0134587	-0.0921194	0.32231	-0.28581	0.775023	0.818408
uvig_205988	6.43	2.64	-0.905479	0.31718	-2.85478	0.00430666	0.014535	-0.502652	0.330144	-1.52252	0.127878	0.276216
SRS415869_NODE_11_length_123658_cov_86.751276	5.46	1.98	-1.00825	0.362497	-2.7814	0.00541253	0.0171927	-0.153889	0.385267	-0.399435	0.689573	0.813498
NL_vir036031	7.31	3.52	-0.757653	0.279312	-2.71256	0.00667647	0.0200294	0.587616	0.510422	1.15124	0.249635	0.434847
NL_vir006651	3.08	0.22	-2.64472	1.01565	-2.60396	0.00921544	0.0248817	-2.26696	1.02268	-2.21668	0.0266447	0.120056
MGV-GENOME-0212520	3.17	0.22	-2.65096	1.01548	-2.61056	0.00903939	0.0248817	-2.29164	1.02154	-2.24331	0.0248768	0.120056
MGV-GENOME-0289925	4.41	1.54	-1.03882	0.408568	-2.54258	0.0110039	0.0282956	-1.00805	0.416132	-2.42243	0.0154173	0.0925038
MGV-GENOME-4408934	1.06	2.86	0.995078	0.405841	2.45189	0.0142107	0.0348809	0.291764	0.441906	0.660241	0.509099	0.704335
NL_vir053139	13.3	8.79	-0.445609	0.187666	-2.37448	0.0175736	0.0412598	-0.125665	0.236571	-0.531194	0.595285	0.747567
NL_vir049144	13.22	9.23	-0.408884	0.184672	-2.2141	0.0268217	0.0579349	-0.143591	0.19737	-0.727522	0.466906	0.663498
uvig_512347	2.82	0.88	-1.1838	0.534304	-2.2156	0.0267188	0.0579349	-0.284765	0.604347	-0.471195	0.637502	0.782388
MGV-GENOME-0359371	2.64	0.88	-1.0987	0.536175	-2.04914	0.0404482	0.0840079	-1.14497	0.541382	-2.11491	0.0344375	0.143048
MGV-GENOME-0272770	1.76	3.74	0.683663	0.337802	2.02386	0.0429847	0.0859695	-0.0247778	0.368464	-0.0672461	0.946386	0.946386
MGV-GENOME-0347346	3.26	1.32	-0.881359	0.444494	-1.98284	0.0473858	0.0913868	-0.245605	0.457056	-0.537362	0.591017	0.747567
MGV-GENOME-0287672	5.37	3.08	-0.587349	0.302658	-1.94063	0.0523029	0.0973915	-0.58761	0.303452	-1.93642	0.0528163	0.149961
MGV-GENOME-0310268	2.64	1.1	-0.916434	0.488087	-1.8776	0.0604357	0.108784	-0.948981	0.489065	-1.9404	0.0523311	0.149961
MGV-GENOME-0337028	2.91	4.84	0.524487	0.282584	1.85604	0.0634479	0.110489	0.554324	0.284239	1.9502	0.0511519	0.149961
MGV-GENOME-0288753	2.73	1.1	-0.894845	0.485801	-1.842	0.0654751	0.110489	-0.923151	0.487589	-1.8933	0.0583184	0.149961
MGV-GENOME-0312075	5.64	3.3	-0.525146	0.293233	-1.79088	0.0733122	0.11311	-0.878391	0.319076	-2.75292	0.00590664	0.0398698
OLXK01000549.1	14.98	11.43	-0.305731	0.1697	-1.80159	0.0716094	0.11311	-0.231463	0.171477	-1.34982	0.177073	0.345614
MGV-GENOME-0374715	3.08	1.32	-0.809583	0.446832	-1.81183	0.0700126	0.11311	-0.686146	0.551058	-1.24514	0.213079	0.383543
uvig_192395	3.44	1.76	-0.66007	0.392882	-1.68007	0.0929435	0.139415	-0.384107	0.401667	-0.956282	0.33893	0.5383
ERS698742_NODE_4_length_57489_cov_840.739161	2.29	3.52	0.427258	0.323906	1.31908	0.187143	0.273128	-0.225713	0.352301	-0.640682	0.521729	0.704335
MGV-GENOME-0248858	4.58	3.3	-0.360324	0.299693	-1.20231	0.229244	0.317415	-0.516585	0.303889	-1.69991	0.0891475	0.200582
MGV-GENOME-0328053	3.52	2.2	-0.434903	0.359125	-1.21101	0.225892	0.317415	-0.623472	0.366687	-1.70028	0.0890781	0.200582
OMFQ01000250.1	5.9	7.47	0.25774	0.218854	1.17768	0.238924	0.322548	0.0907366	0.241866	0.375152	0.707547	0.813498
MGV-GENOME-0279285	8.72	6.59	-0.249421	0.21863	-1.14084	0.253937	0.334453	0.0239464	0.227876	0.105085	0.916308	0.933597
Manrique_Person1_NODE_54_length_54658_cov_29.442924	2.47	1.54	-0.43896	0.427317	-1.02725	0.304305	0.37759	-0.4951	0.442184	-1.11967	0.262854	0.443566
MGV-GENOME-0351725	2.82	1.98	-0.391639	0.38391	-1.02013	0.307666	0.37759	-0.381648	0.384095	-0.993631	0.320403	0.524295
MGV-GENOME-0305083	5.73	4.4	-0.273955	0.262462	-1.04379	0.296584	0.37759	-0.144255	0.265142	-0.544065	0.586397	0.747567
MGV-GENOME-0297536	4.41	3.3	-0.290791	0.300496	-0.967704	0.333192	0.399831	-0.0813335	0.302599	-0.268783	0.788096	0.818408
MGV-GENOME-0310879	2.91	3.74	0.278767	0.304592	0.915216	0.360078	0.4227	0.28646	0.307163	0.932597	0.351028	0.541586
MGV-GENOME-0221889	2.29	3.08	0.293746	0.33741	0.870592	0.383977	0.441165	0.44457	0.346957	1.28134	0.200075	0.372553
NL_vir014968	5.46	6.81	0.187771	0.228855	0.820482	0.411941	0.463434	0.0687965	0.245635	0.280077	0.779419	0.818408
MGV-GENOME-0163922	4.05	3.3	-0.212407	0.303311	-0.700294	0.483743	0.533105	0.0971664	0.323287	0.300558	0.763752	0.818408
uvig_540612	4.41	5.27	0.173735	0.255675	0.679514	0.496812	0.536557	0.460975	0.268065	1.71964	0.085498	0.200582
Han_2018_ERR1398212_NODE_689_length_32728_cov_10.495210	3.96	4.4	0.11875	0.275635	0.430822	0.666598	0.705809	0.55181	0.288894	1.91008	0.0561234	0.149961
OLSK01002610.1	3.52	3.3	-0.0888684	0.309046	-0.287557	0.773686	0.803443	0.284377	0.31508	0.902556	0.366761	0.550142
MGV-GENOME-0308888	3.17	3.3	0.0641749	0.313109	0.20496	0.837603	0.853407	0.237112	0.316744	0.748594	0.454102	0.662743
MGV-GENOME-0244886	3.7	3.52	-0.0420023	0.299822	-0.140091	0.888588	0.888588	0.421075	0.313486	1.3432	0.179207	0.345614

## Sheet: 3000OB | metabolic syndrome
vOTU representative	% samples positive for a vOTU		Logistic regression
			Adjusted for age and sex					Adjusted for age, sex and abundance of the potential host
	No metabolic syndrome (137 samples)	Metabolic syndrome (161 samples)	Coefficient	Coefficient SE	Z-value	P-value	FDR	Coefficient	Coefficient SE	Z-value	P-value	FDR
uvig_512347	10.22	1.24	-2.2366	0.768303	-2.91109	0.00360166	0.19449	-1.98496	0.86871	-2.28495	0.0223157	0.602523
NL_vir036031	13.87	4.97	-1.12487	0.439975	-2.55668	0.0105677	0.285328	-0.885911	0.751272	-1.17922	0.238312	0.917287
MGV-GENOME-0305083	2.92	10.56	1.36511	0.56959	2.39666	0.0165453	0.297816	1.36339	0.569753	2.39295	0.0167134	0.602523
MGV-GENOME-0312075	5.11	4.97	-0.0434777	0.533741	-0.0814585	0.935077	0.969849	-0.0439833	0.534492	-0.0822899	0.934416	0.981866
OHGK01000149.1	8.03	4.97	-0.634809	0.494275	-1.28432	0.199028	0.969849	-0.701217	0.537641	-1.30425	0.192149	0.917287
uvig_192395	3.65	6.21	0.494103	0.564848	0.874753	0.381708	0.969849	0.625157	0.57506	1.08712	0.276985	0.917287
MGV-GENOME-0278294	4.38	2.48	-0.556611	0.657938	-0.845993	0.397557	0.969849	-0.514102	0.661835	-0.776783	0.437287	0.975066
NL_vir006651	2.92	1.86	-0.520603	0.778343	-0.66886	0.503585	0.969849	-0.544944	0.77859	-0.699912	0.483982	0.981866
uvig_425355	8.03	4.97	-0.491331	0.483157	-1.01692	0.309192	0.969849	-0.459884	0.489075	-0.940313	0.347057	0.959145
MGV-GENOME-0272770	7.3	7.45	0.0168722	0.446376	0.0377981	0.969849	0.969849	0.0119712	0.458097	0.0261325	0.979152	0.992542
OLSK01002610.1	5.11	4.97	-0.0309436	0.535117	-0.0578258	0.953887	0.969849	0.00530803	0.567886	0.009347	0.992542	0.992542
MGV-GENOME-0308888	5.84	4.97	-0.136647	0.517813	-0.263893	0.791862	0.969849	-0.049178	0.521011	-0.0943895	0.9248	0.981866
MGV-GENOME-0297536	4.38	3.73	-0.144891	0.590906	-0.245201	0.806301	0.969849	-0.190442	0.5937	-0.320772	0.748383	0.981866
MGV-GENOME-0310879	3.65	6.21	0.470513	0.567124	0.829647	0.406738	0.969849	0.593199	0.579208	1.02415	0.305762	0.917287
OMFQ01000250.1	14.6	18.63	0.301013	0.316987	0.949608	0.342311	0.969849	0.545455	0.352376	1.54794	0.121638	0.917287
uvig_166271	2.92	3.11	0.0501565	0.683344	0.0733986	0.941489	0.969849	0.0470335	0.688043	0.0683583	0.9455	0.981866
MGV-GENOME-0212520	2.19	2.48	0.0666918	0.783904	0.0850764	0.932201	0.969849	0.19721	0.808091	0.244045	0.807196	0.981866
Han_2018_ERR1398212_NODE_689_length_32728_cov_10.495210	1.46	3.11	0.44539	0.877595	0.507512	0.611795	0.969849	0.500028	0.88045	0.567923	0.570088	0.981866
MGV-GENOME-0221889	2.92	1.86	-0.460244	0.774897	-0.593942	0.552551	0.969849	-0.542501	0.790698	-0.686104	0.492647	0.981866
MGV-GENOME-0163922	3.65	3.11	-0.259916	0.650587	-0.399511	0.689517	0.969849	-0.262731	0.651585	-0.403217	0.686788	0.981866
MGV-GENOME-0244886	5.84	4.35	-0.307961	0.53271	-0.578102	0.563195	0.969849	-0.221373	0.538128	-0.411375	0.680797	0.981866
MGV-GENOME-0353320	1.46	1.24	-0.170806	1.01261	-0.168679	0.866049	0.969849	-0.141494	1.02334	-0.138267	0.89003	0.981866
uvig_205988	7.3	13.04	0.629964	0.404726	1.55652	0.119585	0.969849	0.650803	0.406854	1.5996	0.109688	0.917287
MGV-GENOME-0337028	2.92	2.48	-0.134386	0.718672	-0.186993	0.851666	0.969849	-0.125847	0.718468	-0.17516	0.860954	0.981866
MGV-GENOME-0138828	8.03	8.07	0.0457274	0.429472	0.106473	0.915207	0.969849	0.0830069	0.433838	0.191332	0.848266	0.981866
MGV-GENOME-0109615	10.95	9.32	-0.169798	0.386389	-0.439448	0.660337	0.969849	-0.190441	0.387003	-0.492092	0.622654	0.981866
MGV-GENOME-0371861	5.84	8.07	0.318025	0.468109	0.679381	0.496897	0.969849	0.355555	0.472153	0.753051	0.451419	0.975066
SRS415869_NODE_11_length_123658_cov_86.751276	7.3	8.07	0.0857177	0.43992	0.194849	0.845512	0.969849	0.301601	0.456913	0.660084	0.5092	0.981866
Manrique_Person1_NODE_54_length_54658_cov_29.442924	4.38	6.83	0.447263	0.525309	0.85143	0.394531	0.969849	0.556493	0.5325	1.04506	0.295996	0.917287
MGV-GENOME-0281541	3.65	2.48	-0.412512	0.684526	-0.602625	0.546758	0.969849	-0.426071	0.686187	-0.620925	0.534649	0.981866
MGV-GENOME-0351725	1.46	1.24	-0.325736	1.02454	-0.317933	0.750536	0.969849	-0.250311	1.02384	-0.244483	0.806857	0.981866
uvig_191910	12.41	14.91	0.152602	0.344867	0.442494	0.658132	0.969849	0.179215	0.346417	0.517338	0.60492	0.981866
MGV-GENOME-0359371	7.3	3.73	-0.691893	0.536434	-1.2898	0.19712	0.969849	-0.691893	0.536434	-1.2898	0.19712	0.917287
uvig_540612	5.84	8.7	0.476615	0.462651	1.03018	0.302924	0.969849	0.587466	0.474239	1.23876	0.215436	0.917287
MGV-GENOME-0374715	3.65	3.73	0.0713273	0.619568	0.115124	0.908347	0.969849	-0.308198	0.750093	-0.41088	0.681161	0.981866
MGV-GENOME-4408934	8.76	6.21	-0.319488	0.448921	-0.71168	0.476663	0.969849	-0.361258	0.468172	-0.771635	0.440331	0.975066
MGV-GENOME-0310268	4.38	1.86	-0.888824	0.720049	-1.23439	0.217057	0.969849	-0.958558	0.728653	-1.31552	0.188335	0.917287
MGV-GENOME-0321287	7.3	12.42	0.499965	0.41504	1.20462	0.22835	0.969849	0.518534	0.417865	1.24091	0.214638	0.917287
MGV-GENOME-0288753	2.92	3.73	0.196174	0.660711	0.296913	0.766533	0.969849	0.203344	0.660773	0.307737	0.758283	0.981866
MGV-GENOME-0289925	9.49	8.7	-0.135113	0.408092	-0.331084	0.740581	0.969849	-0.029856	0.41473	-0.071989	0.942611	0.981866
NL_vir053139	23.36	22.36	-0.132078	0.283057	-0.466614	0.640776	0.969849	-0.138575	0.378749	-0.365876	0.714458	0.981866
NL_vir018760	6.57	7.45	0.0909683	0.461007	0.197325	0.843573	0.969849	0.210318	0.51032	0.41213	0.680244	0.981866
NL_vir026707	13.14	10.56	-0.27621	0.362181	-0.76263	0.445684	0.969849	-0.327148	0.403657	-0.810459	0.417676	0.975066
MGV-GENOME-0287672	0.73	1.24	0.561889	1.23313	0.455661	0.648634	0.969849	0.555171	1.2334	0.450115	0.652628	0.981866
NL_vir014968	3.65	2.48	-0.479038	0.691525	-0.692728	0.48848	0.969849	-0.206823	0.786476	-0.262974	0.79257	0.981866
OLXK01000549.1	10.95	16.77	0.529517	0.34765	1.52314	0.127725	0.969849	0.495174	0.349484	1.41687	0.156521	0.917287
uvig_203034	7.3	3.73	-0.837966	0.542214	-1.54545	0.122237	0.969849	-0.921307	0.553397	-1.66482	0.0959483	0.917287
uvig_384903	11.68	8.7	-0.319077	0.387169	-0.82413	0.409866	0.969849	-0.299126	0.394327	-0.758574	0.448107	0.975066
ERS698742_NODE_4_length_57489_cov_840.739161	7.3	3.73	-0.727236	0.532414	-1.36592	0.171964	0.969849	-0.712918	0.54607	-1.30554	0.191708	0.917287
MGV-GENOME-0279285	24.09	22.98	-0.0884934	0.276005	-0.320623	0.748496	0.969849	-0.0901282	0.284669	-0.316607	0.751542	0.981866
MGV-GENOME-0248858	0.73	2.48	1.28164	1.12641	1.1378	0.255202	0.969849	1.20618	1.1334	1.06422	0.287228	0.917287
NL_vir049144	8.03	9.94	0.244901	0.412091	0.594288	0.552319	0.969849	0.397038	0.429474	0.924476	0.355239	0.959145
MGV-GENOME-0328053	5.84	5.59	-0.0753715	0.502754	-0.149917	0.88083	0.969849	-0.067514	0.507218	-0.133107	0.894109	0.981866
MGV-GENOME-0347346	3.65	6.21	0.588129	0.562525	1.04552	0.295785	0.969849	0.652033	0.568431	1.14708	0.25135	0.917287

## Sheet: IBD | CD vs. UC
vOTU representative	% samples positive for a vOTU		Logistic regression
			Adjusted for age and sex					Adjusted for age, sex and abundance of the potential host
	CD (256 samples)	UC (171 samples)	Coefficient	Coefficient SE	Z-value	P-value	FDR	Coefficient	Coefficient SE	Z-value	P-value	FDR
NL_vir014968	5.08	9.94	0.944717	0.395577	2.3882	0.0169311	0.304759	0.898322	0.437596	2.05286	0.0400865	0.541168
MGV-GENOME-0248858	1.17	5.85	1.76371	0.679592	2.59525	0.00945229	0.304759	1.59865	0.689751	2.31771	0.0204649	0.541168
OLSK01002610.1	1.17	5.26	1.71526	0.688317	2.49196	0.012704	0.304759	1.21507	0.707366	1.71773	0.0858454	0.827216
uvig_166271	1.56	3.51	1.32791	0.677276	1.96066	0.0499185	0.427324	1.49679	0.718089	2.0844	0.0371234	0.541168
MGV-GENOME-0138828	10.55	4.68	-0.857363	0.425635	-2.01431	0.0439766	0.427324	-0.880875	0.428851	-2.05403	0.0399724	0.541168
MGV-GENOME-0289925	0.39	3.51	2.33927	1.09857	2.12938	0.0332224	0.427324	1.872	1.11072	1.68539	0.0919129	0.827216
NL_vir053139	6.64	11.11	0.62264	0.360959	1.72496	0.0845344	0.427324	0.716405	0.449467	1.5939	0.110959	0.829234
OHGK01000149.1	0.39	2.92	1.92887	1.12721	1.71118	0.0870474	0.427324	1.54086	1.16705	1.3203	0.186735	0.861847
MGV-GENOME-4408934	3.91	1.17	-1.44191	0.798603	-1.80554	0.0709902	0.427324	-0.922961	0.856657	-1.0774	0.281302	0.861847
NL_vir049144	7.42	12.87	0.601392	0.339901	1.76931	0.0768415	0.427324	-0.284038	0.378469	-0.750493	0.452958	0.861847
NL_vir036031	1.56	5.85	1.16883	0.616751	1.89514	0.0580741	0.427324	0.826547	1.70595	0.484508	0.628025	0.929576
uvig_384903	6.64	2.34	-0.905963	0.573942	-1.57849	0.114453	0.515036	-0.889786	0.576688	-1.54292	0.122849	0.829234
MGV-GENOME-0308888	1.95	5.26	0.889331	0.582901	1.5257	0.127085	0.527892	0.472227	0.614611	0.768334	0.442289	0.861847
MGV-GENOME-0312075	1.95	4.68	0.80951	0.596614	1.35684	0.174832	0.637424	0.655691	0.617588	1.0617	0.288374	0.861847
MGV-GENOME-0310879	2.73	5.26	0.71321	0.52836	1.34986	0.177062	0.637424	0.575521	0.535401	1.07493	0.282404	0.861847
MGV-GENOME-0359371	0.39	1.75	1.47988	1.18051	1.25359	0.209992	0.667033	1.49025	1.1808	1.26206	0.206927	0.861847
MGV-GENOME-0279285	3.52	8.19	0.571921	0.455941	1.25438	0.209705	0.667033	0.354964	0.47728	0.743722	0.457045	0.861847
MGV-GENOME-0351725	1.56	2.92	0.774981	0.695539	1.11422	0.265186	0.795558	0.694875	0.706565	0.983455	0.325384	0.861847
NL_vir018760	3.91	1.75	-0.687513	0.678526	-1.01325	0.310943	0.883733	-0.689941	0.762066	-0.905356	0.365277	0.861847
Manrique_Person1_NODE_54_length_54658_cov_29.442924	0.78	1.75	0.913334	0.936464	0.975301	0.329411	0.88941	0.384497	0.977095	0.39351	0.693943	0.929576
MGV-GENOME-0163922	3.91	2.34	-0.552538	0.615767	-0.897316	0.36955	0.895576	-0.686362	0.627842	-1.09321	0.274303	0.861847
MGV-GENOME-0244886	3.91	2.34	-0.483687	0.61449	-0.787134	0.431203	0.895576	-0.718024	0.642151	-1.11815	0.263501	0.861847
uvig_191910	5.08	7.02	0.364043	0.42511	0.856351	0.391804	0.895576	0.421791	0.431944	0.976496	0.328819	0.861847
MGV-GENOME-0310268	1.56	0.58	-0.92435	1.14197	-0.809435	0.418265	0.895576	-0.964217	1.14116	-0.844941	0.398144	0.861847
SRS415869_NODE_11_length_123658_cov_86.751276	1.17	2.92	0.63489	0.759352	0.836095	0.403101	0.895576	-0.510498	0.896772	-0.569262	0.569178	0.929576
MGV-GENOME-0371861	1.17	2.34	0.641204	0.791701	0.809908	0.417993	0.895576	0.262974	0.847868	0.310159	0.75644	0.972566
uvig_425355	5.08	5.85	0.247156	0.445699	0.554536	0.579212	0.940389	0.405645	0.455342	0.890858	0.373005	0.861847
MGV-GENOME-0272770	3.52	4.09	0.253874	0.533755	0.475638	0.634332	0.940389	0.396979	0.540716	0.734172	0.462844	0.861847
Han_2018_ERR1398212_NODE_689_length_32728_cov_10.495210	3.91	2.92	-0.38979	0.57316	-0.680071	0.496459	0.940389	-0.55715	0.595305	-0.935908	0.349321	0.861847
uvig_205988	2.34	2.34	-0.264869	0.675864	-0.391896	0.695135	0.940389	-0.634434	0.724006	-0.876283	0.380876	0.861847
NL_vir026707	7.81	8.19	0.0874452	0.374277	0.233638	0.815266	0.940389	0.362506	0.447659	0.809782	0.418065	0.861847
uvig_512347	0.78	1.17	0.281938	1.03239	0.273092	0.784783	0.940389	-3.56417	3.85187	-0.92531	0.354805	0.861847
MGV-GENOME-0328053	2.34	2.34	-0.198531	0.674576	-0.294305	0.768525	0.940389	-0.754228	0.726	-1.03888	0.29886	0.861847
uvig_192395	1.56	2.34	0.393798	0.735005	0.535775	0.592114	0.940389	0.452143	0.813901	0.555525	0.578535	0.929576
OMFQ01000250.1	7.03	8.77	0.237574	0.375159	0.633264	0.526562	0.940389	-0.203392	0.410585	-0.495371	0.620338	0.929576
MGV-GENOME-0221889	2.73	3.51	0.18001	0.584907	0.307759	0.758266	0.940389	-0.328527	0.652001	-0.503875	0.614349	0.929576
MGV-GENOME-0281541	6.25	4.09	-0.303522	0.475497	-0.638325	0.523262	0.940389	-0.225348	0.477758	-0.471679	0.637156	0.929576
uvig_540612	4.69	6.43	0.278286	0.442797	0.628473	0.529694	0.940389	-0.173409	0.459342	-0.377517	0.705789	0.929576
OLXK01000549.1	10.16	13.45	0.183677	0.31673	0.579917	0.561971	0.940389	0.140914	0.321017	0.438962	0.660689	0.929576
ERS698742_NODE_4_length_57489_cov_840.739161	3.52	4.09	0.182319	0.529027	0.344631	0.730372	0.940389	0.265428	0.53119	0.499686	0.617296	0.929576
MGV-GENOME-0347346	1.17	1.17	0.331888	0.930956	0.356502	0.721464	0.940389	-0.390851	0.996841	-0.39209	0.694992	0.929576
MGV-GENOME-0278294	2.34	2.92	0.250572	0.631254	0.396942	0.69141	0.940389	-0.00830813	0.65579	-0.0126689	0.989892	1
MGV-GENOME-0297536	3.12	3.51	0.130048	0.566186	0.229692	0.818331	0.940389	0.0512722	0.570555	0.0898638	0.928395	1
MGV-GENOME-0305083	4.3	5.26	0.206309	0.475237	0.434118	0.664203	0.940389	0.11142	0.488106	0.228271	0.819436	1
MGV-GENOME-0109615	3.91	3.51	-0.124172	0.541075	-0.229491	0.818487	0.940389	-0.101105	0.540605	-0.187022	0.851644	1
MGV-GENOME-0374715	0.78	1.75	0.462116	0.945333	0.488839	0.624955	0.940389	0.14915	1.14012	0.130819	0.895918	1
uvig_203034	0.39	0.58	0.458003	1.4409	0.317859	0.750592	0.940389	0.27005	1.45941	0.18504	0.853197	1
MGV-GENOME-0287672	3.12	3.51	0.106006	0.566333	0.187179	0.85152	0.95796	0.0909078	0.566459	0.160484	0.8725	1
MGV-GENOME-0353320	5.47	4.68	-0.00176628	0.46619	-0.00378876	0.996977	0.997808	-0.308339	0.494265	-0.623834	0.532736	0.929576
NL_vir006651	0	0.58	18.6797	4658.56	0.00400975	0.996801	0.997808	-1.56764e-15	36271.3	-4.32198e-20	1	1
MGV-GENOME-0212520	0	0.58	18.9533	6898.44	0.00274747	0.997808	0.997808	18.9541	6896.48	0.00274838	0.997807	1
MGV-GENOME-0337028	3.91	4.09	0.0612505	0.517447	0.118371	0.905774	0.997808	0.0540062	0.517439	0.104372	0.916874	1
MGV-GENOME-0321287	1.95	2.34	0.0130945	0.700939	0.0186814	0.985095	0.997808	-0.160433	0.712931	-0.225032	0.821954	1
MGV-GENOME-0288753	0	2.34	18.6812	2984.35	0.00625972	0.995006	0.997808	18.6768	2975.78	0.00627627	0.994992	1

## Sheet: IBD | disease location
vOTU representative	% samples positive for a vOTU		Logistic regression
			Adjusted for age and sex					Adjusted for age, sex and abundance of the potential host
	Exclusively colonic (213 samples)	Ileum-inclusive (195 samples)	Coefficient	Coefficient SE	Z-value	P-value	FDR	Coefficient	Coefficient SE	Z-value	P-value	FDR
MGV-GENOME-0248858	5.63	0.51	-2.52467	1.05002	-2.40441	0.0161988	0.625553	-2.35735	1.0578	-2.22855	0.025844	0.648715
NL_vir036031	6.1	0.51	-2.37898	1.04771	-2.27064	0.0231686	0.625553	-3.42579	28.9919	-0.118164	0.905938	1
Han_2018_ERR1398212_NODE_689_length_32728_cov_10.495210	1.88	5.13	1.13775	0.608657	1.86928	0.061584	0.668246	1.34362	0.640892	2.09648	0.0360397	0.648715
MGV-GENOME-0312075	4.69	1.03	-1.47014	0.787656	-1.86647	0.0619756	0.668246	-1.23383	0.80522	-1.53229	0.125451	0.860671
MGV-GENOME-4408934	1.41	4.62	1.31818	0.684024	1.9271	0.0539676	0.668246	0.815322	0.750077	1.08698	0.277044	0.860671
uvig_384903	2.82	7.18	0.900341	0.504372	1.78507	0.0742496	0.668246	0.86517	0.511196	1.69244	0.0905616	0.860671
MGV-GENOME-0138828	6.1	10.77	0.584257	0.373107	1.56592	0.117367	0.674845	0.743489	0.379983	1.95664	0.0503904	0.68027
uvig_192395	2.35	0.51	-1.51115	1.10808	-1.36376	0.172644	0.674845	-1.44452	1.1379	-1.26946	0.204275	0.860671
OLSK01002610.1	4.23	1.54	-1.1378	0.681064	-1.67062	0.0947975	0.674845	-0.613668	0.708493	-0.86616	0.386402	0.860671
MGV-GENOME-0371861	2.35	0.51	-1.5026	1.10776	-1.35644	0.17496	0.674845	-1.22796	1.13215	-1.08463	0.278087	0.860671
MGV-GENOME-0281541	3.29	6.67	0.682151	0.485254	1.40576	0.159795	0.674845	0.582778	0.491204	1.18643	0.235453	0.860671
MGV-GENOME-0289925	2.35	0.51	-1.51449	1.10807	-1.36678	0.171694	0.674845	-1.00814	1.12533	-0.895859	0.370328	0.860671
NL_vir014968	8.45	5.13	-0.66157	0.413946	-1.5982	0.109998	0.674845	-0.457865	0.448784	-1.02024	0.307617	0.860671
MGV-GENOME-0328053	3.76	1.03	-1.23228	0.803867	-1.53294	0.125291	0.674845	-0.868248	0.85835	-1.01153	0.311762	0.860671
MGV-GENOME-0310879	4.69	2.56	-0.638867	0.563352	-1.13405	0.256775	0.770325	-0.411443	0.57604	-0.714262	0.475065	0.860671
Manrique_Person1_NODE_54_length_54658_cov_29.442924	1.88	0.51	-1.29066	1.13381	-1.13834	0.254979	0.770325	-0.617826	1.17826	-0.524353	0.600033	0.860671
MGV-GENOME-0279285	7.51	3.59	-0.561197	0.474842	-1.18186	0.237262	0.770325	-0.335952	0.495013	-0.678673	0.497345	0.860671
OMFQ01000250.1	9.39	6.15	-0.437909	0.384073	-1.14017	0.254214	0.770325	0.108875	0.425976	0.255589	0.798268	0.986511
NL_vir049144	11.27	8.21	-0.331786	0.34346	-0.96601	0.334039	0.791016	1.13489	0.419266	2.70685	0.00679252	0.366796
OHGK01000149.1	1.88	0.51	-1.12812	1.14443	-0.985742	0.32426	0.791016	-0.857568	1.18547	-0.723401	0.469434	0.860671
MGV-GENOME-0305083	5.63	3.59	-0.473452	0.493035	-0.96028	0.336914	0.791016	-0.349782	0.503925	-0.694114	0.487611	0.860671
SRS415869_NODE_11_length_123658_cov_86.751276	2.82	1.03	-0.800508	0.833436	-0.960491	0.336808	0.791016	0.629767	1.04239	0.604159	0.545738	0.860671
MGV-GENOME-0351725	2.82	1.54	-0.696835	0.721879	-0.965308	0.33439	0.791016	-0.721249	0.72988	-0.988175	0.323067	0.860671
uvig_425355	6.1	5.13	-0.268507	0.439127	-0.611456	0.540898	0.955623	-0.467459	0.453606	-1.03054	0.302757	0.860671
uvig_166271	2.35	2.05	-0.452157	0.692709	-0.652736	0.513926	0.955623	-0.347203	0.716942	-0.484283	0.628185	0.860671
MGV-GENOME-0221889	3.76	2.56	-0.385095	0.588225	-0.654673	0.512678	0.955623	0.317406	0.660397	0.48063	0.63078	0.860671
MGV-GENOME-0337028	4.23	3.08	-0.329804	0.543347	-0.606986	0.54386	0.955623	-0.327756	0.543325	-0.603242	0.546348	0.860671
MGV-GENOME-0359371	1.41	0.51	-0.916097	1.17036	-0.782749	0.433774	0.955623	-0.923831	1.1702	-0.789462	0.429842	0.860671
NL_vir053139	8.45	6.67	-0.233981	0.383898	-0.609488	0.542201	0.955623	-0.332463	0.503648	-0.660111	0.509183	0.860671
uvig_512347	1.41	0.51	-0.888228	1.17088	-0.758596	0.448094	0.955623	6.98509	5.14799	1.35686	0.174826	0.860671
MGV-GENOME-0347346	0.94	0.51	-0.743498	1.23945	-0.599861	0.548599	0.955623	-0.13782	1.36225	-0.10117	0.919415	1
MGV-GENOME-0163922	2.82	3.59	0.269091	0.573148	0.469496	0.638715	0.973902	0.378671	0.586611	0.645524	0.518588	0.860671
MGV-GENOME-0109615	2.82	3.59	0.29277	0.57319	0.510773	0.60951	0.973902	0.276994	0.572611	0.483738	0.628572	0.860671
MGV-GENOME-0310268	0.94	1.54	0.473869	0.929156	0.509999	0.610052	0.973902	0.46857	0.932078	0.502716	0.615164	0.860671
MGV-GENOME-0287672	2.35	3.08	0.283311	0.622964	0.45478	0.649268	0.973902	0.293872	0.623734	0.471149	0.637534	0.860671
MGV-GENOME-0308888	3.76	2.56	-0.290511	0.587329	-0.494631	0.62086	0.973902	0.183912	0.625104	0.29421	0.768597	0.986511
MGV-GENOME-0278294	2.35	2.56	0.105646	0.64877	0.162841	0.870644	0.998056	0.476958	0.677427	0.704074	0.481387	0.860671
MGV-GENOME-0297536	2.82	3.59	0.196415	0.5741	0.342126	0.732256	0.998056	0.32262	0.580722	0.555549	0.578519	0.860671
MGV-GENOME-0244886	2.82	3.08	0.082326	0.593555	0.1387	0.889687	0.998056	0.394973	0.620049	0.637002	0.524123	0.860671
MGV-GENOME-0353320	4.69	5.64	0.0721818	0.454862	0.15869	0.873913	0.998056	0.295255	0.480921	0.613936	0.539257	0.860671
uvig_205988	2.35	2.05	0.0348051	0.68966	0.0504671	0.95975	0.998056	0.527284	0.757835	0.695776	0.486569	0.860671
uvig_540612	5.63	4.62	-0.142968	0.45892	-0.311532	0.755397	0.998056	0.47699	0.492997	0.96753	0.333279	0.860671
MGV-GENOME-0374715	1.41	1.03	-0.0556606	0.93325	-0.0596417	0.952441	0.998056	0.569986	1.20194	0.474221	0.635342	0.860671
NL_vir018760	2.35	3.08	0.121302	0.621232	0.195261	0.845189	0.998056	0.42482	0.722449	0.588027	0.556514	0.860671
uvig_191910	5.63	6.15	0.111247	0.426475	0.260853	0.794206	0.998056	0.0969566	0.429252	0.225874	0.8213	0.986511
MGV-GENOME-0321287	2.35	2.05	-0.0392488	0.688612	-0.056997	0.954548	0.998056	0.202953	0.704907	0.287915	0.773412	0.986511
NL_vir026707	7.98	7.69	-0.0776548	0.374445	-0.207386	0.835708	0.998056	0.099792	0.443807	0.224855	0.822092	0.986511
NL_vir006651	0.47	0	-18.2708	5316.93	-0.00343634	0.997258	0.998056	3.4333e-15	35800.5	9.59007e-20	1	1
MGV-GENOME-0272770	3.29	4.1	0.149227	0.537886	0.277432	0.781448	0.998056	0.0161797	0.546631	0.0295989	0.976387	1
MGV-GENOME-0212520	0.47	0	-18.6397	7649.68	-0.00243667	0.998056	0.998056	-18.6423	7653.7	-0.00243573	0.998057	1
MGV-GENOME-0288753	1.88	0	-17.4379	2065.28	-0.00844338	0.993263	0.998056	-17.426	2056.96	-0.00847172	0.993241	1
OLXK01000549.1	12.21	10.77	-0.0572531	0.318397	-0.179817	0.857296	0.998056	-0.0430225	0.324164	-0.132718	0.894416	1
uvig_203034	0.94	0	-18.6835	5167.33	-0.00361569	0.997115	0.998056	-18.46	5170.25	-0.00357042	0.997151	1
ERS698742_NODE_4_length_57489_cov_840.739161	3.76	4.1	0.0718624	0.5168	0.139053	0.889409	0.998056	-0.0151011	0.523947	-0.0288218	0.977007	1
